# Supplementary material for: Reverse vaccinology for hookworms: a rational selection of vaccinable antigens against parasitic nematodes
Source: Parasite. 2025 Jun 3;32:32. doi: 10.1051/parasite/2025025 (PMC12133094; doi:10.1051/parasite/2025025)
Supplement: Supplementary file 1 — Supplementary Table 1: Data sheet containing all the results from the evaluation of the identity of the predicted proteomes of Nippostrongylus brasiliensis with Necator americanus. Nam_ident: Identity percentage with Necator americanus. Sc_Nam: score assigned to each of the N. brasiliensis proteins. Supplementary Table 2: Data sheet containing all the results from the protein homology results between Nippostrongylus brasiliensis and mammalian species. Hsa_ident: Percentage of identity with Homo sapiens; Mmu_ident: percentage of identity with Mus musculus; Sc_Mammal: score assigned to each protein based on homology with other mammals; NF: not found. Supplementary Table 3: Data sheet containing all the results from extracellular localization. Excreted secreted products (ES) or extracellular vesicles (EVs) secreted by adult or L3 larvae. Supplementary Table 4: Data sheet containing all the results from the analysis of Nippostrongylus brasiliensis proteins with homologs expressed in the gut of the related hookworm Ancylostoma ceylanicum. Supplementary Table 5: Data sheet containing all the results from the Pfam-based analysis that allocated Nippostrongylus brasiliensis proteins into four different groups according to the domain families to which they belonged. Supplementary Table 6: Data sheet containing the results of the identification of linear B-cell epitopes and score given to each Nippostrongylus brasiliensis protein. Bepit_res: number of B-cell epitope residues; Bepit_res_perc: percentage of B-cell epitope residues compared to the total number of protein residues. Supplementary Table 7: Data sheet containing the results of the identification of the presence of HLA class II epitopes with extended population coverage and score given to each Nippostrongylus brasiliensis protein. Supplementary Table 8: Data sheet summarising all the results from each evaluation applied to the Nippostrongylus brasiliensis predicted proteins. Proteins are ranked by total score. Supplem [file parasite-32-32-s1.zip]

Archive with 12 entries (12 files):
- parasite240215-1-olm/Supplemental_Table_1_R1.xlsx
- parasite240215-1-olm/Supplemental_Table_10_R1.xlsx
- parasite240215-1-olm/Supplemental_Table_11_R1.xlsx
- parasite240215-1-olm/Supplemental_Table_12_R1.xlsx
- parasite240215-1-olm/Supplemental_Table_2_R1.xlsx
- parasite240215-1-olm/Supplemental_Table_3_R1.xlsx
- parasite240215-1-olm/Supplemental_Table_4_R1.xlsx
- parasite240215-1-olm/Supplemental_Table_5_R1.xlsx
- parasite240215-1-olm/Supplemental_Table_6_R1.xlsx
- parasite240215-1-olm/Supplemental_Table_7_R1.xlsx
- parasite240215-1-olm/Supplemental_Table_8_R1.xlsx
- parasite240215-1-olm/Supplemental_Table_9_R1.xlsx
