# Supplementary material for: Reverse vaccinology for hookworms: a rational selection of vaccinable antigens against parasitic nematodes
Source: Parasite. 2025 Jun 3;32:32. doi: 10.1051/parasite/2025025 (PMC12133094; doi:10.1051/parasite/2025025)
Supplement: Supplementary file 1 — Supplementary Table 1: Data sheet containing all the results from the evaluation of the identity of the predicted proteomes of Nippostrongylus brasiliensis with Necator americanus. Nam_ident: Identity percentage with Necator americanus. Sc_Nam: score assigned to each of the N. brasiliensis proteins. Supplementary Table 2: Data sheet containing all the results from the protein homology results between Nippostrongylus brasiliensis and mammalian species. Hsa_ident: Percentage of identity with Homo sapiens; Mmu_ident: percentage of identity with Mus musculus; Sc_Mammal: score assigned to each protein based on homology with other mammals; NF: not found. Supplementary Table 3: Data sheet containing all the results from extracellular localization. Excreted secreted products (ES) or extracellular vesicles (EVs) secreted by adult or L3 larvae. Supplementary Table 4: Data sheet containing all the results from the analysis of Nippostrongylus brasiliensis proteins with homologs expressed in the gut of the related hookworm Ancylostoma ceylanicum. Supplementary Table 5: Data sheet containing all the results from the Pfam-based analysis that allocated Nippostrongylus brasiliensis proteins into four different groups according to the domain families to which they belonged. Supplementary Table 6: Data sheet containing the results of the identification of linear B-cell epitopes and score given to each Nippostrongylus brasiliensis protein. Bepit_res: number of B-cell epitope residues; Bepit_res_perc: percentage of B-cell epitope residues compared to the total number of protein residues. Supplementary Table 7: Data sheet containing the results of the identification of the presence of HLA class II epitopes with extended population coverage and score given to each Nippostrongylus brasiliensis protein. Supplementary Table 8: Data sheet summarising all the results from each evaluation applied to the Nippostrongylus brasiliensis predicted proteins. Proteins are ranked by total score. Supplem [file parasite-32-32-s1.zip › parasite240215-1-olm/Supplemental_Table_1_R1.xlsx]

## Sheet: Supplementary_Table1
Supplementary File 1. Data sheet containing all the results from the evaluation of the identity of the predicted proteomes of each evaluation applied to the Nippostrongylus brasiliensis predicted proteinswith Necator americanus. Nam_ident: Identity percentage with Necator ameicanus. Sc_Nam: score assigned to each of the Nippostrongylus brasiliensis proteins. Nam_ident: identity percentage with Ne…
Protein	Length	Nam_ident	Sc_Nam
NBR_0000892601	448	82.2	5
NBR_0001337201	1033	85.0	5
NBR_0001090101	386	81.0	5
NBR_0001394301	361	86.3	5
NBR_0000612601	181	81.2	5
NBR_0001574401	180	88.3	5
NBR_0000300101	142	83.9	5
NBR_0000725401	481	88.5	5
NBR_0000829001	568	84.1	5
NBR_0000876301	110	87.2	5
NBR_0000957401	316	86.2	5
NBR_0001082901	847	90.4	5
NBR_0001224901	327	84.7	5
NBR_0000051101	525	96.3	5
NBR_0000724801	159	88.4	5
NBR_0000775301	173	91.5	5
NBR_0000828801	533	85.5	5
NBR_0000891601	273	86.5	5
NBR_0001102501	562	82.3	5
NBR_0000039301	788	82.0	5
NBR_0000310701	105	82.4	5
NBR_0000834901	576	90.4	5
NBR_0000856001	658	92.6	5
NBR_0000968501	229	90.6	5
NBR_0001069501	1121	80.5	5
NBR_0001273601	796	88.0	5
NBR_0001388801	263	83.6	5
NBR_0001426301	637	82.7	5
NBR_0001547601	152	90.7	5
NBR_0001554501	733	85.1	5
NBR_0001764401	1266	80.6	5
NBR_0000018101	299	87.9	5
NBR_0000072701	1011	84.8	5
NBR_0000194001	377	88.4	5
NBR_0000224801	519	83.2	5
NBR_0000476001	154	91.1	5
NBR_0000599801	836	81.6	5
NBR_0000646801	121	88.4	5
NBR_0000660501	253	96.4	5
NBR_0000671101	298	91.6	5
NBR_0000686501	130	93.0	5
NBR_0000708601	990	81.3	5
NBR_0000718501	417	87.7	5
NBR_0000751001	488	80.7	5
NBR_0000752001	684	84.6	5
NBR_0000856801	143	80.8	5
NBR_0000859701	728	80.9	5
NBR_0000860801	339	87.5	5
NBR_0000862101	239	81.1	5
NBR_0000902601	228	95.3	5
NBR_0000929501	1231	88.4	5
NBR_0000973401	252	90.1	5
NBR_0000994901	246	92.6	5
NBR_0001017201	166	84.0	5
NBR_0001027001	273	91.5	5
NBR_0001043901	508	80.3	5
NBR_0001059901	305	89.4	5
NBR_0001103201	2108	81.8	5
NBR_0001116501	214	85.5	5
NBR_0001176401	433	94.2	5
NBR_0001191901	295	81.4	5
NBR_0001225701	266	98.6	5
NBR_0001238401	431	90.1	5
NBR_0001244201	132	92.4	5
NBR_0001266301	772	82.7	5
NBR_0001283401	301	84.3	5
NBR_0001285001	181	91.7	5
NBR_0001383201	181	80.6	5
NBR_0001591401	127	90.0	5
NBR_0001738301	296	85.8	5
NBR_0001762701	620	89.7	5
NBR_0001945701	415	92.4	5
NBR_0001962501	338	83.2	5
NBR_0002029301	1010	82.2	5
NBR_0000002201	360	90.2	5
NBR_0000004401	700	90.9	5
NBR_0000038101	152	88.5	5
NBR_0000075101	165	80.4	5
NBR_0000084901	134	89.5	5
NBR_0000136201	161	87.1	5
NBR_0000251401	161	87.1	5
NBR_0000511001	144	95.7	5
NBR_0000589801	212	87.7	5
NBR_0000594801	97	89.6	5
NBR_0000612201	3756	83.6	5
NBR_0000664701	278	83.1	5
NBR_0000670901	480	85.4	5
NBR_0000689001	377	87.7	5
NBR_0000698001	128	90.6	5
NBR_0000736501	121	87.8	5
NBR_0000737101	506	82.5	5
NBR_0000758001	163	91.6	5
NBR_0000820801	840	88.1	5
NBR_0000836101	659	85.2	5
NBR_0000872201	495	80.4	5
NBR_0000881501	365	87.3	5
NBR_0000922301	184	89.8	5
NBR_0000937701	146	82.9	5
NBR_0000995001	172	84.5	5
NBR_0001001401	1272	88.1	5
NBR_0001048201	332	84.1	5
NBR_0001054201	130	81.7	5
NBR_0001095001	460	90.0	5
NBR_0001114601	1028	85.2	5
NBR_0001121301	481	85.4	5
NBR_0001136301	486	86.4	5
NBR_0001175901	344	80.1	5
NBR_0001219501	284	88.4	5
NBR_0001240301	1212	84.6	5
NBR_0001240601	795	81.3	5
NBR_0001364701	1588	83.7	5
NBR_0001386201	783	84.5	5
NBR_0001533301	477	83.1	5
NBR_0001584401	453	87.8	5
NBR_0001759101	349	86.8	5
NBR_0001783001	402	89.0	5
NBR_0001936701	126	95.2	5
NBR_0001941501	238	86.7	5
NBR_0001979601	354	82.7	5
NBR_0001988501	334	84.1	5
NBR_0002091701	293	80.1	5
NBR_0000000101	325	85.5	5
NBR_0000032201	108	93.2	5
NBR_0000040401	912	82.7	5
NBR_0000046401	287	87.5	5
NBR_0000080601	250	81.6	5
NBR_0000121401	485	88.2	5
NBR_0000133201	140	88.5	5
NBR_0000138401	351	81.1	5
NBR_0000171901	152	88.8	5
NBR_0000186201	418	87.3	5
NBR_0000191801	344	84.0	5
NBR_0000242901	370	81.4	5
NBR_0000254401	208	89.0	5
NBR_0000259901	294	93.1	5
NBR_0000288601	310	91.1	5
NBR_0000355101	86	95.3	5
NBR_0000469101	214	91.7	5
NBR_0000525301	201	89.1	5
NBR_0000566501	833	91.6	5
NBR_0000568601	872	84.5	5
NBR_0000570301	470	83.8	5
NBR_0000570901	492	92.0	5
NBR_0000576801	525	82.3	5
NBR_0000577601	557	90.6	5
NBR_0000600501	735	88.4	5
NBR_0000607501	268	91.1	5
NBR_0000608001	469	91.1	5
NBR_0000609901	159	86.7	5
NBR_0000627901	143	85.2	5
NBR_0000635201	424	95.2	5
NBR_0000639201	468	94.6	5
NBR_0000640001	218	86.7	5
NBR_0000666201	331	89.0	5
NBR_0000679701	423	92.7	5
NBR_0000683601	701	88.8	5
NBR_0000705501	326	81.3	5
NBR_0000718201	418	88.4	5
NBR_0000723001	416	82.7	5
NBR_0000731901	293	90.8	5
NBR_0000741601	651	82.4	5
NBR_0000748701	194	82.7	5
NBR_0000751301	595	84.7	5
NBR_0000789301	377	80.4	5
NBR_0000792601	376	84.0	5
NBR_0000793301	102	82.8	5
NBR_0000806501	915	82.3	5
NBR_0000825201	304	81.8	5
NBR_0000865901	341	83.1	5
NBR_0000887801	424	86.1	5
NBR_0000896401	192	90.4	5
NBR_0000898101	138	84.0	5
NBR_0000909901	345	89.0	5
NBR_0000916901	597	88.7	5
NBR_0000943701	433	89.0	5
NBR_0000948001	893	90.8	5
NBR_0000954901	366	80.5	5
NBR_0000963701	348	82.0	5
NBR_0000966501	231	86.3	5
NBR_0000967601	141	85.1	5
NBR_0000975201	143	86.0	5
NBR_0000980401	193	80.4	5
NBR_0000990301	425	82.0	5
NBR_0000998501	221	95.6	5
NBR_0000999101	388	85.3	5
NBR_0001007101	234	85.8	5
NBR_0001026401	173	87.2	5
NBR_0001040701	695	88.6	5
NBR_0001046501	152	86.1	5
NBR_0001061201	129	87.7	5
NBR_0001062301	329	96.7	5
NBR_0001080801	501	95.5	5
NBR_0001082401	302	92.9	5
NBR_0001087401	638	82.8	5
NBR_0001104701	356	85.2	5
NBR_0001105501	187	81.1	5
NBR_0001152201	248	98.6	5
NBR_0001180401	419	83.8	5
NBR_0001221401	524	89.7	5
NBR_0001230601	277	80.5	5
NBR_0001236501	654	87.3	5
NBR_0001248601	202	82.0	5
NBR_0001253101	758	82.3	5
NBR_0001278001	1797	87.5	5
NBR_0001280101	234	86.5	5
NBR_0001289601	568	87.7	5
NBR_0001291301	331	83.7	5
NBR_0001344001	251	84.0	5
NBR_0001360101	204	89.3	5
NBR_0001367101	567	95.5	5
NBR_0001384001	509	83.3	5
NBR_0001397101	624	87.4	5
NBR_0001420301	218	83.5	5
NBR_0001537701	653	90.5	5
NBR_0001573001	952	86.1	5
NBR_0001574801	372	95.2	5
NBR_0001576101	319	86.6	5
NBR_0001595301	290	85.4	5
NBR_0001602501	401	83.0	5
NBR_0001718501	290	91.3	5
NBR_0001736001	212	93.7	5
NBR_0001739301	1033	82.6	5
NBR_0001772301	436	80.9	5
NBR_0001798101	366	86.7	5
NBR_0001829001	204	84.4	5
NBR_0001927201	419	81.9	5
NBR_0001953801	909	81.8	5
NBR_0001955101	217	82.0	5
NBR_0001961001	211	88.1	5
NBR_0001964901	278	88.1	5
NBR_0001969701	288	84.4	5
NBR_0001987501	100	91.3	5
NBR_0001988801	465	98.0	5
NBR_0001997801	140	87.8	5
NBR_0002007101	122	92.8	5
NBR_0002031401	191	91.1	5
NBR_0000003101	263	84.6	5
NBR_0000010601	590	82.6	5
NBR_0000024601	415	89.2	5
NBR_0000024901	262	87.7	5
NBR_0000029701	392	90.5	5
NBR_0000035101	190	81.8	5
NBR_0000036101	185	84.7	5
NBR_0000041001	183	81.2	5
NBR_0000072301	232	88.8	5
NBR_0000080001	527	94.2	5
NBR_0000092201	509	85.6	5
NBR_0000097701	845	83.3	5
NBR_0000108501	1190	86.7	5
NBR_0000118401	781	89.8	5
NBR_0000136601	623	80.2	5
NBR_0000178401	346	82.9	5
NBR_0000191201	212	81.6	5
NBR_0000195701	427	84.5	5
NBR_0000221401	517	81.6	5
NBR_0000224301	165	81.8	5
NBR_0000302701	193	84.8	5
NBR_0000361101	223	87.8	5
NBR_0000397101	193	84.8	5
NBR_0000412701	147	84.1	5
NBR_0000434301	339	80.4	5
NBR_0000459001	173	83.3	5
NBR_0000474301	138	89.1	5
NBR_0000561001	785	87.7	5
NBR_0000563001	211	80.0	5
NBR_0000566601	71	81.6	5
NBR_0000567601	622	87.0	5
NBR_0000582401	355	84.5	5
NBR_0000583101	376	81.7	5
NBR_0000630701	280	96.7	5
NBR_0000635501	434	83.7	5
NBR_0000636001	267	81.3	5
NBR_0000639601	417	95.2	5
NBR_0000648501	294	83.1	5
NBR_0000662401	243	97.2	5
NBR_0000666101	371	83.3	5
NBR_0000666401	515	81.4	5
NBR_0000678301	329	95.9	5
NBR_0000683401	623	86.8	5
NBR_0000684701	645	85.6	5
NBR_0000688101	142	87.7	5
NBR_0000692501	994	82.4	5
NBR_0000696301	167	90.6	5
NBR_0000699601	508	86.6	5
NBR_0000706801	564	83.4	5
NBR_0000707601	233	81.5	5
NBR_0000709401	1624	80.4	5
NBR_0000713401	399	93.4	5
NBR_0000714401	207	83.7	5
NBR_0000724901	292	83.4	5
NBR_0000727901	1136	83.1	5
NBR_0000728401	213	90.6	5
NBR_0000749801	620	83.9	5
NBR_0000781601	476	97.8	5
NBR_0000793401	109	80.7	5
NBR_0000793801	157	89.0	5
NBR_0000802301	348	90.0	5
NBR_0000808701	669	92.5	5
NBR_0000811901	621	80.1	5
NBR_0000825701	1000	85.6	5
NBR_0000829801	249	89.0	5
NBR_0000831301	206	83.4	5
NBR_0000834801	1231	93.0	5
NBR_0000835101	509	83.0	5
NBR_0000835301	453	84.3	5
NBR_0000841001	337	86.6	5
NBR_0000848601	495	90.7	5
NBR_0000857201	315	81.8	5
NBR_0000872401	94	82.7	5
NBR_0000887401	170	85.2	5
NBR_0000888801	224	87.3	5
NBR_0000889301	261	84.8	5
NBR_0000890901	633	81.1	5
NBR_0000891301	205	90.9	5
NBR_0000907601	1893	91.5	5
NBR_0000909401	542	80.5	5
NBR_0000910401	203	81.4	5
NBR_0000911601	2031	80.2	5
NBR_0000914801	1393	83.1	5
NBR_0000917101	195	92.6	5
NBR_0000918201	165	91.3	5
NBR_0000918601	447	87.1	5
NBR_0000951901	391	84.7	5
NBR_0000976601	3414	85.0	5
NBR_0000988601	1274	90.4	5
NBR_0000991201	579	88.5	5
NBR_0000991301	832	81.7	5
NBR_0000995901	416	93.6	5
NBR_0001008701	476	81.4	5
NBR_0001010101	500	86.2	5
NBR_0001019001	471	90.2	5
NBR_0001023001	386	82.3	5
NBR_0001044001	408	88.7	5
NBR_0001049201	418	90.3	5
NBR_0001052001	256	85.1	5
NBR_0001055501	313	86.9	5
NBR_0001058301	202	91.4	5
NBR_0001060201	373	82.1	5
NBR_0001065701	809	87.8	5
NBR_0001084801	354	82.2	5
NBR_0001087901	311	82.8	5
NBR_0001088701	229	91.3	5
NBR_0001094901	255	84.0	5
NBR_0001100801	515	82.8	5
NBR_0001130501	484	87.5	5
NBR_0001165501	733	80.0	5
NBR_0001171301	530	93.5	5
NBR_0001177401	234	82.0	5
NBR_0001183601	355	80.5	5
NBR_0001196401	358	84.5	5
NBR_0001200701	584	86.7	5
NBR_0001222301	1280	80.0	5
NBR_0001222401	146	82.5	5
NBR_0001230101	209	84.1	5
NBR_0001231001	568	91.4	5
NBR_0001244001	838	82.0	5
NBR_0001254301	316	91.0	5
NBR_0001260001	1257	90.8	5
NBR_0001260701	167	86.4	5
NBR_0001263901	234	89.6	5
NBR_0001268101	127	81.5	5
NBR_0001269701	706	83.9	5
NBR_0001303301	201	87.2	5
NBR_0001308801	440	81.6	5
NBR_0001314601	983	85.6	5
NBR_0001325601	103	80.5	5
NBR_0001328401	233	80.3	5
NBR_0001328901	565	90.8	5
NBR_0001362501	627	81.8	5
NBR_0001377801	196	87.1	5
NBR_0001378501	178	89.5	5
NBR_0001392501	674	88.7	5
NBR_0001418901	1084	85.1	5
NBR_0001421601	283	88.9	5
NBR_0001427101	234	94.1	5
NBR_0001456301	491	83.7	5
NBR_0001495501	430	84.1	5
NBR_0001533901	234	83.7	5
NBR_0001543501	678	85.9	5
NBR_0001548701	178	89.5	5
NBR_0001577101	315	88.2	5
NBR_0001582001	310	99.0	5
NBR_0001592001	485	84.9	5
NBR_0001708001	435	80.2	5
NBR_0001726401	995	85.0	5
NBR_0001731801	191	82.9	5
NBR_0001732101	361	91.0	5
NBR_0001779601	191	85.3	5
NBR_0001787201	656	92.3	5
NBR_0001789401	206	81.5	5
NBR_0001819401	151	98.3	5
NBR_0001821401	56	81.5	5
NBR_0001822201	199	81.2	5
NBR_0001823201	417	82.0	5
NBR_0001830801	297	83.2	5
NBR_0001845301	1226	84.8	5
NBR_0001885301	393	93.1	5
NBR_0001900701	339	90.1	5
NBR_0001933901	631	80.2	5
NBR_0001939601	842	91.0	5
NBR_0001940001	197	83.9	5
NBR_0001947001	517	85.4	5
NBR_0001987401	440	82.0	5
NBR_0001994001	205	85.4	5
NBR_0002012101	305	90.6	5
NBR_0002016301	408	86.5	5
NBR_0000036501	150	88.7	5
NBR_0000054401	158	82.3	5
NBR_0000057801	231	83.5	5
NBR_0000077201	526	86.8	5
NBR_0000079801	125	84.7	5
NBR_0000082601	373	81.7	5
NBR_0000100701	163	84.4	5
NBR_0000102801	546	90.3	5
NBR_0000111601	251	85.9	5
NBR_0000112801	114	83.6	5
NBR_0000113201	379	80.8	5
NBR_0000120701	905	82.7	5
NBR_0000123801	333	83.1	5
NBR_0000133801	368	80.5	5
NBR_0000143901	627	81.2	5
NBR_0000149601	326	82.9	5
NBR_0000150001	945	86.0	5
NBR_0000184301	236	80.1	5
NBR_0000193301	358	96.0	5
NBR_0000197101	118	84.1	5
NBR_0000236101	166	86.0	5
NBR_0000239301	226	81.2	5
NBR_0000240301	63	93.6	5
NBR_0000240701	220	86.7	5
NBR_0000256801	136	91.7	5
NBR_0000266701	271	94.0	5
NBR_0000310001	185	91.4	5
NBR_0000327201	115	92.1	5
NBR_0000331501	212	92.8	5
NBR_0000348201	163	84.4	5
NBR_0000350101	83	88.0	5
NBR_0000354201	125	84.7	5
NBR_0000383801	129	89.4	5
NBR_0000392901	102	82.7	5
NBR_0000401901	196	82.6	5
NBR_0000409801	159	83.1	5
NBR_0000436001	127	97.6	5
NBR_0000566301	541	82.9	5
NBR_0000571601	418	80.5	5
NBR_0000582001	670	82.4	5
NBR_0000591601	375	80.4	5
NBR_0000602901	121	90.5	5
NBR_0000619301	272	84.8	5
NBR_0000620401	213	81.0	5
NBR_0000626201	423	84.6	5
NBR_0000634701	166	88.1	5
NBR_0000638801	192	88.0	5
NBR_0000648901	328	89.8	5
NBR_0000665001	636	87.5	5
NBR_0000670601	349	83.3	5
NBR_0000673501	73	94.5	5
NBR_0000675001	192	94.8	5
NBR_0000689201	134	85.8	5
NBR_0000691801	292	85.5	5
NBR_0000698201	1738	83.3	5
NBR_0000705301	450	93.0	5
NBR_0000746201	167	84.3	5
NBR_0000763301	351	81.7	5
NBR_0000766901	613	89.3	5
NBR_0000781101	271	81.6	5
NBR_0000781501	111	87.3	5
NBR_0000781701	1122	81.5	5
NBR_0000800901	238	92.8	5
NBR_0000802101	601	80.1	5
NBR_0000817401	317	84.4	5
NBR_0000819001	119	86.8	5
NBR_0000826001	850	93.8	5
NBR_0000830401	279	85.4	5
NBR_0000833101	154	83.3	5
NBR_0000836901	618	85.1	5
NBR_0000846001	740	90.7	5
NBR_0000859101	870	97.5	5
NBR_0000877101	4207	86.7	5
NBR_0000953701	587	87.3	5
NBR_0000967501	259	80.2	5
NBR_0000973601	194	86.3	5
NBR_0000992201	204	82.3	5
NBR_0001023901	338	82.6	5
NBR_0001025501	142	86.5	5
NBR_0001025901	271	89.2	5
NBR_0001029701	342	87.3	5
NBR_0001051701	634	88.0	5
NBR_0001053701	210	93.7	5
NBR_0001059601	183	100.0	5
NBR_0001100401	372	82.6	5
NBR_0001124401	230	93.5	5
NBR_0001161201	106	84.0	5
NBR_0001165101	396	81.0	5
NBR_0001237701	508	89.8	5
NBR_0001238901	298	86.2	5
NBR_0001265401	242	84.6	5
NBR_0001268401	384	86.8	5
NBR_0001271401	246	83.0	5
NBR_0001272801	315	94.8	5
NBR_0001275101	368	84.0	5
NBR_0001275801	157	93.2	5
NBR_0001287401	501	85.3	5
NBR_0001305901	474	91.0	5
NBR_0001315201	288	82.6	5
NBR_0001316601	213	84.2	5
NBR_0001336501	311	89.8	5
NBR_0001352201	232	90.3	5
NBR_0001352401	170	92.7	5
NBR_0001399501	189	82.8	5
NBR_0001406401	121	81.6	5
NBR_0001408701	483	90.1	5
NBR_0001417201	338	86.5	5
NBR_0001442401	145	81.2	5
NBR_0001454501	380	88.4	5
NBR_0001482801	525	82.0	5
NBR_0001502501	147	80.1	5
NBR_0001532801	604	81.0	5
NBR_0001544001	271	89.2	5
NBR_0001550001	371	85.8	5
NBR_0001551201	106	81.9	5
NBR_0001564401	426	94.9	5
NBR_0001571301	127	84.3	5
NBR_0001580301	183	90.3	5
NBR_0001585601	1223	83.6	5
NBR_0001602701	590	85.1	5
NBR_0001608401	218	98.6	5
NBR_0001614301	420	80.4	5
NBR_0001618401	812	82.3	5
NBR_0001653201	89	93.8	5
NBR_0001658001	123	96.7	5
NBR_0001761601	350	82.9	5
NBR_0001762401	853	84.8	5
NBR_0001772501	156	82.0	5
NBR_0001804701	211	81.0	5
NBR_0001814401	104	95.6	5
NBR_0001915901	498	85.3	5
NBR_0001937201	322	80.2	5
NBR_0001951801	114	86.5	5
NBR_0001971001	264	86.1	5
NBR_0001980101	113	95.0	5
NBR_0001985601	408	83.9	5
NBR_0002009301	135	99.2	5
NBR_0002012201	86	85.9	5
NBR_0002015501	675	88.0	5
NBR_0002031601	91	80.7	5
NBR_0002192501	555	80.0	5
NBR_0000022801	197	91.8	5
NBR_0000072601	205	80.7	5
NBR_0000077401	204	80.4	5
NBR_0000093101	608	82.7	5
NBR_0000096201	72	81.1	5
NBR_0000129301	79	86.1	5
NBR_0000201701	90	96.9	5
NBR_0000203101	559	80.5	5
NBR_0000206101	452	89.3	5
NBR_0000213401	90	81.6	5
NBR_0000223401	90	81.6	5
NBR_0000230201	84	90.9	5
NBR_0000263601	100	81.9	5
NBR_0000277201	292	87.0	5
NBR_0000280801	117	92.3	5
NBR_0000291901	132	81.8	5
NBR_0000296401	398	91.2	5
NBR_0000343801	77	88.4	5
NBR_0000372801	110	94.5	5
NBR_0000401701	137	81.1	5
NBR_0000415701	100	81.9	5
NBR_0000426201	72	93.8	5
NBR_0000526901	94	91.1	5
NBR_0000533901	81	84.8	5
NBR_0000564101	1081	89.6	5
NBR_0000578401	273	87.5	5
NBR_0000578801	126	84.6	5
NBR_0000596301	252	83.0	5
NBR_0000608501	361	84.0	5
NBR_0000622101	111	81.8	5
NBR_0000622701	411	92.6	5
NBR_0000657701	121	84.0	5
NBR_0000669001	344	96.5	5
NBR_0000672401	133	87.6	5
NBR_0000674301	687	86.4	5
NBR_0000689101	383	94.3	5
NBR_0000715601	520	84.2	5
NBR_0000717101	218	96.3	5
NBR_0000757501	137	89.0	5
NBR_0000767001	113	86.4	5
NBR_0000788001	313	92.6	5
NBR_0000807901	146	96.5	5
NBR_0000809901	113	82.3	5
NBR_0000815301	169	86.5	5
NBR_0000815401	318	88.8	5
NBR_0000824101	294	82.6	5
NBR_0000827501	736	87.0	5
NBR_0000834501	485	89.6	5
NBR_0000859401	333	81.0	5
NBR_0000866301	391	80.7	5
NBR_0000910501	87	84.6	5
NBR_0000929701	178	92.6	5
NBR_0000929801	170	95.9	5
NBR_0000938101	128	85.1	5
NBR_0000940801	483	85.9	5
NBR_0000943601	965	83.0	5
NBR_0000944601	233	83.0	5
NBR_0000965401	464	83.2	5
NBR_0000973701	139	81.2	5
NBR_0000980501	140	83.4	5
NBR_0001035801	245	85.5	5
NBR_0001050001	177	96.8	5
NBR_0001075601	84	80.8	5
NBR_0001077201	393	92.2	5
NBR_0001084701	75	96.4	5
NBR_0001089301	307	84.6	5
NBR_0001091201	108	90.4	5
NBR_0001101201	143	98.0	5
NBR_0001108401	303	85.1	5
NBR_0001130701	398	88.1	5
NBR_0001151401	518	81.5	5
NBR_0001164501	431	83.5	5
NBR_0001175101	700	80.4	5
NBR_0001182301	78	96.0	5
NBR_0001186701	315	87.7	5
NBR_0001191501	181	80.2	5
NBR_0001192101	278	80.1	5
NBR_0001197901	210	83.7	5
NBR_0001203501	164	82.9	5
NBR_0001210201	208	82.9	5
NBR_0001224301	250	84.0	5
NBR_0001245001	299	81.6	5
NBR_0001259101	190	89.8	5
NBR_0001293201	147	88.2	5
NBR_0001314901	896	86.8	5
NBR_0001328101	128	90.8	5
NBR_0001328201	623	85.1	5
NBR_0001358301	71	92.1	5
NBR_0001368301	303	84.1	5
NBR_0001388901	230	89.5	5
NBR_0001389701	533	85.4	5
NBR_0001396901	109	84.8	5
NBR_0001414201	219	86.3	5
NBR_0001417501	91	94.5	5
NBR_0001417601	67	95.4	5
NBR_0001432301	138	89.8	5
NBR_0001435501	126	93.6	5
NBR_0001441001	106	90.0	5
NBR_0001480701	376	85.6	5
NBR_0001496301	382	93.7	5
NBR_0001531201	1014	85.6	5
NBR_0001550201	241	82.8	5
NBR_0001556001	213	80.9	5
NBR_0001587101	827	82.6	5
NBR_0001589601	170	87.6	5
NBR_0001612701	348	80.6	5
NBR_0001623601	315	82.5	5
NBR_0001641301	364	80.9	5
NBR_0001649201	342	82.8	5
NBR_0001689701	222	85.7	5
NBR_0001718001	324	80.6	5
NBR_0001719001	366	83.5	5
NBR_0001738401	237	91.7	5
NBR_0001747201	223	82.8	5
NBR_0001749501	214	82.8	5
NBR_0001758301	77	83.3	5
NBR_0001768701	153	82.4	5
NBR_0001779101	369	85.4	5
NBR_0001782501	354	84.4	5
NBR_0001791801	214	84.9	5
NBR_0001807901	116	83.3	5
NBR_0001809201	224	83.1	5
NBR_0001813401	340	99.3	5
NBR_0001820001	84	89.2	5
NBR_0001844901	137	86.0	5
NBR_0001854601	140	81.4	5
NBR_0001935401	393	80.3	5
NBR_0001975101	310	93.5	5
NBR_0002015901	74	81.8	5
NBR_0002016701	224	91.5	5
NBR_0002020701	321	90.0	5
NBR_0002024001	153	82.4	5
NBR_0002103701	101	89.4	5
NBR_0002103801	487	80.0	5
NBR_0002122201	94	88.5	5
NBR_0002147101	266	93.8	5
NBR_0002178801	146	91.5	5
NBR_0002195901	201	92.9	5
NBR_0000021701	420	83.5	5
NBR_0000030701	488	81.3	5
NBR_0000037201	184	83.7	5
NBR_0000044401	139	97.1	5
NBR_0000047001	633	82.3	5
NBR_0000049801	235	80.9	5
NBR_0000070301	76	96.0	5
NBR_0000096701	530	87.1	5
NBR_0000106301	191	83.5	5
NBR_0000121001	181	97.7	5
NBR_0000122901	198	85.8	5
NBR_0000137001	287	91.6	5
NBR_0000139701	381	83.8	5
NBR_0000144501	666	84.6	5
NBR_0000147201	344	89.7	5
NBR_0000194901	222	83.8	5
NBR_0000201601	403	87.8	5
NBR_0000204101	72	96.8	5
NBR_0000224401	150	90.0	5
NBR_0000256901	326	82.2	5
NBR_0000260801	111	80.3	5
NBR_0000264401	366	85.0	5
NBR_0000273401	269	87.7	5
NBR_0000285801	127	92.6	5
NBR_0000298801	161	92.4	5
NBR_0000337201	190	81.2	5
NBR_0000372101	110	85.2	5
NBR_0000375101	76	89.2	5
NBR_0000424301	63	84.3	5
NBR_0000425101	67	80.7	5
NBR_0000437801	85	88.2	5
NBR_0000442101	255	89.5	5
NBR_0000461601	202	82.5	5
NBR_0000497101	123	93.4	5
NBR_0000498801	55	81.6	5
NBR_0000501901	123	93.4	5
NBR_0000507601	117	81.1	5
NBR_0000508501	143	80.4	5
NBR_0000562401	634	89.0	5
NBR_0000563801	358	80.1	5
NBR_0000569701	59	94.9	5
NBR_0000622201	1058	96.4	5
NBR_0000665501	330	86.9	5
NBR_0000665801	266	93.9	5
NBR_0000726301	120	88.6	5
NBR_0000730601	126	83.7	5
NBR_0000757101	413	85.9	5
NBR_0000785001	554	91.4	5
NBR_0000812601	171	100.0	5
NBR_0000816201	472	84.6	5
NBR_0000818901	505	81.5	5
NBR_0000824801	217	88.6	5
NBR_0000844101	191	94.3	5
NBR_0000845001	445	82.7	5
NBR_0000851001	101	89.1	5
NBR_0000864001	190	83.0	5
NBR_0000873601	302	94.4	5
NBR_0000897201	336	84.9	5
NBR_0000899901	234	84.7	5
NBR_0000904001	328	94.8	5
NBR_0000922401	338	87.6	5
NBR_0000922501	161	90.9	5
NBR_0000942101	414	83.8	5
NBR_0000968801	2206	82.3	5
NBR_0001028101	116	80.5	5
NBR_0001029501	157	80.8	5
NBR_0001031101	340	88.5	5
NBR_0001054901	415	86.9	5
NBR_0001057601	430	84.4	5
NBR_0001074801	99	88.0	5
NBR_0001093901	399	88.2	5
NBR_0001101101	114	91.0	5
NBR_0001110001	137	94.0	5
NBR_0001126201	130	87.6	5
NBR_0001136101	502	80.8	5
NBR_0001194801	190	92.5	5
NBR_0001202301	566	87.2	5
NBR_0001202901	429	81.2	5
NBR_0001207701	167	99.3	5
NBR_0001226001	271	90.3	5
NBR_0001255901	949	86.5	5
NBR_0001276901	424	81.2	5
NBR_0001279801	719	91.1	5
NBR_0001321101	340	92.3	5
NBR_0001330801	599	83.8	5
NBR_0001340401	384	88.3	5
NBR_0001388101	295	92.4	5
NBR_0001414001	910	82.7	5
NBR_0001421801	73	90.0	5
NBR_0001431101	326	82.2	5
NBR_0001469901	70	87.1	5
NBR_0001536101	79	85.1	5
NBR_0001544501	259	89.7	5
NBR_0001583901	74	89.0	5
NBR_0001604501	111	86.9	5
NBR_0001605701	136	92.7	5
NBR_0001682801	460	83.0	5
NBR_0001684601	404	80.2	5
NBR_0001752401	198	87.5	5
NBR_0001769401	184	85.1	5
NBR_0001799201	95	89.0	5
NBR_0001811401	181	88.9	5
NBR_0001822101	135	91.0	5
NBR_0001855901	1028	86.9	5
NBR_0001913101	917	84.7	5
NBR_0001915401	874	82.6	5
NBR_0001937101	158	88.6	5
NBR_0001965501	197	86.3	5
NBR_0001967001	272	81.7	5
NBR_0001985901	171	89.1	5
NBR_0001989301	98	87.7	5
NBR_0001991601	334	80.8	5
NBR_0002015801	87	82.8	5
NBR_0002017101	111	86.9	5
NBR_0002026901	323	84.7	5
NBR_0002087101	341	80.6	5
NBR_0002117801	707	98.0	5
NBR_0000000801	416	97.8	5
NBR_0000026501	108	98.8	5
NBR_0000096001	657	83.2	5
NBR_0000103901	241	100.0	5
NBR_0000122501	239	89.5	5
NBR_0000241801	225	86.1	5
NBR_0000265901	192	94.2	5
NBR_0000271601	306	86.5	5
NBR_0000282201	154	95.0	5
NBR_0000352501	246	83.6	5
NBR_0000438701	188	94.1	5
NBR_0000445101	73	94.0	5
NBR_0000486601	437	98.8	5
NBR_0000604101	401	100.0	5
NBR_0000606201	576	83.7	5
NBR_0000715401	38	80.0	5
NBR_0000783301	86	82.3	5
NBR_0000787601	187	88.4	5
NBR_0000806401	507	83.7	5
NBR_0000821601	282	84.0	5
NBR_0000824901	189	85.0	5
NBR_0000837701	296	91.1	5
NBR_0000860301	406	89.1	5
NBR_0000899701	274	93.6	5
NBR_0000910101	76	81.3	5
NBR_0000968401	327	88.0	5
NBR_0001043701	232	81.7	5
NBR_0001065201	194	82.0	5
NBR_0001138901	342	82.7	5
NBR_0001146401	376	96.2	5
NBR_0001228301	290	80.0	5
NBR_0001270201	535	82.4	5
NBR_0001271001	227	83.9	5
NBR_0001284901	259	97.6	5
NBR_0001407301	188	95.2	5
NBR_0001408001	203	85.8	5
NBR_0001409401	103	80.6	5
NBR_0001428801	244	84.0	5
NBR_0001434301	2216	82.5	5
NBR_0001436901	288	84.0	5
NBR_0001446801	128	82.9	5
NBR_0001457001	227	95.3	5
NBR_0001518701	466	87.2	5
NBR_0001525201	185	89.0	5
NBR_0001596101	90	98.1	5
NBR_0001603701	115	85.5	5
NBR_0001633501	664	85.0	5
NBR_0001641601	50	89.7	5
NBR_0001643101	66	94.1	5
NBR_0001651501	231	83.5	5
NBR_0001665301	143	86.1	5
NBR_0001674301	455	81.5	5
NBR_0001689001	187	86.0	5
NBR_0001692001	460	82.7	5
NBR_0001709501	813	83.0	5
NBR_0001710401	794	84.0	5
NBR_0001713801	906	89.9	5
NBR_0001749701	378	84.4	5
NBR_0001847401	559	83.1	5
NBR_0001858701	359	80.4	5
NBR_0001866401	73	94.0	5
NBR_0001873701	365	86.2	5
NBR_0001888601	348	88.2	5
NBR_0001896901	65	83.5	5
NBR_0001897801	139	93.2	5
NBR_0001900001	187	80.3	5
NBR_0001903101	389	82.9	5
NBR_0001906601	124	81.8	5
NBR_0001909101	308	83.1	5
NBR_0001921501	363	86.9	5
NBR_0001922801	692	86.9	5
NBR_0001925101	65	88.1	5
NBR_0001929501	87	83.0	5
NBR_0001933001	322	97.5	5
NBR_0001958601	311	85.3	5
NBR_0002050701	274	84.6	5
NBR_0002063401	133	92.5	5
NBR_0002074601	137	90.7	5
NBR_0002084201	330	90.6	5
NBR_0002086001	311	90.9	5
NBR_0002096501	301	88.1	5
NBR_0002100101	259	81.0	5
NBR_0002107001	346	81.1	5
NBR_0002116601	184	90.9	5
NBR_0002142301	69	94.2	5
NBR_0002145701	238	84.3	5
NBR_0002148401	193	87.5	5
NBR_0002164701	136	96.5	5
NBR_0002173301	574	84.0	5
NBR_0002185001	77	80.0	5
NBR_0002195201	235	84.5	5
NBR_0002197501	349	82.9	5
NBR_0002208101	321	90.0	5
NBR_0002233601	129	85.2	5
NBR_0002237101	313	87.5	5
NBR_0002238101	224	85.8	5
NBR_0002246401	78	89.7	5
NBR_0002249901	258	84.8	5
NBR_0002261501	125	85.9	5
NBR_0002263601	142	90.5	5
NBR_0002270601	109	83.4	5
NBR_0002274801	75	85.3	5
NBR_0002279201	119	89.0	5
NBR_0000007501	434	84.6	5
NBR_0000031301	137	96.1	5
NBR_0000219801	824	96.1	5
NBR_0000286301	409	85.0	5
NBR_0000606601	534	97.1	5
NBR_0000653701	305	90.8	5
NBR_0000671701	598	92.3	5
NBR_0000869601	1014	87.4	5
NBR_0000934201	344	96.8	5
NBR_0001019201	234	87.8	5
NBR_0001061501	202	92.8	5
NBR_0001129601	677	82.3	5
NBR_0001248501	439	90.1	5
NBR_0001259401	131	98.2	5
NBR_0001358401	172	95.3	5
NBR_0001451801	638	85.4	5
NBR_0001452101	339	85.6	5
NBR_0001465001	160	89.1	5
NBR_0001468501	193	87.0	5
NBR_0001472301	881	80.2	5
NBR_0001475201	238	83.5	5
NBR_0001475401	401	92.0	5
NBR_0001481801	410	87.5	5
NBR_0001491801	853	90.9	5
NBR_0001492001	176	83.5	5
NBR_0001495801	85	83.5	5
NBR_0001501401	1273	90.8	5
NBR_0001508301	252	82.7	5
NBR_0001515501	173	92.5	5
NBR_0001516701	343	99.7	5
NBR_0001516901	321	93.7	5
NBR_0001522701	266	85.8	5
NBR_0001523101	270	85.1	5
NBR_0001524501	423	84.5	5
NBR_0001528101	1023	84.4	5
NBR_0001583701	297	89.7	5
NBR_0001626901	390	91.4	5
NBR_0001627301	201	96.8	5
NBR_0001628301	126	84.0	5
NBR_0001630701	390	80.1	5
NBR_0001637701	148	97.9	5
NBR_0001645101	62	86.2	5
NBR_0001649901	136	92.6	5
NBR_0001652501	432	90.2	5
NBR_0001653301	226	81.4	5
NBR_0001656001	71	81.6	5
NBR_0001663401	313	91.9	5
NBR_0001674401	608	84.4	5
NBR_0001676201	389	84.1	5
NBR_0001682001	492	86.6	5
NBR_0001682601	454	86.9	5
NBR_0001685201	240	89.8	5
NBR_0001685601	481	82.7	5
NBR_0001687101	132	88.7	5
NBR_0001688401	247	89.4	5
NBR_0001689801	164	87.8	5
NBR_0001692301	532	93.6	5
NBR_0001693401	340	96.6	5
NBR_0001693801	565	83.5	5
NBR_0001696801	162	86.1	5
NBR_0001701201	566	92.4	5
NBR_0001701601	243	83.4	5
NBR_0001702501	269	82.4	5
NBR_0001713501	410	80.6	5
NBR_0001714101	492	85.2	5
NBR_0001744501	492	85.7	5
NBR_0001761001	511	90.5	5
NBR_0001762201	173	90.1	5
NBR_0001775001	431	94.4	5
NBR_0001783101	224	88.2	5
NBR_0001799401	479	81.0	5
NBR_0001812301	412	87.3	5
NBR_0001842401	245	98.3	5
NBR_0001858401	171	87.4	5
NBR_0001859201	290	89.9	5
NBR_0001869401	442	81.7	5
NBR_0001869601	414	83.5	5
NBR_0001871801	278	86.5	5
NBR_0001879301	484	84.9	5
NBR_0001904501	117	80.5	5
NBR_0001916901	146	93.8	5
NBR_0001917701	265	82.7	5
NBR_0001923001	328	85.7	5
NBR_0001926201	66	94.6	5
NBR_0001931301	538	87.8	5
NBR_0001933801	79	90.9	5
NBR_0002042601	942	80.1	5
NBR_0002048401	489	88.9	5
NBR_0002061301	131	90.8	5
NBR_0002067601	224	82.0	5
NBR_0002067801	136	80.3	5
NBR_0002068901	481	94.4	5
NBR_0002073101	310	93.9	5
NBR_0002073501	194	85.8	5
NBR_0002076101	261	86.4	5
NBR_0002076201	180	82.1	5
NBR_0002077201	461	81.1	5
NBR_0002091001	181	80.0	5
NBR_0002113301	114	86.0	5
NBR_0002114501	87	92.8	5
NBR_0002119601	100	80.4	5
NBR_0002125001	366	86.1	5
NBR_0002134001	205	86.0	5
NBR_0002147901	52	83.0	5
NBR_0002149901	90	92.6	5
NBR_0002154101	566	92.4	5
NBR_0002154801	96	80.2	5
NBR_0002155201	162	94.5	5
NBR_0002171501	151	80.6	5
NBR_0002180201	154	88.8	5
NBR_0002185201	311	86.6	5
NBR_0002193201	229	93.4	5
NBR_0002200201	72	97.2	5
NBR_0002201501	72	97.2	5
NBR_0002203401	123	80.1	5
NBR_0002205501	110	89.5	5
NBR_0002212801	181	86.1	5
NBR_0002231901	379	81.6	5
NBR_0002234101	183	80.3	5
NBR_0002242901	129	80.6	5
NBR_0002252501	63	84.3	5
NBR_0002256401	73	90.0	5
NBR_0002259701	513	82.4	5
NBR_0002261401	145	83.9	5
NBR_0002270501	130	97.3	5
NBR_0000009001	595	92.9	5
NBR_0000020801	325	89.9	5
NBR_0000024501	596	90.9	5
NBR_0000024701	732	87.0	5
NBR_0000026101	772	91.5	5
NBR_0000028601	540	86.6	5
NBR_0000030201	312	93.2	5
NBR_0000035501	331	86.1	5
NBR_0000044601	471	92.0	5
NBR_0000047101	229	94.7	5
NBR_0000048201	334	86.0	5
NBR_0000048401	398	85.6	5
NBR_0000055301	778	88.3	5
NBR_0000059401	503	88.9	5
NBR_0000082001	596	83.9	5
NBR_0000083401	343	92.7	5
NBR_0000089301	1049	88.6	5
NBR_0000101101	204	80.2	5
NBR_0000114401	294	96.0	5
NBR_0000123601	298	83.2	5
NBR_0000126701	398	83.5	5
NBR_0000133901	263	98.5	5
NBR_0000150501	287	86.3	5
NBR_0000154501	121	81.3	5
NBR_0000163201	358	93.1	5
NBR_0000167601	943	95.9	5
NBR_0000169701	346	86.2	5
NBR_0000175001	355	86.0	5
NBR_0000200601	204	91.2	5
NBR_0000201901	156	88.7	5
NBR_0000202401	199	89.5	5
NBR_0000206001	166	87.5	5
NBR_0000208801	315	93.8	5
NBR_0000220801	203	82.0	5
NBR_0000240401	311	83.0	5
NBR_0000242601	122	100.0	5
NBR_0000245401	262	81.8	5
NBR_0000245701	128	88.2	5
NBR_0000263001	200	89.7	5
NBR_0000267201	166	80.6	5
NBR_0000273601	136	91.6	5
NBR_0000273701	241	90.8	5
NBR_0000293901	111	86.3	5
NBR_0000306501	249	88.5	5
NBR_0000307401	598	84.8	5
NBR_0000308401	197	82.5	5
NBR_0000315301	263	97.7	5
NBR_0000321301	271	86.8	5
NBR_0000328201	178	86.2	5
NBR_0000333901	325	80.3	5
NBR_0000345201	190	96.9	5
NBR_0000354001	196	92.8	5
NBR_0000361901	298	80.8	5
NBR_0000377501	305	89.8	5
NBR_0000378701	109	80.0	5
NBR_0000381601	340	82.7	5
NBR_0000409501	138	85.3	5
NBR_0000430301	125	96.4	5
NBR_0000436101	93	98.9	5
NBR_0000440301	85	96.2	5
NBR_0000442001	254	90.7	5
NBR_0000447201	120	82.8	5
NBR_0000463501	128	83.5	5
NBR_0000559401	155	92.9	5
NBR_0000562201	146	89.4	5
NBR_0000566801	606	80.6	5
NBR_0000569601	378	88.2	5
NBR_0000570001	2210	84.5	5
NBR_0000575601	737	81.4	5
NBR_0000583701	207	85.0	5
NBR_0000593801	623	86.7	5
NBR_0000595401	98	91.3	5
NBR_0000595901	311	82.6	5
NBR_0000597801	208	81.8	5
NBR_0000610001	195	86.7	5
NBR_0000611801	399	83.2	5
NBR_0000613601	265	90.2	5
NBR_0000614101	166	85.5	5
NBR_0000614301	202	90.6	5
NBR_0000616801	268	80.3	5
NBR_0000630001	238	82.7	5
NBR_0000632601	170	85.7	5
NBR_0000636401	522	87.0	5
NBR_0000644001	383	81.0	5
NBR_0000652901	760	83.5	5
NBR_0000655701	472	95.2	5
NBR_0000658401	450	80.7	5
NBR_0000658701	3230	80.7	5
NBR_0000668501	89	94.3	5
NBR_0000671901	449	89.0	5
NBR_0000680001	142	82.6	5
NBR_0000684801	245	80.8	5
NBR_0000685101	236	84.4	5
NBR_0000686301	140	86.9	5
NBR_0000687001	451	95.3	5
NBR_0000687401	647	92.3	5
NBR_0000694201	316	85.7	5
NBR_0000706301	337	88.1	5
NBR_0000707801	500	90.0	5
NBR_0000710101	418	86.8	5
NBR_0000710501	583	84.1	5
NBR_0000725001	455	80.2	5
NBR_0000725101	424	81.4	5
NBR_0000725501	168	92.9	5
NBR_0000729001	229	87.8	5
NBR_0000730701	463	93.7	5
NBR_0000732401	497	86.8	5
NBR_0000740301	688	85.4	5
NBR_0000743601	532	90.2	5
NBR_0000748101	199	96.2	5
NBR_0000750101	319	90.2	5
NBR_0000758601	252	82.5	5
NBR_0000770701	831	96.8	5
NBR_0000771801	376	85.7	5
NBR_0000777001	342	85.6	5
NBR_0000783901	191	89.5	5
NBR_0000795401	646	83.6	5
NBR_0000797201	666	91.4	5
NBR_0000803901	430	83.3	5
NBR_0000806901	199	84.4	5
NBR_0000808501	213	93.4	5
NBR_0000808901	848	84.2	5
NBR_0000816101	319	81.7	5
NBR_0000816701	131	89.5	5
NBR_0000817201	202	82.6	5
NBR_0000817301	443	94.5	5
NBR_0000818501	718	93.9	5
NBR_0000827901	691	84.5	5
NBR_0000838901	791	90.3	5
NBR_0000855001	189	90.0	5
NBR_0000862501	352	96.8	5
NBR_0000868101	426	84.7	5
NBR_0000871401	242	88.8	5
NBR_0000876201	219	88.4	5
NBR_0000911001	224	97.5	5
NBR_0000914601	101	91.1	5
NBR_0000920401	61	80.3	5
NBR_0000941101	326	80.7	5
NBR_0000947801	124	83.0	5
NBR_0000958501	1517	81.4	5
NBR_0000997601	301	82.5	5
NBR_0001005101	476	83.6	5
NBR_0001012501	535	91.8	5
NBR_0001024901	186	93.3	5
NBR_0001030801	513	88.0	5
NBR_0001036601	429	84.2	5
NBR_0001050901	278	86.3	5
NBR_0001052901	460	92.6	5
NBR_0001053301	1670	84.1	5
NBR_0001055701	736	80.1	5
NBR_0001056701	343	84.3	5
NBR_0001061401	431	90.2	5
NBR_0001063001	180	83.5	5
NBR_0001067501	375	85.4	5
NBR_0001072201	151	87.5	5
NBR_0001073901	378	81.2	5
NBR_0001076101	207	80.3	5
NBR_0001100701	273	86.0	5
NBR_0001105401	227	83.7	5
NBR_0001107501	177	91.5	5
NBR_0001108901	395	84.7	5
NBR_0001109401	324	80.0	5
NBR_0001110101	582	82.1	5
NBR_0001113301	500	85.5	5
NBR_0001114401	200	85.4	5
NBR_0001117701	426	88.0	5
NBR_0001118001	302	99.6	5
NBR_0001122101	352	82.4	5
NBR_0001123601	460	80.3	5
NBR_0001124201	532	83.1	5
NBR_0001133401	803	85.1	5
NBR_0001137901	405	87.7	5
NBR_0001139101	222	83.0	5
NBR_0001174901	498	83.0	5
NBR_0001189001	252	95.4	5
NBR_0001197401	657	89.1	5
NBR_0001201801	101	80.1	5
NBR_0001216701	257	87.2	5
NBR_0001217301	567	96.8	5
NBR_0001221301	216	84.1	5
NBR_0001228401	303	92.7	5
NBR_0001232101	326	81.2	5
NBR_0001244901	191	85.3	5
NBR_0001250501	722	81.5	5
NBR_0001266201	149	90.4	5
NBR_0001266501	146	85.5	5
NBR_0001282401	337	89.6	5
NBR_0001306701	323	83.6	5
NBR_0001306901	164	90.7	5
NBR_0001310301	486	80.7	5
NBR_0001316201	716	92.1	5
NBR_0001323201	1157	82.5	5
NBR_0001333601	237	93.9	5
NBR_0001340801	294	85.6	5
NBR_0001343501	205	80.9	5
NBR_0001347801	243	81.3	5
NBR_0001361901	495	83.7	5
NBR_0001363701	787	94.3	5
NBR_0001367001	248	84.3	5
NBR_0001376401	280	82.6	5
NBR_0001378001	331	99.3	5
NBR_0001385501	296	87.7	5
NBR_0001387301	2563	91.6	5
NBR_0001390201	600	81.2	5
NBR_0001390601	149	81.4	5
NBR_0001397001	288	83.3	5
NBR_0001404901	444	84.8	5
NBR_0001406701	232	82.9	5
NBR_0001406801	190	87.8	5
NBR_0001426201	491	80.1	5
NBR_0001429101	216	94.4	5
NBR_0001449801	825	88.4	5
NBR_0001462401	161	93.3	5
NBR_0001469401	1557	84.3	5
NBR_0001478701	109	80.0	5
NBR_0001481101	105	91.3	5
NBR_0001482301	182	88.6	5
NBR_0001482901	200	81.9	5
NBR_0001494201	443	87.7	5
NBR_0001494801	324	92.9	5
NBR_0001507001	185	80.1	5
NBR_0001513801	647	80.8	5
NBR_0001528801	222	90.0	5
NBR_0001554801	206	81.8	5
NBR_0001562901	210	84.7	5
NBR_0001577401	252	84.3	5
NBR_0001582801	503	87.0	5
NBR_0001583401	130	95.6	5
NBR_0001586001	242	88.4	5
NBR_0001590501	117	89.4	5
NBR_0001594401	192	85.7	5
NBR_0001596601	268	80.0	5
NBR_0001596901	595	81.8	5
NBR_0001610501	286	81.0	5
NBR_0001616801	258	85.0	5
NBR_0001617201	208	83.0	5
NBR_0001619301	500	93.6	5
NBR_0001619601	141	86.7	5
NBR_0001620801	474	90.5	5
NBR_0001622801	250	85.2	5
NBR_0001628501	357	81.2	5
NBR_0001632101	106	84.5	5
NBR_0001639101	535	87.8	5
NBR_0001648101	340	82.3	5
NBR_0001655601	274	85.0	5
NBR_0001658101	83	96.3	5
NBR_0001665801	340	81.3	5
NBR_0001671001	171	80.2	5
NBR_0001672501	340	82.3	5
NBR_0001683501	312	82.3	5
NBR_0001686201	413	85.3	5
NBR_0001695201	384	96.0	5
NBR_0001697001	128	95.6	5
NBR_0001700101	182	88.4	5
NBR_0001703401	297	98.6	5
NBR_0001703501	280	88.0	5
NBR_0001707701	230	86.9	5
NBR_0001716401	106	85.8	5
NBR_0001722901	480	86.9	5
NBR_0001723801	1768	84.0	5
NBR_0001730401	485	82.3	5
NBR_0001736801	556	81.8	5
NBR_0001765901	695	82.5	5
NBR_0001767401	258	85.3	5
NBR_0001784401	266	91.1	5
NBR_0001788501	570	80.9	5
NBR_0001794801	401	80.8	5
NBR_0001795701	568	84.0	5
NBR_0001805701	241	80.6	5
NBR_0001805801	300	83.4	5
NBR_0001806401	198	93.4	5
NBR_0001807801	205	91.7	5
NBR_0001812801	541	95.9	5
NBR_0001815401	491	81.7	5
NBR_0001817101	303	96.7	5
NBR_0001817401	605	84.0	5
NBR_0001822901	123	100.0	5
NBR_0001830501	1401	84.3	5
NBR_0001833401	144	93.0	5
NBR_0001833801	1217	82.9	5
NBR_0001842001	80	83.5	5
NBR_0001842501	321	89.9	5
NBR_0001842701	451	85.6	5
NBR_0001846401	850	90.6	5
NBR_0001851601	248	82.8	5
NBR_0001851701	87	84.9	5
NBR_0001861501	787	84.5	5
NBR_0001862801	241	83.9	5
NBR_0001863701	538	96.5	5
NBR_0001871201	585	87.3	5
NBR_0001878701	215	86.0	5
NBR_0001880801	426	90.1	5
NBR_0001886201	287	89.6	5
NBR_0001891601	179	90.6	5
NBR_0001895601	216	83.3	5
NBR_0001896501	1066	82.9	5
NBR_0001904801	393	94.2	5
NBR_0001906001	767	84.5	5
NBR_0001913301	291	95.6	5
NBR_0001914501	222	89.6	5
NBR_0001914601	355	82.6	5
NBR_0001935001	571	81.3	5
NBR_0001952901	700	80.1	5
NBR_0001955301	306	89.3	5
NBR_0001956101	461	84.9	5
NBR_0001986301	139	88.5	5
NBR_0001986501	684	99.4	5
NBR_0001994401	148	94.5	5
NBR_0002013301	254	87.9	5
NBR_0002020101	969	90.8	5
NBR_0002027001	243	90.5	5
NBR_0002030401	377	90.1	5
NBR_0002033201	199	91.6	5
NBR_0002036401	145	93.7	5
NBR_0002038201	341	84.4	5
NBR_0002044401	286	81.5	5
NBR_0002050801	541	80.5	5
NBR_0002061901	114	90.3	5
NBR_0002066601	958	85.4	5
NBR_0002069101	293	83.5	5
NBR_0002074101	808	83.4	5
NBR_0002080401	509	95.1	5
NBR_0002093401	403	89.7	5
NBR_0002094701	134	88.7	5
NBR_0002116801	106	87.1	5
NBR_0002126701	341	93.4	5
NBR_0002132801	286	85.0	5
NBR_0002136001	406	80.5	5
NBR_0002151401	300	90.3	5
NBR_0002154001	648	81.8	5
NBR_0002156301	181	83.9	5
NBR_0002193701	434	92.8	5
NBR_0002222401	281	84.7	5
NBR_0002225701	236	95.6	5
NBR_0002259501	611	84.3	5
NBR_0000005601	328	85.4	5
NBR_0000012801	423	80.0	5
NBR_0000014001	246	86.1	5
NBR_0000016101	248	88.3	5
NBR_0000017601	203	89.1	5
NBR_0000019401	456	80.2	5
NBR_0000020601	465	90.6	5
NBR_0000028201	688	83.7	5
NBR_0000029001	486	92.6	5
NBR_0000033001	265	92.4	5
NBR_0000035701	125	95.2	5
NBR_0000040201	202	82.1	5
NBR_0000043801	1021	87.0	5
NBR_0000045001	566	90.7	5
NBR_0000047701	327	80.7	5
NBR_0000048301	1042	90.6	5
NBR_0000051801	315	90.6	5
NBR_0000052801	294	87.2	5
NBR_0000053301	845	84.4	5
NBR_0000054501	202	97.3	5
NBR_0000055501	609	84.8	5
NBR_0000056101	119	83.1	5
NBR_0000056201	150	93.1	5
NBR_0000071001	173	85.0	5
NBR_0000088401	242	92.5	5
NBR_0000104601	332	95.1	5
NBR_0000105201	1196	90.2	5
NBR_0000117301	266	80.6	5
NBR_0000121301	348	80.8	5
NBR_0000123101	162	94.9	5
NBR_0000124301	501	84.1	5
NBR_0000134001	337	94.6	5
NBR_0000137801	319	85.9	5
NBR_0000144101	106	81.5	5
NBR_0000146401	170	90.5	5
NBR_0000149701	803	92.9	5
NBR_0000154101	322	90.0	5
NBR_0000154201	112	96.2	5
NBR_0000157401	324	91.7	5
NBR_0000162301	440	97.7	5
NBR_0000162501	235	86.6	5
NBR_0000165001	113	98.8	5
NBR_0000168001	176	83.5	5
NBR_0000169301	291	82.9	5
NBR_0000169501	181	100.0	5
NBR_0000169601	660	81.0	5
NBR_0000173401	396	93.1	5
NBR_0000181201	203	88.9	5
NBR_0000191301	638	83.9	5
NBR_0000191701	172	100.0	5
NBR_0000206601	100	92.8	5
NBR_0000211201	209	88.5	5
NBR_0000217001	317	87.2	5
NBR_0000229801	330	90.9	5
NBR_0000234201	242	91.7	5
NBR_0000235001	130	83.5	5
NBR_0000236401	797	92.2	5
NBR_0000237301	556	97.8	5
NBR_0000250801	130	85.2	5
NBR_0000256101	276	83.7	5
NBR_0000262501	256	88.9	5
NBR_0000268001	288	86.1	5
NBR_0000268101	278	81.7	5
NBR_0000278801	273	84.4	5
NBR_0000291701	338	80.4	5
NBR_0000297001	290	87.1	5
NBR_0000297201	206	91.1	5
NBR_0000302201	344	82.7	5
NBR_0000304201	129	81.3	5
NBR_0000310201	231	81.6	5
NBR_0000312001	258	85.2	5
NBR_0000318001	71	95.3	5
NBR_0000323401	287	89.6	5
NBR_0000325101	192	82.2	5
NBR_0000325901	106	96.3	5
NBR_0000329801	224	83.4	5
NBR_0000341201	82	92.1	5
NBR_0000346301	296	88.4	5
NBR_0000348901	156	94.6	5
NBR_0000358401	401	81.7	5
NBR_0000381801	225	86.7	5
NBR_0000402001	120	86.7	5
NBR_0000407501	248	82.6	5
NBR_0000407701	143	95.8	5
NBR_0000410601	208	83.5	5
NBR_0000418401	237	84.1	5
NBR_0000422801	176	88.5	5
NBR_0000432101	334	86.7	5
NBR_0000435301	147	98.5	5
NBR_0000472901	113	89.7	5
NBR_0000477601	101	81.3	5
NBR_0000485801	184	90.2	5
NBR_0000488701	52	84.4	5
NBR_0000489401	168	82.4	5
NBR_0000502001	178	86.3	5
NBR_0000514001	147	95.2	5
NBR_0000547601	177	84.0	5
NBR_0000556701	127	88.2	5
NBR_0000563401	248	84.1	5
NBR_0000571001	177	93.3	5
NBR_0000575101	745	82.4	5
NBR_0000589401	412	94.6	5
NBR_0000595701	283	88.8	5
NBR_0000598401	214	84.8	5
NBR_0000599501	256	96.1	5
NBR_0000603901	173	97.1	5
NBR_0000604901	357	87.0	5
NBR_0000609601	306	86.7	5
NBR_0000617501	205	93.1	5
NBR_0000619401	297	85.4	5
NBR_0000621201	362	91.4	5
NBR_0000627801	78	83.8	5
NBR_0000631801	207	81.1	5
NBR_0000635301	736	87.1	5
NBR_0000638301	178	85.0	5
NBR_0000641801	271	84.1	5
NBR_0000646601	230	82.8	5
NBR_0000648001	567	96.4	5
NBR_0000650101	175	91.6	5
NBR_0000651001	432	82.6	5
NBR_0000653601	191	88.3	5
NBR_0000654101	316	81.0	5
NBR_0000654501	221	86.8	5
NBR_0000656901	151	81.1	5
NBR_0000659301	182	98.8	5
NBR_0000666001	130	81.9	5
NBR_0000667601	115	85.2	5
NBR_0000667701	277	85.8	5
NBR_0000668001	150	100.0	5
NBR_0000668701	990	84.0	5
NBR_0000669301	455	89.9	5
NBR_0000672301	594	84.1	5
NBR_0000679401	841	87.2	5
NBR_0000684001	208	80.4	5
NBR_0000693601	1018	84.4	5
NBR_0000698301	779	83.7	5
NBR_0000700701	696	83.6	5
NBR_0000702001	1125	82.8	5
NBR_0000709901	444	89.5	5
NBR_0000712001	961	87.8	5
NBR_0000715301	143	91.6	5
NBR_0000755501	543	80.1	5
NBR_0000762301	78	96.1	5
NBR_0000764601	324	80.4	5
NBR_0000767301	153	87.6	5
NBR_0000770501	737	86.6	5
NBR_0000778701	812	83.8	5
NBR_0000782701	167	95.2	5
NBR_0000784301	393	88.4	5
NBR_0000790101	338	80.3	5
NBR_0000792901	310	81.9	5
NBR_0000795001	433	80.5	5
NBR_0000797401	300	99.6	5
NBR_0000800201	811	80.5	5
NBR_0000807001	166	93.9	5
NBR_0000807201	247	83.2	5
NBR_0000808601	174	85.6	5
NBR_0000811501	527	84.0	5
NBR_0000814901	260	92.6	5
NBR_0000817901	101	86.2	5
NBR_0000826901	2247	83.7	5
NBR_0000834301	165	86.3	5
NBR_0000838801	472	91.0	5
NBR_0000848001	1256	87.5	5
NBR_0000849701	318	84.7	5
NBR_0000850501	550	90.8	5
NBR_0000852401	191	87.5	5
NBR_0000854701	277	83.5	5
NBR_0000855101	252	87.3	5
NBR_0000862601	188	85.2	5
NBR_0000869001	218	87.3	5
NBR_0000869101	200	83.1	5
NBR_0000871501	353	90.1	5
NBR_0000871901	252	90.6	5
NBR_0000878201	488	92.8	5
NBR_0000880501	150	82.4	5
NBR_0000880601	717	80.2	5
NBR_0000881301	191	90.1	5
NBR_0000886701	1019	92.6	5
NBR_0000886901	1036	93.4	5
NBR_0000896901	343	81.9	5
NBR_0000900001	357	97.7	5
NBR_0000900801	204	86.2	5
NBR_0000904801	217	92.6	5
NBR_0000906001	434	98.5	5
NBR_0000907401	374	95.7	5
NBR_0000915001	150	94.6	5
NBR_0000919701	349	89.9	5
NBR_0000920101	692	85.6	5
NBR_0000920601	1699	80.9	5
NBR_0000927601	227	93.3	5
NBR_0000929901	185	93.7	5
NBR_0000944501	199	93.8	5
NBR_0000963301	302	88.3	5
NBR_0000972801	393	87.2	5
NBR_0000977901	220	83.2	5
NBR_0000979101	302	88.6	5
NBR_0000983801	328	82.1	5
NBR_0000990701	226	83.6	5
NBR_0000991901	190	84.6	5
NBR_0000998001	801	83.9	5
NBR_0001008601	328	85.7	5
NBR_0001012401	405	88.2	5
NBR_0001014801	185	89.3	5
NBR_0001025601	214	93.4	5
NBR_0001028801	109	87.7	5
NBR_0001031001	422	82.1	5
NBR_0001040901	659	83.0	5
NBR_0001041701	586	83.2	5
NBR_0001047301	522	82.0	5
NBR_0001048401	441	89.3	5
NBR_0001048501	343	90.6	5
NBR_0001051001	903	92.4	5
NBR_0001055201	1093	81.3	5
NBR_0001056101	185	85.9	5
NBR_0001059801	777	82.2	5
NBR_0001063101	333	88.5	5
NBR_0001067101	996	99.1	5
NBR_0001075201	335	83.0	5
NBR_0001079101	232	82.6	5
NBR_0001079501	188	87.5	5
NBR_0001081801	209	83.5	5
NBR_0001082801	422	90.0	5
NBR_0001087301	510	88.4	5
NBR_0001088401	178	80.0	5
NBR_0001090501	503	89.4	5
NBR_0001094601	313	84.9	5
NBR_0001097301	412	94.2	5
NBR_0001103601	146	97.8	5
NBR_0001108201	698	85.0	5
NBR_0001113401	207	88.3	5
NBR_0001115001	230	83.5	5
NBR_0001115201	285	93.5	5
NBR_0001119901	619	87.7	5
NBR_0001121201	455	84.3	5
NBR_0001122001	195	83.2	5
NBR_0001122201	440	88.4	5
NBR_0001123401	220	85.0	5
NBR_0001124601	567	87.5	5
NBR_0001129401	293	84.1	5
NBR_0001131201	201	84.9	5
NBR_0001132401	586	87.1	5
NBR_0001132501	114	92.1	5
NBR_0001132801	91	95.1	5
NBR_0001143701	308	95.7	5
NBR_0001146701	201	93.6	5
NBR_0001150401	882	88.8	5
NBR_0001152401	447	93.5	5
NBR_0001154201	1010	80.7	5
NBR_0001156301	183	81.3	5
NBR_0001159601	228	94.7	5
NBR_0001167701	168	84.6	5
NBR_0001168501	304	88.7	5
NBR_0001186101	135	81.5	5
NBR_0001186501	176	81.8	5
NBR_0001187501	158	94.1	5
NBR_0001188001	530	94.0	5
NBR_0001188501	493	81.8	5
NBR_0001188701	606	83.6	5
NBR_0001202801	348	97.8	5
NBR_0001207001	396	93.4	5
NBR_0001207601	478	86.9	5
NBR_0001212801	420	85.8	5
NBR_0001215401	622	92.9	5
NBR_0001220601	1193	89.3	5
NBR_0001227701	386	84.1	5
NBR_0001232701	326	85.5	5
NBR_0001234101	199	92.9	5
NBR_0001242701	107	81.8	5
NBR_0001242901	678	93.1	5
NBR_0001243001	301	90.3	5
NBR_0001245401	157	80.3	5
NBR_0001253301	317	94.2	5
NBR_0001262501	234	86.7	5
NBR_0001264601	282	90.7	5
NBR_0001266701	470	84.7	5
NBR_0001268001	133	80.3	5
NBR_0001274401	378	83.5	5
NBR_0001274601	350	84.0	5
NBR_0001274701	99	88.0	5
NBR_0001275001	259	87.0	5
NBR_0001277401	95	88.5	5
NBR_0001283301	240	86.5	5
NBR_0001296701	477	87.4	5
NBR_0001298601	277	81.1	5
NBR_0001302601	313	80.8	5
NBR_0001307201	688	82.6	5
NBR_0001315001	329	82.2	5
NBR_0001324601	87	85.8	5
NBR_0001330301	195	96.0	5
NBR_0001331601	313	85.4	5
NBR_0001332701	652	85.8	5
NBR_0001346801	152	97.3	5
NBR_0001346901	284	80.9	5
NBR_0001347401	284	85.2	5
NBR_0001350401	238	90.1	5
NBR_0001351301	429	84.3	5
NBR_0001373401	383	88.8	5
NBR_0001376301	170	98.2	5
NBR_0001379701	151	92.0	5
NBR_0001383401	931	88.4	5
NBR_0001383901	465	92.3	5
NBR_0001389401	279	85.0	5
NBR_0001392901	255	85.8	5
NBR_0001396601	550	80.1	5
NBR_0001397401	372	82.4	5
NBR_0001403401	191	80.4	5
NBR_0001404701	298	85.5	5
NBR_0001407401	390	89.1	5
NBR_0001408501	443	86.4	5
NBR_0001409201	564	87.4	5
NBR_0001409701	1241	86.0	5
NBR_0001412401	735	80.7	5
NBR_0001421501	185	85.5	5
NBR_0001422201	443	88.6	5
NBR_0001423501	420	84.1	5
NBR_0001427301	231	91.3	5
NBR_0001428401	328	80.1	5
NBR_0001436101	1588	86.3	5
NBR_0001439701	514	83.0	5
NBR_0001450601	150	86.7	5
NBR_0001462701	324	85.8	5
NBR_0001463001	858	80.4	5
NBR_0001465901	150	86.0	5
NBR_0001469801	874	81.3	5
NBR_0001471001	192	99.4	5
NBR_0001481701	912	80.3	5
NBR_0001483701	476	85.3	5
NBR_0001484601	109	88.8	5
NBR_0001487001	431	82.1	5
NBR_0001493601	207	90.5	5
NBR_0001498801	453	84.8	5
NBR_0001502101	135	91.1	5
NBR_0001506501	187	83.0	5
NBR_0001507401	555	87.5	5
NBR_0001509001	730	89.5	5
NBR_0001514101	279	85.7	5
NBR_0001516201	147	95.2	5
NBR_0001524901	471	84.5	5
NBR_0001529001	198	92.3	5
NBR_0001531801	311	91.3	5
NBR_0001531901	372	83.5	5
NBR_0001537001	545	86.7	5
NBR_0001539601	263	87.2	5
NBR_0001544201	214	93.4	5
NBR_0001545901	217	85.7	5
NBR_0001547301	148	82.3	5
NBR_0001547501	287	85.0	5
NBR_0001557301	219	83.9	5
NBR_0001557701	295	80.1	5
NBR_0001561301	189	89.8	5
NBR_0001571101	347	89.7	5
NBR_0001575401	593	80.8	5
NBR_0001576901	170	80.2	5
NBR_0001581601	110	84.7	5
NBR_0001595101	166	90.6	5
NBR_0001596201	283	81.7	5
NBR_0001597301	449	86.2	5
NBR_0001599401	363	88.5	5
NBR_0001611901	692	82.6	5
NBR_0001616901	408	90.6	5
NBR_0001620401	123	80.8	5
NBR_0001628601	230	90.1	5
NBR_0001635801	355	90.0	5
NBR_0001638401	361	86.3	5
NBR_0001641401	1245	91.2	5
NBR_0001649501	86	93.7	5
NBR_0001657201	1155	80.6	5
NBR_0001657801	227	88.3	5
NBR_0001658201	320	91.6	5
NBR_0001658301	264	95.2	5
NBR_0001661401	439	87.5	5
NBR_0001668301	130	88.9	5
NBR_0001676301	940	91.3	5
NBR_0001678101	405	83.6	5
NBR_0001689101	468	88.1	5
NBR_0001690101	195	93.0	5
NBR_0001693501	317	80.9	5
NBR_0001694501	387	90.0	5
NBR_0001702001	153	86.7	5
NBR_0001707201	610	93.1	5
NBR_0001708201	328	92.2	5
NBR_0001716901	180	80.1	5
NBR_0001724601	377	86.5	5
NBR_0001727001	355	95.5	5
NBR_0001730601	1139	86.1	5
NBR_0001734301	490	91.7	5
NBR_0001736901	248	83.0	5
NBR_0001738101	915	87.0	5
NBR_0001738901	374	89.6	5
NBR_0001739901	321	91.3	5
NBR_0001740201	215	86.3	5
NBR_0001740701	752	85.6	5
NBR_0001751501	649	87.4	5
NBR_0001755901	330	84.4	5
NBR_0001757501	594	89.6	5
NBR_0001765401	193	100.0	5
NBR_0001768001	200	80.1	5
NBR_0001770101	979	89.5	5
NBR_0001773401	465	80.0	5
NBR_0001776901	323	85.8	5
NBR_0001778101	370	92.4	5
NBR_0001779201	301	89.6	5
NBR_0001780701	579	90.8	5
NBR_0001783301	545	85.5	5
NBR_0001796901	319	85.9	5
NBR_0001798301	309	81.9	5
NBR_0001800201	265	82.7	5
NBR_0001802801	750	81.7	5
NBR_0001808501	133	85.7	5
NBR_0001814901	392	87.1	5
NBR_0001825301	120	84.7	5
NBR_0001827801	632	87.5	5
NBR_0001835601	90	90.0	5
NBR_0001852001	198	80.0	5
NBR_0001852701	162	89.6	5
NBR_0001853301	400	92.0	5
NBR_0001854501	345	88.2	5
NBR_0001855701	253	96.0	5
NBR_0001863401	390	88.9	5
NBR_0001865001	851	86.7	5
NBR_0001869001	296	80.0	5
NBR_0001874101	255	85.3	5
NBR_0001874801	284	86.6	5
NBR_0001887301	287	83.4	5
NBR_0001901101	133	85.7	5
NBR_0001902001	112	96.2	5
NBR_0001908201	259	88.4	5
NBR_0001909501	387	92.2	5
NBR_0001911901	185	80.8	5
NBR_0001914801	313	88.4	5
NBR_0001916301	137	90.2	5
NBR_0001917101	465	84.9	5
NBR_0001921001	366	86.7	5
NBR_0001922201	132	85.3	5
NBR_0001925501	869	90.7	5
NBR_0001927601	385	87.6	5
NBR_0001931601	758	90.1	5
NBR_0001937301	324	85.2	5
NBR_0001937701	183	91.0	5
NBR_0001938801	387	86.6	5
NBR_0001945601	305	85.3	5
NBR_0001954001	399	84.6	5
NBR_0001955601	147	81.2	5
NBR_0001968901	235	86.8	5
NBR_0001972001	84	86.9	5
NBR_0001973201	480	92.5	5
NBR_0001989201	593	90.2	5
NBR_0002018101	532	83.4	5
NBR_0002023901	315	86.7	5
NBR_0002025601	122	88.2	5
NBR_0002032801	121	89.0	5
NBR_0002035501	155	80.0	5
NBR_0002037001	571	86.0	5
NBR_0002041101	520	96.8	5
NBR_0002049401	203	89.4	5
NBR_0002054901	222	91.1	5
NBR_0002055001	111	85.5	5
NBR_0002063201	614	82.8	5
NBR_0002072201	170	90.9	5
NBR_0002088701	375	91.7	5
NBR_0002092201	191	90.9	5
NBR_0002094501	126	87.8	5
NBR_0002096401	408	92.8	5
NBR_0002097001	261	97.3	5
NBR_0002120201	376	87.4	5
NBR_0002127701	107	91.2	5
NBR_0002129001	377	90.0	5
NBR_0002136101	310	84.1	5
NBR_0002139701	447	90.7	5
NBR_0002150701	262	84.8	5
NBR_0002156401	80	93.7	5
NBR_0002160601	503	88.9	5
NBR_0002162501	167	95.2	5
NBR_0002163001	292	85.6	5
NBR_0002165501	111	85.5	5
NBR_0002191601	79	96.2	5
NBR_0002194001	284	83.8	5
NBR_0002197601	132	96.1	5
NBR_0002200601	558	98.3	5
NBR_0002204201	182	98.8	5
NBR_0002209301	213	83.4	5
NBR_0002210401	403	82.7	5
NBR_0002221101	371	80.6	5
NBR_0002223201	145	80.1	5
NBR_0002223901	400	88.8	5
NBR_0002226101	153	82.0	5
NBR_0002239901	198	92.3	5
NBR_0002270901	87	85.8	5
NBR_0002273301	159	87.6	5
NBR_0000007401	792	89.9	5
NBR_0000018801	351	83.8	5
NBR_0000020701	276	83.9	5
NBR_0000027701	499	83.1	5
NBR_0000030301	561	80.0	5
NBR_0000037301	200	97.0	5
NBR_0000039801	95	91.4	5
NBR_0000040001	154	86.7	5
NBR_0000040801	321	80.3	5
NBR_0000047501	174	82.8	5
NBR_0000047801	458	82.6	5
NBR_0000056801	410	89.5	5
NBR_0000063001	73	93.1	5
NBR_0000065901	298	81.0	5
NBR_0000075401	303	99.0	5
NBR_0000078901	82	97.5	5
NBR_0000083701	281	86.1	5
NBR_0000084601	219	81.2	5
NBR_0000087801	419	96.0	5
NBR_0000093801	416	96.8	5
NBR_0000095801	450	92.5	5
NBR_0000104301	229	92.5	5
NBR_0000106201	326	89.8	5
NBR_0000106701	467	94.2	5
NBR_0000113101	289	87.1	5
NBR_0000129601	149	89.9	5
NBR_0000134901	465	83.1	5
NBR_0000138001	157	93.6	5
NBR_0000139301	452	89.6	5
NBR_0000141701	153	82.2	5
NBR_0000142201	347	88.6	5
NBR_0000144701	449	83.0	5
NBR_0000151101	296	94.2	5
NBR_0000156101	124	98.3	5
NBR_0000161001	232	96.1	5
NBR_0000163601	333	90.9	5
NBR_0000166601	299	87.4	5
NBR_0000167401	895	88.9	5
NBR_0000172401	199	87.7	5
NBR_0000175401	320	84.8	5
NBR_0000176501	209	83.7	5
NBR_0000179901	572	86.0	5
NBR_0000185001	267	86.9	5
NBR_0000202901	164	96.3	5
NBR_0000212201	390	83.9	5
NBR_0000212601	196	93.3	5
NBR_0000215901	162	87.9	5
NBR_0000217201	704	89.5	5
NBR_0000227701	217	87.2	5
NBR_0000234401	181	86.0	5
NBR_0000236801	325	94.8	5
NBR_0000239201	432	98.7	5
NBR_0000257501	179	85.4	5
NBR_0000272601	310	91.5	5
NBR_0000279201	191	82.7	5
NBR_0000281601	215	95.3	5
NBR_0000285101	119	92.1	5
NBR_0000295201	85	84.2	5
NBR_0000296301	165	85.9	5
NBR_0000300601	173	82.9	5
NBR_0000309401	253	83.4	5
NBR_0000319001	196	82.6	5
NBR_0000329401	100	98.7	5
NBR_0000332901	254	80.0	5
NBR_0000333201	194	89.1	5
NBR_0000337301	140	92.7	5
NBR_0000346101	184	80.0	5
NBR_0000346901	65	92.0	5
NBR_0000363401	199	91.8	5
NBR_0000369101	163	94.1	5
NBR_0000382001	310	86.4	5
NBR_0000386901	131	83.0	5
NBR_0000403201	373	92.2	5
NBR_0000405201	252	80.6	5
NBR_0000407401	103	80.3	5
NBR_0000419201	198	92.1	5
NBR_0000433501	345	91.4	5
NBR_0000435101	191	82.7	5
NBR_0000441701	137	94.8	5
NBR_0000443201	230	89.3	5
NBR_0000444301	271	95.5	5
NBR_0000447101	148	93.9	5
NBR_0000458301	184	86.1	5
NBR_0000465301	133	80.5	5
NBR_0000470201	242	90.2	5
NBR_0000494101	105	81.0	5
NBR_0000496101	153	80.0	5
NBR_0000499001	107	89.4	5
NBR_0000530101	133	80.9	5
NBR_0000545001	267	84.0	5
NBR_0000565501	217	85.5	5
NBR_0000571101	139	82.1	5
NBR_0000572301	352	80.1	5
NBR_0000586701	542	81.3	5
NBR_0000586801	159	89.1	5
NBR_0000603001	308	93.6	5
NBR_0000604201	806	88.7	5
NBR_0000605501	221	81.3	5
NBR_0000605601	522	95.2	5
NBR_0000609501	208	88.9	5
NBR_0000614601	201	85.1	5
NBR_0000623301	260	86.1	5
NBR_0000628301	280	91.4	5
NBR_0000638001	208	92.3	5
NBR_0000640501	982	88.1	5
NBR_0000642001	425	87.9	5
NBR_0000647001	191	98.4	5
NBR_0000657001	419	90.2	5
NBR_0000660701	469	83.9	5
NBR_0000662101	225	81.2	5
NBR_0000668401	94	92.5	5
NBR_0000671801	1053	83.8	5
NBR_0000681401	188	95.1	5
NBR_0000686901	380	84.5	5
NBR_0000690001	931	80.4	5
NBR_0000690301	392	87.4	5
NBR_0000691101	75	90.4	5
NBR_0000696901	376	94.0	5
NBR_0000698601	114	88.4	5
NBR_0000700601	205	81.3	5
NBR_0000701901	144	91.9	5
NBR_0000712901	500	91.1	5
NBR_0000722101	321	82.7	5
NBR_0000733001	230	83.3	5
NBR_0000734901	264	85.0	5
NBR_0000748501	519	96.5	5
NBR_0000751201	603	84.9	5
NBR_0000775601	204	96.3	5
NBR_0000776001	443	80.0	5
NBR_0000778401	805	97.6	5
NBR_0000783701	185	86.3	5
NBR_0000786101	299	82.1	5
NBR_0000793101	221	86.9	5
NBR_0000799801	450	98.0	5
NBR_0000804301	106	80.9	5
NBR_0000806701	339	84.7	5
NBR_0000808801	167	94.0	5
NBR_0000810701	312	87.3	5
NBR_0000813301	317	85.4	5
NBR_0000816901	201	96.0	5
NBR_0000819401	397	85.0	5
NBR_0000821101	2423	95.0	5
NBR_0000832501	134	86.8	5
[truncated: 20,798 more rows]
