# Supplementary material for: Reverse vaccinology for hookworms: a rational selection of vaccinable antigens against parasitic nematodes
Source: Parasite. 2025 Jun 3;32:32. doi: 10.1051/parasite/2025025 (PMC12133094; doi:10.1051/parasite/2025025)
Supplement: Supplementary file 1 — Supplementary Table 1: Data sheet containing all the results from the evaluation of the identity of the predicted proteomes of Nippostrongylus brasiliensis with Necator americanus. Nam_ident: Identity percentage with Necator americanus. Sc_Nam: score assigned to each of the N. brasiliensis proteins. Supplementary Table 2: Data sheet containing all the results from the protein homology results between Nippostrongylus brasiliensis and mammalian species. Hsa_ident: Percentage of identity with Homo sapiens; Mmu_ident: percentage of identity with Mus musculus; Sc_Mammal: score assigned to each protein based on homology with other mammals; NF: not found. Supplementary Table 3: Data sheet containing all the results from extracellular localization. Excreted secreted products (ES) or extracellular vesicles (EVs) secreted by adult or L3 larvae. Supplementary Table 4: Data sheet containing all the results from the analysis of Nippostrongylus brasiliensis proteins with homologs expressed in the gut of the related hookworm Ancylostoma ceylanicum. Supplementary Table 5: Data sheet containing all the results from the Pfam-based analysis that allocated Nippostrongylus brasiliensis proteins into four different groups according to the domain families to which they belonged. Supplementary Table 6: Data sheet containing the results of the identification of linear B-cell epitopes and score given to each Nippostrongylus brasiliensis protein. Bepit_res: number of B-cell epitope residues; Bepit_res_perc: percentage of B-cell epitope residues compared to the total number of protein residues. Supplementary Table 7: Data sheet containing the results of the identification of the presence of HLA class II epitopes with extended population coverage and score given to each Nippostrongylus brasiliensis protein. Supplementary Table 8: Data sheet summarising all the results from each evaluation applied to the Nippostrongylus brasiliensis predicted proteins. Proteins are ranked by total score. Supplem [file parasite-32-32-s1.zip › parasite240215-1-olm/Supplemental_Table_10_R1.xlsx]

## Sheet: ProtParam_SolPro
Supplementary File 10. Data sheet containing a summarized and extended table of the solubility and physicochemical properties of the top 15 candidates from Nippostrongylus brasiliensis.
	SOLpro		ProtParam
								Vida media estimada en:			Instability index			Amino acid composition
Protein	Predicted Solubility	With Probability	Nºof amino acids	Molecular weight	Theoretical pI	Total Nºof (+) aa	Total Nº of (-) aa	Mammalian Reticulocytes/ In Vitro	Yeast/In Vivo	Escherichia coli/In Vivo	Index (II) computed	Classification	Aliphatic index	A	R	N	D	C	Q	E	G	H	I	L	K	M	F	P	S	T	W	Y	V	O	U
NBR_0000584601	Soluble	0.5443	1068	118375.90	5.37	127	99	30h	>20h	>10h	33.77	stable	84.58	5.8%	4.7%	3.3%	7.2%	2.6%	3.5%	4.7%	9.6%	2.2%	6.1%	8.3%	4.6%	2.2%	4.7%	5.1%	5.7%	6.2%	1.5%	4.2%	7.8%	0.0%	0.0%
NBR_0000892601	Insoluble	0.4179	448	49800.16	8.00	47	49	30h	>20h	>10h	46.31	unstable	80.36	8.3%	5.4%	2.9%	4.9%	1.8%	4.2%	5.6%	9.2%	1.6%	6.2%	7.6%	5.6%	2.9%	5.4%	5.4%	5.4%	6.0%	1.3%	4.2%	6.2%	0.0%	0.0%
NBR_0001337201	Insoluble	0.3876	1033	115320.00	6.81	122	119	30h	>20h	>10h	39.00	stable	68.21	7.2%	6.0%	7.6%	6.2%	3.7%	3.2%	5.6%	7.2%	2.5%	4.9%	7.3%	5.5%	2.4%	5.0%	4.5%	7.0%	6.0%	1.4%	2.1%	4.6%	0.0%	0.0%
NBR_0000752401	Insoluble	0.4789	1663	198389.02	7.52	264	264	30h	>20h	>10h	42.48	unstable	89.98	2.6%	6.0%	3.9%	5.5%	1.1%	2.3%	10.3%	2.8%	4.3%	6.6%	9.8%	9.9%	4.6%	4.4%	3.4%	3.0%	6.6%	0.9%	3.8%	8.1%	0.0%	0.0%
NBR_0000897601	Insoluble	0.0742	386	41447.26	8.07	31	33	30h	>20h	>10h	26.87	stable	84.25	11.7%	2.3%	3.6%	5.2%	1.6%	4.1%	2.8%	9.1%	1.3%	6.7%	7.3%	6.2%	1.6%	4.9%	4.4%	7.0%	8.0%	1.3%	4.7%	6.2%	0.0%	0.0%
NBR_0001090101	Soluble	0.5028	361	38638.14	7.82	25	27	30h	>20h	>10h	40.80	unstable	55.76	10.5%	3.6%	8.6%	3.6%	4.7%	3.3%	3.3%	8.0%	1.7%	3.0%	4.4%	3.9%	4.2%	2.2%	3.9%	11.6%	8.0%	2.2%	3.6%	5.5%	0.0%	0.0%
NBR_0001394301	Insoluble	0.42	94	9842.38	8.58	4	8	30h	>20h	>10h	20.26	stable	73.83	14.9%	8.5%	10.6%	2.1%	11.7%	3.2%	2.1%	7.4%	0.0%	3.2%	6.4%	0.0%	2.1%	4.3%	5.3%	2.1%	8.5%	0.0%	0.0%	7.4%	0.0%	0.0%
NBR_0000014101	Insoluble	0.0439	534	60189.12	6.34	50	48	30h	>20h	>10h	25.85	stable	72.90	8.1%	3.7%	6.7%	6.0%	1.3%	5.6%	3.4%	7.1%	1.1%	4.5%	7.7%	5.2%	3.6%	5.8%	3.7%	6.7%	6.2%	1.7%	5.8%	6.0%	0.0%	0.0%
NBR_0000612601	Soluble	0.6282	1615	192767.72	6.93	264	258	30h	>20h	>10h	34.37	stable	92.32	2.0%	6.5%	3.0%	6.3%	1.1%	2.0%	10.1%	2.9%	3.8%	6.3%	10.5%	9.5%	4.5%	4.6%	3.3%	3.3%	7.1%	1.1%	3.7%	8.7%	0.0%	0.0%
NBR_0000723701	Insoluble	0.4362	181	20991.03	6.82	24	24	30h	>20h	>10h	41.23	unstable	70.06	6.6%	6.1%	4.4%	6.6%	3.3%	3.9%	6.6%	2.8%	1.7%	2.8%	9.4%	7.2%	3.3%	5.5%	6.1%	6.1%	6.6%	1.7%	3.9%	5.5%	0.0%	0.0%
NBR_0000844701	Soluble	0.6575	1458	164219.75	5.42	151	120	30h	>20h	>10h	42.91	unstable	69.27	8.1%	3.8%	6.7%	6.9%	1.5%	5.6%	3.4%	5.6%	1.9%	3.4%	7.8%	4.5%	2.2%	4.9%	6.0%	6.7%	7.5%	1.7%	5.9%	6.0%	0.0%	0.0%
NBR_0000992501	Soluble	0.6774	154	17362.72	7.76	19	20	30h	>20h	>10h	19.64	stable	76.69	9.7%	3.9%	3.9%	8.4%	1.9%	4.5%	3.9%	7.1%	3.9%	1.9%	10.4%	9.1%	0.6%	8.4%	2.6%	5.8%	3.2%	2.6%	1.3%	6.5%	0.0%	0.0%
NBR_0000823901	Insoluble	0.4623	657	74366.43	8.48	77	84	30h	>20h	>10h	40.88	unstable	72.39	4.7%	6.5%	4.9%	5.2%	2.7%	4.3%	6.5%	8.1%	2.4%	5.5%	7.5%	6.2%	2.0%	4.6%	4.7%	5.9%	7.5%	1.4%	3.5%	5.9%	0.0%	0.0%
NBR_0000928101	Insoluble	0.3738	185	21216.05	8.11	16	18	30h	>20h	>10h	47.48	unstable	56.92	7.6%	5.9%	2.7%	5.9%	4.3%	5.9%	2.7%	3.8%	5.9%	3.2%	3.8%	3.8%	3.8%	4.9%	8.6%	8.6%	3.2%	0.5%	7.0%	7.6%	0.0%	0.0%
NBR_0001356301	Insoluble	0.3701	234	26125.52	9.24	15	26	30h	>20h	>10h	39.05	stable	69.62	8.1%	8.5%	8.1%	3.8%	4.7%	6.0%	2.6%	7.3%	1.7%	3.8%	6.8%	2.6%	2.1%	2.1%	3.4%	4.7%	10.3%	0.4%	6.0%	6.8%	0.0%	0.0%

## Sheet: Summarized_Table
	SoluProt		ProtParam
Protein	Predicted Solubility	Probability	Theoretical pI	Total N# of (+) aa	Total N# of (-) aa	Instability Index	Predicted stability
NBR_0000584601	Soluble	0.5443	5.37	127	99	33.77	stable
NBR_0000892601	Insoluble	0.4179	8	47	49	46.31	unstable
NBR_0001337201	Insoluble	0.3876	6.81	122	119	39.00	stable
NBR_0000752401	Insoluble	0.4789	7.52	264	264	42.48	unstable
NBR_0000897601	Insoluble	0.0742	8.07	31	33	26.87	stable
NBR_0001090101	Soluble	0.5028	7.82	25	27	40.80	unstable
NBR_0001394301	Insoluble	0.42	8.58	4	8	20.26	stable
NBR_0000014101	Insoluble	0.0439	6.34	50	48	25.85	stable
NBR_0000612601	Soluble	0.6282	6.93	264	258	34.37	stable
NBR_0000723701	Insoluble	0.4362	6.82	24	24	41.23	unstable
NBR_0000844701	Soluble	0.6575	5.42	151	120	42.91	unstable
NBR_0000992501	Soluble	0.6774	7.76	19	20	19.64	stable
NBR_0000823901	Insoluble	0.4623	8.48	77	84	40.88	unstable
NBR_0000928101	Insoluble	0.3738	8.11	16	18	47.48	unstable
NBR_0001356301	Insoluble	0.3701	9.24	15	26	39.05	stable
