# Supplementary material for: Reverse vaccinology for hookworms: a rational selection of vaccinable antigens against parasitic nematodes
Source: Parasite. 2025 Jun 3;32:32. doi: 10.1051/parasite/2025025 (PMC12133094; doi:10.1051/parasite/2025025)
Supplement: Supplementary file 1 — Supplementary Table 1: Data sheet containing all the results from the evaluation of the identity of the predicted proteomes of Nippostrongylus brasiliensis with Necator americanus. Nam_ident: Identity percentage with Necator americanus. Sc_Nam: score assigned to each of the N. brasiliensis proteins. Supplementary Table 2: Data sheet containing all the results from the protein homology results between Nippostrongylus brasiliensis and mammalian species. Hsa_ident: Percentage of identity with Homo sapiens; Mmu_ident: percentage of identity with Mus musculus; Sc_Mammal: score assigned to each protein based on homology with other mammals; NF: not found. Supplementary Table 3: Data sheet containing all the results from extracellular localization. Excreted secreted products (ES) or extracellular vesicles (EVs) secreted by adult or L3 larvae. Supplementary Table 4: Data sheet containing all the results from the analysis of Nippostrongylus brasiliensis proteins with homologs expressed in the gut of the related hookworm Ancylostoma ceylanicum. Supplementary Table 5: Data sheet containing all the results from the Pfam-based analysis that allocated Nippostrongylus brasiliensis proteins into four different groups according to the domain families to which they belonged. Supplementary Table 6: Data sheet containing the results of the identification of linear B-cell epitopes and score given to each Nippostrongylus brasiliensis protein. Bepit_res: number of B-cell epitope residues; Bepit_res_perc: percentage of B-cell epitope residues compared to the total number of protein residues. Supplementary Table 7: Data sheet containing the results of the identification of the presence of HLA class II epitopes with extended population coverage and score given to each Nippostrongylus brasiliensis protein. Supplementary Table 8: Data sheet summarising all the results from each evaluation applied to the Nippostrongylus brasiliensis predicted proteins. Proteins are ranked by total score. Supplem [file parasite-32-32-s1.zip › parasite240215-1-olm/Supplemental_Table_11_R1.xlsx]

## Sheet: AllerTop_AlgPred_SDAP_Toxin
Supplementary File 11. Data sheet containing a summarized and an extended table of the allergenicity and toxicity results of the top 15 candidate homologues in Necator americanus.
	Allergen prediction																						Toxicity prediction
		AlgPred 2.0.
		Prediction of allergens					Mapping of IgE Epitopes				SDAP 2.0												ToxinPred 2.0
Wormbase Parasite ID	AllerTOP v. 2.0	ML Score	MERCI Score	BLAST Score	Hybrid Score	Prediction	Epitope	Type of epitope	Sequence	Positionn	Sequence alignment Nº	Seq Info (GenPept ID)	SDAP 2.0 ID	Length	Opt	Bits Score	E Value	Identities (%)	initial Pos	Final Pos	Lenght aligned	% lenght aligned	ML Score	MERCI Score	BLAST Score	Hybrid Score	Prediction
NAME_05148	PROBABLE NON-ALLERGEN	0.57	0.0	0.5	2024-07-01	Allergen	No epitope found			No encontrado	1	Q03168	Aed a 11.0101	387	345	85.1	4.7e-18	37	1	302	301	77.7778	0.23	0	0.0	0.23	Non-Toxin
											2	I1CLC6	Rhi o 1.0101	401	306	76.2	2.3e-15	38	57	305	248	61.8454
											3	CAA59419	Asp f 10	395	152	41.1	8.4e-05	33	66	302	236	59.7468
											4	P54958	Bla g 2	352	136	37.5	92	27	174	304	130	36.9318
NAME_01506	PROBABLE NON-ALLERGEN	0.35	0.0	0.5	0.85	Allergen	No epitope found			No encontrado	1	Q03168	Aed a 11.0101	387	1362	316.8	1.3e-87	57	118	449	331	85.5297	0.36	0	-0.5	-0.14	Non-Toxin
											2	I1CLC6	Rhi o 1.0101	401	1172	273.5	1.5e-74	48	41	450	409	101.995
											3	P54958	Bla g 2	352	529	126.9	1.7e-30	32	100	449	349	99.1477
											4	CAA59419	Asp f 10	395	370	90.7	1.6e-19	33	127	447	320	81.0127
											5	E7BQV5	Per a 2.0101	351	247	62.7	3.8e-11	28	112	452	340	96.8661
NAME_06759	PROBABLE NON-ALLERGEN	0.26	0.5	0.0	0.76	Allergen	PSN	Allergen	MRRDCPFRVIVRIGSEKMSRECSDEGDGSPSNVGFEVNGPPSAEESEKGVDDKADEKKSDDVGAEEEGSKEKLASEDDSEEELNSSERKGKSCKDRHDLCKFWTSVGECQSNKDWMEDHCPVSCDVCNGTMACIDRHRLCSFWSAIKECETNAVWMLSNCARSCKACKGKTIGPGSGSRKDGGFRKEDCTFVTTHEDTSHRKTLSINDVRNSNANFNCAPTQMTPNCNKNLCYHLKFRTFDGTCNNFDRPMTGSAFSALMRLKAPMYDNGLNAPTSSFSRTRPSSRDASRLLLSSPSQIPHHSNALLMQWGQFTAHDMSKTTMLNNQECAACTSNKGRCFSVFLSRADPTFGRFMCLPVARSTPVCGTGLSNFREQYNENTAFIDGSQIYGSSDRDQFL…	30	0												0.27	0	-0.5	-0.23	Non-Toxin
NAME_09716	PROBABLE NON-ALLERGEN	0.13	0.5	0.5	1.13	Allergen	IAT	Allergen	MKLLATVALLGLALASTFTWKPTPQIHEEVFRPGREYRYLFDGQVTTGLALPNTQQSATRIQAMVNLQPVDERIFLFQLREVRFGTIQEEFEPRHLLPFEHYQIVKLDEEQKEMLKMPIRFAYRHGLVGEIEFSEEDKPWSVNIKKAIINMLQINLLKRDETRTRDREDEAENKNFFVAVERTLEGECEVEYTTTQTETEKVQWTKSINFQKCNVRPEVQYGIRMRDMKNNDEKLFTTVMKFDVTGNRDEYLVREVELKSQYKFVPLSKKHELITSIVNNKMTLVYAGKVEAQIPNIRHHRTENLIYNSEWELSEEKFAMTGDEKYLHRIPEWKNKMEHIEKIINTMIRHMEEKVDLENSHMFARLVKLLRLCREQELIRIERFMEGHEKAHHKIRALY…	892	1	CAA31942	Gal d vitellogenin	1850	278	69.3	7.1e-12	22	11	1519	1508	81.5135	0.22	0	0.0	0.22	Non-Toxin
											2	AAA49139	Gal d vitellogenin	1852	272	67.9	1.8e-11	22	11	1519	1508	81.4255
											3	D5MU14	Onc k 5.0101	193	188	49.5	6.5e-07	25	1326	1511	185	95.8549
NAME_06003	PROBABLE NON-ALLERGEN	0.32	0.0	0.0	0.32	Allergen	No epitope found			No encontrado	0												0.4	0	0.0	0.4	Non-Toxin
NAME_05267	PROBABLE NON-ALLERGEN	0.74	0.0	0.5	1.24	Allergen	No epitope found			No encontrado	1	Q03168	Aed a 11.0101	387	637	151.6	5.7e-38	34	6	384	378	97.6744	0.32	0	-0.5	-0.18	Non-Toxin
											2	I1CLC6	Rhi o 1.0101	401	589	140.6	1.2e-34	31	8	383	375	93.5162
											3	CAA59419	Asp f 10	395	424	103.0	2.4e-23	32	46	381	335	84.8101
											4	P54958	Bla g 2	352	255	64.5	8.3e-12	25	67	385	318	90.3409
											5	E7BQV5	Per a 2.0101	351	250	63.4	1.8e-11	26	60	386	326	92.8775
NAME_06878	PROBABLE NON-ALLERGEN	0.74	0.5	0.5	1.74	Allergen	PSN	Allergen	MIPTSLLPILLFAVSTSNAAISRQKRATFGCSSDIMSDNTRQVFLNYHNEARLRVAKGIEPNKKGFLNPAKNMYKLEWDCNMEKQAQEAIASCPNSFSPWPNMGQNLMKFTSGSGFSNPPGQIKFALDNWWSRAKQYGVTDAENRYTNGYLYTFANMVFAETTKLGCAYAICGKELVITCLYNAIAYYTNNPMWETGKACETAENCTTYANSRCSNGLCTKGADLPETNNQCSSNNGMTDSVRQTFLSMHNKFRSSVARGLEPDALGGNAPKAAKMLKMVYDCSIEASALKHAQKCISEHSNKKDRPGLGENIYTTTALNFDKVKAASQASQLWWGELKKFGVGPSNILTTELWNRENTQIGHYSQMAWETSYRLGCAISHCPKFTLGVCQYGPGGNIL…	345	1	P0DMB9	Vesp v 5.0101	202	306	76.4	1.4e-15	35	209	404	195	96.5347	0.72	0	0.5	1.22	Toxin
											2	P35786	Ves s 5	205	299	74.8	4.4e-15	36	211	404	193	94.1463
											3	P35785	Ves p 5	204	295	73.9	8.2e-15	31	209	404	195	95.5882
											4	P35787	Ves vi 5	206	295	73.9	8.3e-15	35	211	404	193	93.6893
											5	P35778	Sol i 3	234	296	74.0	8.5e-15	33	202	406	204	87.1795
											6	P10736	Dol m 5.0101	227	292	73.1	1.5e-14	33	209	404	195	85.9031
											7	AAF65314	Cte f 2	264	291	72.8	2.2e-14	36	205	419	214	81.0606
											8	P81656	Pol d 5	206	287	72.1	3e-14	31	209	405	196	95.1456
											9	P35779	Sol r 3	211	287	72.0	3.1e-14	31	206	406	200	94.7867
											10	AAA28302	Dol m 5.02	212	286	71.8	3.6e-14	28	209	404	195	91.9811
											11	P10737	Dol m 5.02	215	286	71.8	3.7e-14	28	209	404	195	90.6977
											12	P81657	Vesp m 5	202	284	71.4	4.6e-14	33	206	404	198	98.0198
											13	P83377	Pol g 5	206	284	71.4	4.7e-14	32	209	405	196	95.1456
											14	Q05110	Ves v 5	227	282	70.9	7.5e-14	31	209	404	195	85.9031
											15	P35760	Ves m 5	204	278	70.0	1.2e-13	32	209	404	195	95.5882
											16	P35783	Ves f 5	204	273	68.9	2.7e-13	30	209	404	195	95.5882
											17	P86686	Poly p 5.0102	207	273	68.9	2.7e-13	32	198	406	208	100.483
											18	P35781	Vesp c 5	202	268	67.7	5.8e-13	35	209	404	195	96.5347
											19	Q05108	Dol a 5	203	267	67.5	6.8e-13	27	214	404	190	93.5961
											20	C0HJV9	Poly p 5.0101	206	267	67.5	7e-13	30	198	405	207	100.485
											21	Q7Z156	Poly s 5.0101	207	265	67.0	9.6e-13	30	198	405	207	100
											22	P35782	Vesp c 5	202	264	66.8	1.1e-12	34	209	404	195	96.5347
											23	P35784	Ves g 5	204	262	66.4	1.5e-12	31	209	404	195	95.5882
											24	P35780	Pol f 5	205	261	66.1	1.8e-12	30	209	405	196	95.6098
											25	Q05109	Pol a 5	209	260	65.9	2.1e-12	30	209	405	196	93.7799
											26	P35759	Pol e 5.0101	205	258	65.4	2.9e-12	30	209	405	196	95.6098
											27	AAT95009	Pol e 5.0101	226	249	63.3	1.4e-11	29	209	402	193	85.3982
											28	C0ITL3	Pac c 3.0101	199	241	61.6	4e-11	28	218	404	186	93.4673
											29	QEA69430	Sco m 5.0101	210	233	59.7	1.5e-10	37	237	430	193	91.9048
											30	AAF82096	Glo m 5	259	162	43.4	1.5e-05	32	30	220	190	73.3591
											31	AAY32926	Sol g 3.0101	70	133	39.7	5.5e-05	47	360	406	46	65.7143
											32	A0A2L1DGQ3	Art ar 2.0101	163	124	35.1	31	32	237	404	167	102.454
											33	AVD29827	Art si 2.0101	163	124	35.1	31	32	237	404	167	102.454
											34	AVD29826	Art la 2.0101	163	124	35.1	31	32	237	404	167	102.454
											35	AVD29824	Art ca 2.0101	163	124	35.1	31	32	237	404	167	102.454
											36	AVD29822	Art an 2.0101	163	123	34.9	37	31	237	404	167	102.454
											37	AVD29825	Art gm 2.0101	163	123	34.9	37	31	237	404	167	102.454
											38	ABC58726	Sol s 3.0101	90	109	32.7	9	27	206	282	76	84.4444
NAME_07060	PROBABLE NON-ALLERGEN	0.11	0.0	0.5	0.61	Allergen	No epitope found			No encontrado	1	P87498	gal d 6.0101	1912	377	92.0	4.5e-19	23	1	695	694	36.2971	0.22	0	0.0	0.22	Non-Toxin
											2	P87498	Gal	d	6.0101	1912	377	23	1	695	694
											3	CAA31942	Gal d vitellogenin	1850	252	63.5	1.6e-10	24	1	621	620	33.5135
											4	AAA49139	Gal d vitellogenin	1852	240	60.7	1.1e-09	24	1	621	620	33.4773
											5	G8IIT0	Ves v 6.0101	1756	161	42.7	27	25	2	695	#REF!	#REF!
NAME_01959	PROBABLE NON-ALLERGEN	0.12	0.0	0.0	0.12	Non-Allergen	No epitope found			No encontrado	0												0.24	0	0.0	0.24	Non-Toxin
NAME_05186	PROBABLE ALLERGEN	0.26	0.5	-0.5	0.26	Non-Allergen	NNA	Allergen	MSFDVSDTNNAIAMAQQMANLTYVNSSPDPVKQVTWYHQQCSAARMNWTAMNRDGKYVMAAINRIAAGEQGFLNETQFPFYMLYQDKKVNSFPDRIGMGYLLGYPAGFEGVANLVTPYVDTNWKDPHGANGYAYFIDQPSTLLPYTYHKKAWGIYEQSLISTIVDVMNLLASTQNIKLDQKTLLQDAKDIAAFDHLLALTYSTDDTTRRQFDRSYNPMTIGQLTQTYPNISWHTFVPEATGTSQHVLGTLLNDPTYKYIVMEPAKLLMLNSMLGNPKFVSARALINYVYYSVVNANYDFLPWSQGNYVHQTRVVRPPIGRPRHIRQERRRYERKQFDDVTDSQISCAQETVFSLPYANARVFIDNIYPTNASRAQIRDHVAKIASSILIGFRSMLDQLD…	9	0												0.4	0	-0.5	-0.1	Non-Toxin
NAME_05865	PROBABLE NON-ALLERGEN	0.21	0.5	-0.5	0.21	Non-Allergen	TYDNE	Allergen	MLNFQLDASQSRMVSPADVKKHTVASLGVAPVGKTPEKIQNGKDFYKFFFTTHPELRKYFKGAENFSSDDVQKSDRFEKQGTSLLLSVHILANTYDNEEVFRAFCRDTINRHATRGLDPHLWKTFWTIWTGFLESKGATLTGDQKAAWEALGTMFNEECQSHLAKLGLPHV	94	1	K9USK2	Ani s 13.0101	309	344	85.2	1.9e-18	38	19	169	#REF!	#REF!	0.25	0	0.0	0.25	Non-Toxin
NAME_05992	PROBABLE NON-ALLERGEN	0.32	0.0	0.0	0.32	Allergen	No epitope found			No encontrado	0												0.53	0	0.0	0.53	Non-Toxin
NAME_03502	PROBABLE NON-ALLERGEN	0.27	0.0	-0.5	-0.23	Non-Allergen	No epitope found			No encontrado	0												0.48	0	-0.5	-0.02	Non-Toxin
NAME_05701	PROBABLE NON-ALLERGEN	0.15	0.0	0.0	0.15	Non-Allergen	No epitope found			No encontrado	0												0.5	0	0.0	0.5	Non-Toxin
NAME_13843	PROBABLE NON-ALLERGEN	0.55	0.0	0.5	2024-05-01	Allergen	No epitope found			No encontrado	1	P10736	Dol m 5.0101	227	155	42.1	1.8e-05	29	26	186	160	70.4846	0.61	0	0.5	2024-11-01	Toxin
											2	P0DMB9	Vesp v 5.0101	202	150	41.0	3.4e-05	31	18	162	144	71.2871
											3	P35786	Ves s 5	205	142	39.2	12	28	26	186	160	78.0488
											4	P35760	Ves m 5	204	138	38.3	23	29	26	158	132	64.7059
											5	P35783	Ves f 5	204	137	38.0	27	32	26	158	132	64.7059
											6	Q05110	Ves v 5	227	136	37.8	36	32	26	158	132	58.1498
											7	Q05108	Dol a 5	203	135	37.6	36	26	26	158	132	65.0246
											8	P35785	Ves p 5	204	135	37.6	36	29	26	158	132	64.7059
											9	P35787	Ves vi 5	206	134	37.4	43	27	26	186	160	77.6699
											10	P81657	Vesp m 5	202	133	37.1	49	29	18	186	168	83.1683
											11	P35782	Vesp c 5	202	130	36.5	79	27	18	186	168	83.1683
											12	P35784	Ves g 5	204	130	36.4	8	28	26	158	132	64.7059
											13	P35781	Vesp c 5	202	126	35.5	15	29	18	186	168	83.1683
											14	P35780	Pol f 5	205	122	34.6	29	20	25	158	133	64.878
											15	P35759	Pol e 5.0101	205	118	33.7	54	29	25	158	133	64.878
											16	P81656	Pol d 5	206	118	33.7	54	23	25	166	141	68.4466
											17	Q05109	Pol a 5	209	118	33.7	55	25	25	158	133	63.6364
											18	AAT95009	Pol e 5.0101	226	118	33.7	61	29	25	158	133	58.8496
											19	AAA28302	Dol m 5.02	212	115	33.0	9	25	26	158	132	62.2642
											20	P10737	Dol m 5.02	215	115	33.0	92	25	26	158	132	61.3953

## Sheet: Reduced_table_AT
		Allergen prediction					Toxicity prediction
		AllerTOP v. 2.0	AlgPred 2.0. prediction	AlgPred 2.0. Mapping of IgE Epitopes		SDAP 2.0	ToxinPred 2.0
Protein_N.brasiliensis	Protein_N.americanus	Prediction1	Prediction2	Nº Epitopes	Epitope Type	Nº Allergens	Prediction3
NBR_0000584601	NAME_05148	PROBABLE NON-ALLERGEN	Allergen	0	Non-Allergen	4	Non-Toxin
NBR_0000892601	NAME_01506	PROBABLE NON-ALLERGEN	Allergen	0	Non-Allergen	5	Non-Toxin
NBR_0001337201	NAME_06759	PROBABLE NON-ALLERGEN	Allergen	1	Allergen	0	Non-Toxin
NBR_0000752401	NAME_09716	PROBABLE NON-ALLERGEN	Allergen	1	Allergen	3	Non-Toxin
NBR_0000897601	NAME_06003	PROBABLE NON-ALLERGEN	Allergen	0	Non-Allergen	0	Non-Toxin
NBR_0001090101	NAME_05267	PROBABLE NON-ALLERGEN	Allergen	0	Non-Allergen	5	Non-Toxin
NBR_0001394301	NAME_06878	PROBABLE NON-ALLERGEN	Allergen	1	Allergen	38	Toxin
NBR_0000014101	NAME_07060	PROBABLE NON-ALLERGEN	Allergen	0	Non-Allergen	5	Non-Toxin
NBR_0000612601	NAME_01959	PROBABLE NON-ALLERGEN	Non-Allergen	0	Non-Allergen	0	Non-Toxin
NBR_0000723701	NAME_05186	PROBABLE ALLERGEN	Non-Allergen	1	Allergen	0	Non-Toxin
NBR_0000844701	NAME_05865	PROBABLE NON-ALLERGEN	Non-Allergen	1	Allergen	1	Non-Toxin
NBR_0000992501	NAME_05992	PROBABLE NON-ALLERGEN	Allergen	0	Non-Allergen	0	Non-Toxin
NBR_0000823901	NAME_03502	PROBABLE NON-ALLERGEN	Non-Allergen	0	Non-Allergen	0	Non-Toxin
NBR_0000928101	NAME_05701	PROBABLE NON-ALLERGEN	Non-Allergen	0	Non-Allergen	0	Non-Toxin
NBR_0001356301	NAME_13843	PROBABLE NON-ALLERGEN	Allergen	0	Non-Allergen	20	Toxin
