# Supplementary material for: Reverse vaccinology for hookworms: a rational selection of vaccinable antigens against parasitic nematodes
Source: Parasite. 2025 Jun 3;32:32. doi: 10.1051/parasite/2025025 (PMC12133094; doi:10.1051/parasite/2025025)
Supplement: Supplementary file 1 — Supplementary Table 1: Data sheet containing all the results from the evaluation of the identity of the predicted proteomes of Nippostrongylus brasiliensis with Necator americanus. Nam_ident: Identity percentage with Necator americanus. Sc_Nam: score assigned to each of the N. brasiliensis proteins. Supplementary Table 2: Data sheet containing all the results from the protein homology results between Nippostrongylus brasiliensis and mammalian species. Hsa_ident: Percentage of identity with Homo sapiens; Mmu_ident: percentage of identity with Mus musculus; Sc_Mammal: score assigned to each protein based on homology with other mammals; NF: not found. Supplementary Table 3: Data sheet containing all the results from extracellular localization. Excreted secreted products (ES) or extracellular vesicles (EVs) secreted by adult or L3 larvae. Supplementary Table 4: Data sheet containing all the results from the analysis of Nippostrongylus brasiliensis proteins with homologs expressed in the gut of the related hookworm Ancylostoma ceylanicum. Supplementary Table 5: Data sheet containing all the results from the Pfam-based analysis that allocated Nippostrongylus brasiliensis proteins into four different groups according to the domain families to which they belonged. Supplementary Table 6: Data sheet containing the results of the identification of linear B-cell epitopes and score given to each Nippostrongylus brasiliensis protein. Bepit_res: number of B-cell epitope residues; Bepit_res_perc: percentage of B-cell epitope residues compared to the total number of protein residues. Supplementary Table 7: Data sheet containing the results of the identification of the presence of HLA class II epitopes with extended population coverage and score given to each Nippostrongylus brasiliensis protein. Supplementary Table 8: Data sheet summarising all the results from each evaluation applied to the Nippostrongylus brasiliensis predicted proteins. Proteins are ranked by total score. Supplem [file parasite-32-32-s1.zip › parasite240215-1-olm/Supplemental_Table_12_R1.xlsx]

## Sheet: ProtParam_SolPro
Supplementary File 12. Data sheet containing a summarized and extended table of the solubility and physicochemical properties of the top 15 candidate homologues in Necator americanus.
		SoluProt		ProtParam
									Vida media estimada en:			Instability index			Amino acid composition
Protein_N.brasiliensis	Protein_N.americanus	Predicted Solubility	With Probability	Nº of amino acids	Molecular weight	Theoretica pI	Total Nº of (+) aa	Total Nº of (-) aa	Mammalian Reticulocytes/ In Vitro	Yeast/In Vivo	Escherichia coli/In Vivo	Index (II) computed	Classification	Aliphatic index	A	R	N	D	C	Q	E	G	H	I	L	K	M	F	P	S	T	W	Y	V	O	U
NBR_0000584601	NAME_05148	SOLUBLE	0.594	308	33981.7	6.66	32	31	30h	>20h	>10h	36.46	Stable	75.97	7.50%	4.20%	4.90%	5.20%	2.30%	4.50%	5.20%	10.10%	2.30%	4.90%	7.10%	5.80%	2.90%	5.20%	4.20%	5.50%	5.80%	1.60%	3.20%	7.50%	0.00%	0.00%
NBR_0000892601	NAME_01506	INSOLUBLE	0.191	481	53214.9	7.87	51	53	30h	>20h	>10h	55.95	Unstable	77.28	8.10%	5.60%	1.70%	5.40%	2.70%	4.60%	5.20%	8.90%	1.70%	6.90%	6.20%	5.40%	2.70%	5.60%	5.00%	7.50%	5.60%	1.20%	3.70%	6.20%	0.00%	0.00%
NBR_0001337201	NAME_06759	INSOLUBLE	0.491	762	86044.2	6.69	101	98	30h	>20h	>10h	44.44	Unstable	65.13	5.40%	7.10%	6.40%	7.10%	3.80%	2.90%	6.20%	6.80%	2.50%	4.70%	6.70%	5.80%	2.80%	6.20%	4.90%	7.60%	5.20%	1.00%	1.70%	5.20%	0.00%	0.00%
NBR_0000752401	NAME_09716	SOLUBLE	0.558	1676	201689	8.31	280	288	30h	>20h	>10h	48.81	Unstable	83.63	3.50%	9.30%	5.00%	4.00%	1.30%	2.90%	12.70%	2.60%	3.60%	6.20%	9.20%	7.90%	3.80%	4.00%	3.50%	2.60%	6.50%	1.00%	3.50%	6.90%	0.00%	0.00%
NBR_0000897601	NAME_06003	INSOLUBLE	0.119	81	8506.65	11.17	2	9	30h	>20h	>10h	31.91	Stable	66.42	16.00%	3.70%	2.50%	2.50%	0.00%	0.00%	0.00%	8.60%	2.50%	4.90%	2.50%	7.40%	1.20%	1.20%	6.20%	14.80%	9.90%	8.60%	0.00%	7.40%	0.00%	0.00%
NBR_0001090101	NAME_05267	INSOLUBLE	0.467	386	41702.5	7.55	31	32	30h	>20h	>10h	28.64	Stable	82.95	10.40%	2.80%	4.10%	4.70%	1.60%	3.60%	3.40%	9.10%	1.00%	6.50%	7.50%	5.40%	1.80%	5.40%	4.10%	7.30%	9.10%	1.30%	4.70%	6.20%	0.00%	0.00%
NBR_0001394301	NAME_06878	SOLUBLE	0.585	432	47563.9	8.39	35	41	30h	>20h	>10h	38.88	Stable	64.91	8.80%	3.20%	8.60%	3.00%	4.60%	3.50%	5.10%	7.60%	1.60%	4.40%	7.40%	6.20%	3.00%	3.50%	4.40%	8.10%	7.20%	2.10%	4.20%	3.50%	0.00%	0.00%
NBR_0000014101	NAME_07060	SOLUBLE	0.767	696	82471.3	7.02	109	107	30h	>20h	>10h	48.85	Unstable	85.09	3.40%	7.50%	4.70%	3.60%	1.00%	2.30%	12.10%	3.00%	4.20%	7.30%	8.50%	7.90%	4.70%	3.90%	3.40%	4.60%	6.90%	0.60%	3.40%	6.90%	0.00%	0.00%
NBR_0000612601	NAME_01959	SOLUBLE	0.553	179	21047.2	8.18	24	26	30h	>20h	>10h	37.02	Stable	70.34	7.80%	8.40%	4.50%	6.10%	3.40%	2.80%	7.30%	2.20%	1.70%	3.90%	8.40%	6.10%	3.40%	6.10%	6.70%	4.50%	5.60%	1.70%	4.50%	5.00%	0.00%	0.00%
NBR_0000723701	NAME_05186	INSOLUBLE	0.494	1422	161611	5.34	142	108	30h	>20h	>10h	36.39	Stable	70.47	7.90%	3.70%	7.30%	7.00%	1.30%	5.90%	3.00%	5.80%	2.10%	4.70%	7.10%	3.90%	3.30%	5.30%	5.40%	5.20%	7.50%	1.90%	6.10%	5.70%	0.00%	0.00%
NBR_0000844701	NAME_05865	SOLUBLE	0.739	171	19414	7.82	20	21	30h	>20h	>10h	31.61	Stable	68.48	7.60%	4.10%	4.10%	5.80%	1.20%	4.10%	5.80%	6.40%	4.10%	2.30%	9.40%	8.20%	1.80%	7.60%	3.50%	6.40%	8.20%	2.30%	1.80%	5.30%	0.00%	0.00%
NBR_0000992501	NAME_05992	SOLUBLE	0.716	451	50963.4	5.88	53	49	30h	>20h	>10h	24.53	Stable	69.02	7.10%	4.70%	5.80%	6.40%	1.60%	3.10%	5.30%	7.80%	1.10%	5.50%	6.90%	6.20%	3.10%	4.90%	3.50%	7.50%	6.90%	1.80%	6.20%	4.70%	0.00%	0.00%
NBR_0000823901	NAME_03502	INSOLUBLE	0.274	516	58775	8.72	71	81	30h	>20h	>10h	40.01	Unstable	70.85	5.60%	6.40%	4.50%	6.00%	3.10%	1.90%	7.80%	7.60%	2.10%	6.20%	6.20%	9.30%	2.30%	3.70%	3.30%	5.80%	6.60%	1.60%	4.30%	5.80%	0.00%	0.00%
NBR_0000928101	NAME_05701	INSOLUBLE	0.332	182	20978.6	8.37	19	22	30h	>20h	>10h	63.22	Unstable	56.87	9.30%	8.20%	3.80%	4.90%	4.90%	6.00%	5.50%	3.80%	5.50%	3.30%	4.40%	3.80%	2.20%	5.50%	6.60%	7.70%	2.20%	0.50%	5.50%	6.00%	0.00%	0.00%
NBR_0001356301	NAME_13843	SOLUBLE	0.577	226	24942.3	7.48	25	26	30h	>20h	>10h	43.10	Unstable	76.06	11.10%	4.90%	6.20%	7.10%	4.40%	3.10%	4.00%	4.90%	1.80%	4.90%	7.50%	6.60%	2.20%	0.90%	4.40%	5.80%	8.00%	0.40%	6.20%	5.80%	0.00%	0.00%

## Sheet: Summarized_Table
		SoluProt		ProtParam
Protein_N.brasiliensis	Protein_N.americanus	Predicted Solubility	Probability	Theoretical pI	Total N# of (+) aa	Total N# of (-) aa	Instability Index	Predicted stability
NBR_0000584601	NAME_05148	SOLUBLE	0.594	#N/A	#N/A	#N/A	#N/A	#N/A
NBR_0000892601	NAME_01506	INSOLUBLE	0.191	#N/A	#N/A	#N/A	#N/A	#N/A
NBR_0001337201	NAME_06759	INSOLUBLE	0.491	#N/A	#N/A	#N/A	#N/A	#N/A
NBR_0000752401	NAME_09716	SOLUBLE	0.558	#N/A	#N/A	#N/A	#N/A	#N/A
NBR_0000897601	NAME_06003	INSOLUBLE	0.119	#N/A	#N/A	#N/A	#N/A	#N/A
NBR_0001090101	NAME_05267	INSOLUBLE	0.467	#N/A	#N/A	#N/A	#N/A	#N/A
NBR_0001394301	NAME_06878	SOLUBLE	0.585	#N/A	#N/A	#N/A	#N/A	#N/A
NBR_0000014101	NAME_07060	SOLUBLE	0.767	#N/A	#N/A	#N/A	#N/A	#N/A
NBR_0000612601	NAME_01959	SOLUBLE	0.553	#N/A	#N/A	#N/A	#N/A	#N/A
NBR_0000723701	NAME_05186	INSOLUBLE	0.494	#N/A	#N/A	#N/A	#N/A	#N/A
NBR_0000844701	NAME_05865	SOLUBLE	0.739	#N/A	#N/A	#N/A	#N/A	#N/A
NBR_0000992501	NAME_05992	SOLUBLE	0.716	#N/A	#N/A	#N/A	#N/A	#N/A
NBR_0000823901	NAME_03502	INSOLUBLE	0.274	#N/A	#N/A	#N/A	#N/A	#N/A
NBR_0000928101	NAME_05701	INSOLUBLE	0.332	#N/A	#N/A	#N/A	#N/A	#N/A
NBR_0001356301	NAME_13843	SOLUBLE	0.577	#N/A	#N/A	#N/A	#N/A	#N/A
