# Supplementary material for: Reverse vaccinology for hookworms: a rational selection of vaccinable antigens against parasitic nematodes
Source: Parasite. 2025 Jun 3;32:32. doi: 10.1051/parasite/2025025 (PMC12133094; doi:10.1051/parasite/2025025)
Supplement: Supplementary file 1 — Supplementary Table 1: Data sheet containing all the results from the evaluation of the identity of the predicted proteomes of Nippostrongylus brasiliensis with Necator americanus. Nam_ident: Identity percentage with Necator americanus. Sc_Nam: score assigned to each of the N. brasiliensis proteins. Supplementary Table 2: Data sheet containing all the results from the protein homology results between Nippostrongylus brasiliensis and mammalian species. Hsa_ident: Percentage of identity with Homo sapiens; Mmu_ident: percentage of identity with Mus musculus; Sc_Mammal: score assigned to each protein based on homology with other mammals; NF: not found. Supplementary Table 3: Data sheet containing all the results from extracellular localization. Excreted secreted products (ES) or extracellular vesicles (EVs) secreted by adult or L3 larvae. Supplementary Table 4: Data sheet containing all the results from the analysis of Nippostrongylus brasiliensis proteins with homologs expressed in the gut of the related hookworm Ancylostoma ceylanicum. Supplementary Table 5: Data sheet containing all the results from the Pfam-based analysis that allocated Nippostrongylus brasiliensis proteins into four different groups according to the domain families to which they belonged. Supplementary Table 6: Data sheet containing the results of the identification of linear B-cell epitopes and score given to each Nippostrongylus brasiliensis protein. Bepit_res: number of B-cell epitope residues; Bepit_res_perc: percentage of B-cell epitope residues compared to the total number of protein residues. Supplementary Table 7: Data sheet containing the results of the identification of the presence of HLA class II epitopes with extended population coverage and score given to each Nippostrongylus brasiliensis protein. Supplementary Table 8: Data sheet summarising all the results from each evaluation applied to the Nippostrongylus brasiliensis predicted proteins. Proteins are ranked by total score. Supplem [file parasite-32-32-s1.zip › parasite240215-1-olm/Supplemental_Table_2_R1.xlsx]

## Sheet: Extended_Table2
Supplementary Table 2. Data sheet containing all the results from the protein homology results between Nippostrongylus brasiliensis and mammalian species. Hsa_ident: Percentage of identity with Homo sapiens; Mmu_ident: percentage of identity with Mus musculus; Sc_Mammal: score assigned to each protein based on homology with other mammals; NF: not found.
Protein	Hsa_ident	Mmu_ident	Sc_Mammal
NBR_0000584601	NF	NF	5
NBR_0000752401	NF	NF	5
NBR_0000897601	NF	NF	5
NBR_0000014101	NF	NF	5
NBR_0000612601	NF	NF	5
NBR_0000844701	NF	NF	5
NBR_0000823901	NF	NF	5
NBR_0000928101	NF	NF	5
NBR_0001356301	NF	NF	5
NBR_0001574401	NF	NF	5
NBR_0000300101	NF	NF	5
NBR_0000768001	NF	NF	5
NBR_0000876301	NF	NF	5
NBR_0001192001	NF	NF	5
NBR_0000051101	NF	NF	5
NBR_0000062501	NF	NF	5
NBR_0000724801	NF	NF	5
NBR_0000775301	NF	NF	5
NBR_0000891601	NF	NF	5
NBR_0000928001	NF	NF	5
NBR_0001051501	NF	NF	5
NBR_0001057901	NF	NF	5
NBR_0001102501	NF	NF	5
NBR_0001175801	NF	NF	5
NBR_0001330701	NF	NF	5
NBR_0001543301	NF	NF	5
NBR_0000006101	NF	NF	5
NBR_0000090001	NF	NF	5
NBR_0000310701	NF	NF	5
NBR_0000390001	NF	NF	5
NBR_0000396401	NF	NF	5
NBR_0000697501	NF	NF	5
NBR_0000736201	NF	NF	5
NBR_0000794201	NF	NF	5
NBR_0000823801	NF	NF	5
NBR_0000834901	NF	NF	5
NBR_0000856001	NF	NF	5
NBR_0000905001	NF	NF	5
NBR_0000968501	NF	NF	5
NBR_0001151101	NF	NF	5
NBR_0001163801	NF	NF	5
NBR_0001547601	NF	NF	5
NBR_0000018101	NF	NF	5
NBR_0000039501	NF	NF	5
NBR_0000052101	NF	NF	5
NBR_0000055901	NF	NF	5
NBR_0000194001	NF	NF	5
NBR_0000476001	NF	NF	5
NBR_0000564201	NF	NF	5
NBR_0000634501	NF	NF	5
NBR_0000646801	NF	NF	5
NBR_0000664001	NF	NF	5
NBR_0000686501	NF	NF	5
NBR_0000718501	NF	NF	5
NBR_0000750401	NF	NF	5
NBR_0000751001	NF	NF	5
NBR_0000856801	NF	NF	5
NBR_0000860801	NF	NF	5
NBR_0000862101	NF	NF	5
NBR_0000863301	NF	NF	5
NBR_0000896201	NF	NF	5
NBR_0000902601	NF	NF	5
NBR_0000929501	NF	NF	5
NBR_0000952001	NF	NF	5
NBR_0000973401	NF	NF	5
NBR_0000994901	NF	NF	5
NBR_0000998401	NF	NF	5
NBR_0001017201	NF	NF	5
NBR_0001027001	NF	NF	5
NBR_0001043901	NF	NF	5
NBR_0001059901	NF	NF	5
NBR_0001116501	NF	NF	5
NBR_0001130901	NF	NF	5
NBR_0001191901	NF	NF	5
NBR_0001244201	NF	NF	5
NBR_0001280201	NF	NF	5
NBR_0001537101	NF	NF	5
NBR_0001590701	NF	NF	5
NBR_0001591401	NF	NF	5
NBR_0001738301	NF	NF	5
NBR_0001741101	NF	NF	5
NBR_0001762701	NF	NF	5
NBR_0001945701	NF	NF	5
NBR_0001962501	NF	NF	5
NBR_0000038101	NF	NF	5
NBR_0000075101	NF	NF	5
NBR_0000084901	NF	NF	5
NBR_0000127301	NF	NF	5
NBR_0000258801	NF	NF	5
NBR_0000420701	NF	NF	5
NBR_0000511001	NF	NF	5
NBR_0000573901	NF	NF	5
NBR_0000589801	NF	NF	5
NBR_0000593501	NF	NF	5
NBR_0000594801	NF	NF	5
NBR_0000603301	NF	NF	5
NBR_0000626601	NF	NF	5
NBR_0000627401	NF	NF	5
NBR_0000664701	NF	NF	5
NBR_0000676801	NF	NF	5
NBR_0000677101	NF	NF	5
NBR_0000687801	NF	NF	5
NBR_0000698001	NF	NF	5
NBR_0000703501	NF	NF	5
NBR_0000736501	NF	NF	5
NBR_0000737101	NF	NF	5
NBR_0000758001	NF	NF	5
NBR_0000765001	NF	NF	5
NBR_0000768601	NF	NF	5
NBR_0000771401	NF	NF	5
NBR_0000913701	NF	NF	5
NBR_0000934001	NF	NF	5
NBR_0000935101	NF	NF	5
NBR_0000937701	NF	NF	5
NBR_0000960001	NF	NF	5
NBR_0000995001	NF	NF	5
NBR_0001008501	NF	NF	5
NBR_0001017901	NF	NF	5
NBR_0001026701	NF	NF	5
NBR_0001031801	NF	NF	5
NBR_0001032001	NF	NF	5
NBR_0001054201	NF	NF	5
NBR_0001062401	NF	NF	5
NBR_0001064101	NF	NF	5
NBR_0001097601	NF	NF	5
NBR_0001114601	NF	NF	5
NBR_0001138301	NF	NF	5
NBR_0001196201	NF	NF	5
NBR_0001205601	NF	NF	5
NBR_0001211001	NF	NF	5
NBR_0001219501	NF	NF	5
NBR_0001223501	NF	NF	5
NBR_0001285801	NF	NF	5
NBR_0001285901	NF	NF	5
NBR_0001308301	NF	NF	5
NBR_0001312001	NF	NF	5
NBR_0001326701	NF	NF	5
NBR_0001332101	NF	NF	5
NBR_0001350501	NF	NF	5
NBR_0001354701	NF	NF	5
NBR_0001386201	NF	NF	5
NBR_0001396401	NF	NF	5
NBR_0001507801	NF	NF	5
NBR_0001560501	NF	NF	5
NBR_0001570001	NF	NF	5
NBR_0001586301	NF	NF	5
NBR_0001590901	NF	NF	5
NBR_0001715301	NF	NF	5
NBR_0001793501	NF	NF	5
NBR_0001800301	NF	NF	5
NBR_0001831001	NF	NF	5
NBR_0001860201	NF	NF	5
NBR_0001936701	NF	NF	5
NBR_0001988501	NF	NF	5
NBR_0002066901	NF	NF	5
NBR_0000002301	NF	NF	5
NBR_0000006201	NF	NF	5
NBR_0000030601	NF	NF	5
NBR_0000032201	NF	NF	5
NBR_0000040601	NF	NF	5
NBR_0000054601	NF	NF	5
NBR_0000107201	NF	NF	5
NBR_0000133201	NF	NF	5
NBR_0000138401	NF	NF	5
NBR_0000158901	NF	NF	5
NBR_0000171901	NF	NF	5
NBR_0000191801	NF	NF	5
NBR_0000267101	NF	NF	5
NBR_0000288601	NF	NF	5
NBR_0000318301	NF	NF	5
NBR_0000335901	NF	NF	5
NBR_0000525301	NF	NF	5
NBR_0000541701	NF	NF	5
NBR_0000570301	NF	NF	5
NBR_0000570901	NF	NF	5
NBR_0000576801	NF	NF	5
NBR_0000599201	NF	NF	5
NBR_0000601001	NF	NF	5
NBR_0000609901	NF	NF	5
NBR_0000621701	NF	NF	5
NBR_0000627901	NF	NF	5
NBR_0000635201	NF	NF	5
NBR_0000640001	NF	NF	5
NBR_0000655301	NF	NF	5
NBR_0000662701	NF	NF	5
NBR_0000679701	NF	NF	5
NBR_0000683601	NF	NF	5
NBR_0000686701	NF	NF	5
NBR_0000687501	NF	NF	5
NBR_0000706101	NF	NF	5
NBR_0000710701	NF	NF	5
NBR_0000718201	NF	NF	5
NBR_0000720401	NF	NF	5
NBR_0000721201	NF	NF	5
NBR_0000723001	NF	NF	5
NBR_0000724601	NF	NF	5
NBR_0000727401	NF	NF	5
NBR_0000728301	NF	NF	5
NBR_0000729401	NF	NF	5
NBR_0000731901	NF	NF	5
NBR_0000741601	NF	NF	5
NBR_0000761701	NF	NF	5
NBR_0000769001	NF	NF	5
NBR_0000789301	NF	NF	5
NBR_0000792601	NF	NF	5
NBR_0000793301	NF	NF	5
NBR_0000825201	NF	NF	5
NBR_0000858301	NF	NF	5
NBR_0000887801	NF	NF	5
NBR_0000896401	NF	NF	5
NBR_0000898101	NF	NF	5
NBR_0000909901	NF	NF	5
NBR_0000933601	NF	NF	5
NBR_0000948001	NF	NF	5
NBR_0000953601	NF	NF	5
NBR_0000954901	NF	NF	5
NBR_0000963701	NF	NF	5
NBR_0000966501	NF	NF	5
NBR_0000967601	NF	NF	5
NBR_0000968701	NF	NF	5
NBR_0000975201	NF	NF	5
NBR_0001004601	NF	NF	5
NBR_0001013101	NF	NF	5
NBR_0001017101	NF	NF	5
NBR_0001046501	NF	NF	5
NBR_0001052301	NF	NF	5
NBR_0001062001	NF	NF	5
NBR_0001082401	NF	NF	5
NBR_0001093301	NF	NF	5
NBR_0001105501	NF	NF	5
NBR_0001221401	NF	NF	5
NBR_0001230601	NF	NF	5
NBR_0001241401	NF	NF	5
NBR_0001269501	NF	NF	5
NBR_0001271601	NF	NF	5
NBR_0001280101	NF	NF	5
NBR_0001300801	NF	NF	5
NBR_0001311801	NF	NF	5
NBR_0001325501	NF	NF	5
NBR_0001339301	NF	NF	5
NBR_0001344001	NF	NF	5
NBR_0001384001	NF	NF	5
NBR_0001387601	NF	NF	5
NBR_0001420301	NF	NF	5
NBR_0001552901	NF	NF	5
NBR_0001590801	NF	NF	5
NBR_0001602501	NF	NF	5
NBR_0001604401	NF	NF	5
NBR_0001606501	NF	NF	5
NBR_0001733501	NF	NF	5
NBR_0001736001	NF	NF	5
NBR_0001754101	NF	NF	5
NBR_0001829001	NF	NF	5
NBR_0001949501	NF	NF	5
NBR_0001955101	NF	NF	5
NBR_0001964901	NF	NF	5
NBR_0001969701	NF	NF	5
NBR_0001974501	NF	NF	5
NBR_0001977601	NF	NF	5
NBR_0001987501	NF	NF	5
NBR_0001997801	NF	NF	5
NBR_0002007101	NF	NF	5
NBR_0002031401	NF	NF	5
NBR_0002268501	NF	NF	5
NBR_0000003101	NF	NF	5
NBR_0000009801	NF	NF	5
NBR_0000021901	NF	NF	5
NBR_0000022901	NF	NF	5
NBR_0000024901	NF	NF	5
NBR_0000025001	NF	NF	5
NBR_0000035101	NF	NF	5
NBR_0000036101	NF	NF	5
NBR_0000036401	NF	NF	5
NBR_0000039201	NF	NF	5
NBR_0000039901	NF	NF	5
NBR_0000041001	NF	NF	5
NBR_0000046601	NF	NF	5
NBR_0000053201	NF	NF	5
NBR_0000072301	NF	NF	5
NBR_0000080001	NF	NF	5
NBR_0000086301	NF	NF	5
NBR_0000089501	NF	NF	5
NBR_0000106001	NF	NF	5
NBR_0000106101	NF	NF	5
NBR_0000108701	NF	NF	5
NBR_0000109101	NF	NF	5
NBR_0000129001	NF	NF	5
NBR_0000143601	NF	NF	5
NBR_0000169801	NF	NF	5
NBR_0000173201	NF	NF	5
NBR_0000191201	NF	NF	5
NBR_0000224301	NF	NF	5
NBR_0000239701	NF	NF	5
NBR_0000242401	NF	NF	5
NBR_0000243701	NF	NF	5
NBR_0000261701	NF	NF	5
NBR_0000263101	NF	NF	5
NBR_0000270001	NF	NF	5
NBR_0000278501	NF	NF	5
NBR_0000281001	NF	NF	5
NBR_0000341601	NF	NF	5
NBR_0000361101	NF	NF	5
NBR_0000456601	NF	NF	5
NBR_0000459001	NF	NF	5
NBR_0000561501	NF	NF	5
NBR_0000562301	NF	NF	5
NBR_0000563001	NF	NF	5
NBR_0000564901	NF	NF	5
NBR_0000566601	NF	NF	5
NBR_0000574301	NF	NF	5
NBR_0000581801	NF	NF	5
NBR_0000582401	NF	NF	5
NBR_0000583101	NF	NF	5
NBR_0000584101	NF	NF	5
NBR_0000611201	NF	NF	5
NBR_0000622801	NF	NF	5
NBR_0000623201	NF	NF	5
NBR_0000627701	NF	NF	5
NBR_0000629101	NF	NF	5
NBR_0000630701	NF	NF	5
NBR_0000637901	NF	NF	5
NBR_0000644501	NF	NF	5
NBR_0000647401	NF	NF	5
NBR_0000651601	NF	NF	5
NBR_0000662401	NF	NF	5
NBR_0000670001	NF	NF	5
NBR_0000680301	NF	NF	5
NBR_0000683401	NF	NF	5
NBR_0000688101	NF	NF	5
NBR_0000692201	NF	NF	5
NBR_0000696301	NF	NF	5
NBR_0000697901	NF	NF	5
NBR_0000701101	NF	NF	5
NBR_0000707601	NF	NF	5
NBR_0000709601	NF	NF	5
NBR_0000710401	NF	NF	5
NBR_0000713401	NF	NF	5
NBR_0000713701	NF	NF	5
NBR_0000728401	NF	NF	5
NBR_0000735801	NF	NF	5
NBR_0000736901	NF	NF	5
NBR_0000755401	NF	NF	5
NBR_0000764501	NF	NF	5
NBR_0000768901	NF	NF	5
NBR_0000770401	NF	NF	5
NBR_0000781601	NF	NF	5
NBR_0000788301	NF	NF	5
NBR_0000792101	NF	NF	5
NBR_0000793401	NF	NF	5
NBR_0000793701	NF	NF	5
NBR_0000793801	NF	NF	5
NBR_0000794701	NF	NF	5
NBR_0000802301	NF	NF	5
NBR_0000804201	NF	NF	5
NBR_0000819601	NF	NF	5
NBR_0000825701	NF	NF	5
NBR_0000829801	NF	NF	5
NBR_0000831301	NF	NF	5
NBR_0000835101	NF	NF	5
NBR_0000838301	NF	NF	5
NBR_0000841001	NF	NF	5
NBR_0000857901	NF	NF	5
NBR_0000872401	NF	NF	5
NBR_0000872901	NF	NF	5
NBR_0000873101	NF	NF	5
NBR_0000874001	NF	NF	5
NBR_0000875601	NF	NF	5
NBR_0000876701	NF	NF	5
NBR_0000887401	NF	NF	5
NBR_0000888801	NF	NF	5
NBR_0000889301	NF	NF	5
NBR_0000890401	NF	NF	5
NBR_0000891301	NF	NF	5
NBR_0000897701	NF	NF	5
NBR_0000898501	NF	NF	5
NBR_0000910401	NF	NF	5
NBR_0000912601	NF	NF	5
NBR_0000917101	NF	NF	5
NBR_0000918201	NF	NF	5
NBR_0000920701	NF	NF	5
NBR_0000921501	NF	NF	5
NBR_0000922701	NF	NF	5
NBR_0000932801	NF	NF	5
NBR_0000932901	NF	NF	5
NBR_0000939101	NF	NF	5
NBR_0000941701	NF	NF	5
NBR_0000947601	NF	NF	5
NBR_0000948501	NF	NF	5
NBR_0000949801	NF	NF	5
NBR_0000949901	NF	NF	5
NBR_0000951601	NF	NF	5
NBR_0000957701	NF	NF	5
NBR_0000967801	NF	NF	5
NBR_0000974201	NF	NF	5
NBR_0000976601	NF	NF	5
NBR_0000991301	NF	NF	5
NBR_0001000901	NF	NF	5
NBR_0001014701	NF	NF	5
NBR_0001019301	NF	NF	5
NBR_0001023001	NF	NF	5
NBR_0001031601	NF	NF	5
NBR_0001032901	NF	NF	5
NBR_0001044001	NF	NF	5
NBR_0001045101	NF	NF	5
NBR_0001045701	NF	NF	5
NBR_0001052001	NF	NF	5
NBR_0001052201	NF	NF	5
NBR_0001058201	NF	NF	5
NBR_0001058301	NF	NF	5
NBR_0001060201	NF	NF	5
NBR_0001069801	NF	NF	5
NBR_0001077701	NF	NF	5
NBR_0001085201	NF	NF	5
NBR_0001087901	NF	NF	5
NBR_0001088701	NF	NF	5
NBR_0001091401	NF	NF	5
NBR_0001094901	NF	NF	5
NBR_0001099101	NF	NF	5
NBR_0001100801	NF	NF	5
NBR_0001137301	NF	NF	5
NBR_0001152501	NF	NF	5
NBR_0001159101	NF	NF	5
NBR_0001165501	NF	NF	5
NBR_0001175001	NF	NF	5
NBR_0001176701	NF	NF	5
NBR_0001177401	NF	NF	5
NBR_0001183501	NF	NF	5
NBR_0001183601	NF	NF	5
NBR_0001187401	NF	NF	5
NBR_0001191801	NF	NF	5
NBR_0001196401	NF	NF	5
NBR_0001211801	NF	NF	5
NBR_0001218201	NF	NF	5
NBR_0001219001	NF	NF	5
NBR_0001220901	NF	NF	5
NBR_0001222401	NF	NF	5
NBR_0001228801	NF	NF	5
NBR_0001230101	NF	NF	5
NBR_0001233601	NF	NF	5
NBR_0001240401	NF	NF	5
NBR_0001251201	NF	NF	5
NBR_0001259301	NF	NF	5
NBR_0001260001	NF	NF	5
NBR_0001260701	NF	NF	5
NBR_0001261801	NF	NF	5
NBR_0001262201	NF	NF	5
NBR_0001263901	NF	NF	5
NBR_0001268101	NF	NF	5
NBR_0001273401	NF	NF	5
NBR_0001276301	NF	NF	5
NBR_0001285601	NF	NF	5
NBR_0001303301	NF	NF	5
NBR_0001322901	NF	NF	5
NBR_0001323601	NF	NF	5
NBR_0001325601	NF	NF	5
NBR_0001328401	NF	NF	5
NBR_0001336801	NF	NF	5
NBR_0001356801	NF	NF	5
NBR_0001377801	NF	NF	5
NBR_0001378501	NF	NF	5
NBR_0001382201	NF	NF	5
NBR_0001390001	NF	NF	5
NBR_0001404001	NF	NF	5
NBR_0001412701	NF	NF	5
NBR_0001421601	NF	NF	5
NBR_0001423301	NF	NF	5
NBR_0001427101	NF	NF	5
NBR_0001442301	NF	NF	5
NBR_0001456301	NF	NF	5
NBR_0001495501	NF	NF	5
NBR_0001532001	NF	NF	5
NBR_0001548701	NF	NF	5
NBR_0001558201	NF	NF	5
NBR_0001582001	NF	NF	5
NBR_0001600301	NF	NF	5
NBR_0001605501	NF	NF	5
NBR_0001647601	NF	NF	5
NBR_0001708001	NF	NF	5
NBR_0001731801	NF	NF	5
NBR_0001733401	NF	NF	5
NBR_0001760401	NF	NF	5
NBR_0001779601	NF	NF	5
NBR_0001799901	NF	NF	5
NBR_0001803301	NF	NF	5
NBR_0001810301	NF	NF	5
NBR_0001819401	NF	NF	5
NBR_0001821401	NF	NF	5
NBR_0001822201	NF	NF	5
NBR_0001823201	NF	NF	5
NBR_0001838801	NF	NF	5
NBR_0001839301	NF	NF	5
NBR_0001842301	NF	NF	5
NBR_0001900701	NF	NF	5
NBR_0001933901	NF	NF	5
NBR_0001934801	NF	NF	5
NBR_0001934901	NF	NF	5
NBR_0001940001	NF	NF	5
NBR_0001945101	NF	NF	5
NBR_0001948701	NF	NF	5
NBR_0001949901	NF	NF	5
NBR_0001983001	NF	NF	5
NBR_0002012101	NF	NF	5
NBR_0002015201	NF	NF	5
NBR_0002018401	NF	NF	5
NBR_0002030201	NF	NF	5
NBR_0002036901	NF	NF	5
NBR_0002066301	NF	NF	5
NBR_0000025301	NF	NF	5
NBR_0000036501	NF	NF	5
NBR_0000050801	NF	NF	5
NBR_0000054401	NF	NF	5
NBR_0000055101	NF	NF	5
NBR_0000057801	NF	NF	5
NBR_0000059801	NF	NF	5
NBR_0000065401	NF	NF	5
NBR_0000077901	NF	NF	5
NBR_0000079801	NF	NF	5
NBR_0000089901	NF	NF	5
NBR_0000100701	NF	NF	5
NBR_0000112801	NF	NF	5
NBR_0000127601	NF	NF	5
NBR_0000157301	NF	NF	5
NBR_0000184301	NF	NF	5
NBR_0000197101	NF	NF	5
NBR_0000213201	NF	NF	5
NBR_0000222901	NF	NF	5
NBR_0000231101	NF	NF	5
NBR_0000236101	NF	NF	5
NBR_0000240301	NF	NF	5
NBR_0000240701	NF	NF	5
NBR_0000247301	NF	NF	5
NBR_0000258701	NF	NF	5
NBR_0000287401	NF	NF	5
NBR_0000327201	NF	NF	5
NBR_0000348201	NF	NF	5
NBR_0000350101	NF	NF	5
NBR_0000354201	NF	NF	5
NBR_0000370901	NF	NF	5
NBR_0000372301	NF	NF	5
NBR_0000383801	NF	NF	5
NBR_0000392901	NF	NF	5
NBR_0000399201	NF	NF	5
NBR_0000400201	NF	NF	5
NBR_0000401901	NF	NF	5
NBR_0000417501	NF	NF	5
NBR_0000445601	NF	NF	5
NBR_0000532101	NF	NF	5
NBR_0000562501	NF	NF	5
NBR_0000571601	NF	NF	5
NBR_0000586101	NF	NF	5
NBR_0000591601	NF	NF	5
NBR_0000602901	NF	NF	5
NBR_0000619301	NF	NF	5
NBR_0000620401	NF	NF	5
NBR_0000634701	NF	NF	5
NBR_0000638801	NF	NF	5
NBR_0000673501	NF	NF	5
NBR_0000675001	NF	NF	5
NBR_0000689601	NF	NF	5
NBR_0000691601	NF	NF	5
NBR_0000691801	NF	NF	5
NBR_0000701201	NF	NF	5
NBR_0000704001	NF	NF	5
NBR_0000705301	NF	NF	5
NBR_0000714301	NF	NF	5
NBR_0000731701	NF	NF	5
NBR_0000736301	NF	NF	5
NBR_0000745401	NF	NF	5
NBR_0000746201	NF	NF	5
NBR_0000747001	NF	NF	5
NBR_0000749601	NF	NF	5
NBR_0000767901	NF	NF	5
NBR_0000770901	NF	NF	5
NBR_0000771901	NF	NF	5
NBR_0000773401	NF	NF	5
NBR_0000781501	NF	NF	5
NBR_0000784901	NF	NF	5
NBR_0000802401	NF	NF	5
NBR_0000819001	NF	NF	5
NBR_0000833101	NF	NF	5
NBR_0000840701	NF	NF	5
NBR_0000842001	NF	NF	5
NBR_0000845301	NF	NF	5
NBR_0000858101	NF	NF	5
NBR_0000864301	NF	NF	5
NBR_0000878801	NF	NF	5
NBR_0000885601	NF	NF	5
NBR_0000887301	NF	NF	5
NBR_0000892001	NF	NF	5
NBR_0000894701	NF	NF	5
NBR_0000950001	NF	NF	5
NBR_0000955601	NF	NF	5
NBR_0000973601	NF	NF	5
NBR_0000977701	NF	NF	5
NBR_0000988401	NF	NF	5
NBR_0000992201	NF	NF	5
NBR_0001003301	NF	NF	5
NBR_0001020001	NF	NF	5
NBR_0001020601	NF	NF	5
NBR_0001025501	NF	NF	5
NBR_0001025901	NF	NF	5
NBR_0001040801	NF	NF	5
NBR_0001063301	NF	NF	5
NBR_0001065401	NF	NF	5
NBR_0001075901	NF	NF	5
NBR_0001087701	NF	NF	5
NBR_0001091101	NF	NF	5
NBR_0001113101	NF	NF	5
NBR_0001116301	NF	NF	5
NBR_0001119501	NF	NF	5
NBR_0001123701	NF	NF	5
NBR_0001124401	NF	NF	5
NBR_0001126001	NF	NF	5
NBR_0001161201	NF	NF	5
NBR_0001186301	NF	NF	5
NBR_0001210101	NF	NF	5
NBR_0001228001	NF	NF	5
NBR_0001265401	NF	NF	5
NBR_0001275801	NF	NF	5
NBR_0001306201	NF	NF	5
NBR_0001307501	NF	NF	5
NBR_0001350801	NF	NF	5
NBR_0001352401	NF	NF	5
NBR_0001361701	NF	NF	5
NBR_0001366201	NF	NF	5
NBR_0001377101	NF	NF	5
NBR_0001388601	NF	NF	5
NBR_0001406401	NF	NF	5
NBR_0001407001	NF	NF	5
NBR_0001412801	NF	NF	5
NBR_0001417201	NF	NF	5
NBR_0001421701	NF	NF	5
NBR_0001442401	NF	NF	5
NBR_0001454501	NF	NF	5
NBR_0001482801	NF	NF	5
NBR_0001502501	NF	NF	5
NBR_0001534101	NF	NF	5
NBR_0001544001	NF	NF	5
NBR_0001545801	NF	NF	5
NBR_0001551201	NF	NF	5
NBR_0001553901	NF	NF	5
NBR_0001556401	NF	NF	5
NBR_0001566901	NF	NF	5
NBR_0001571301	NF	NF	5
NBR_0001580301	NF	NF	5
NBR_0001580901	NF	NF	5
NBR_0001653201	NF	NF	5
NBR_0001727801	NF	NF	5
NBR_0001754001	NF	NF	5
NBR_0001759701	NF	NF	5
NBR_0001772501	NF	NF	5
NBR_0001795201	NF	NF	5
NBR_0001814401	NF	NF	5
NBR_0001818601	NF	NF	5
NBR_0001834901	NF	NF	5
NBR_0001915901	NF	NF	5
NBR_0001951801	NF	NF	5
NBR_0001979901	NF	NF	5
NBR_0001985601	NF	NF	5
NBR_0001999101	NF	NF	5
NBR_0002012201	NF	NF	5
NBR_0002015501	NF	NF	5
NBR_0002031601	NF	NF	5
NBR_0002048201	NF	NF	5
NBR_0002070801	NF	NF	5
NBR_0000050501	NF	NF	5
NBR_0000065001	NF	NF	5
NBR_0000072601	NF	NF	5
NBR_0000077401	NF	NF	5
NBR_0000081001	NF	NF	5
NBR_0000093101	NF	NF	5
NBR_0000096201	NF	NF	5
NBR_0000129301	NF	NF	5
NBR_0000151001	NF	NF	5
NBR_0000173001	NF	NF	5
NBR_0000188201	NF	NF	5
NBR_0000188501	NF	NF	5
NBR_0000206101	NF	NF	5
NBR_0000213401	NF	NF	5
NBR_0000223401	NF	NF	5
NBR_0000227801	NF	NF	5
NBR_0000230201	NF	NF	5
NBR_0000249701	NF	NF	5
NBR_0000249801	NF	NF	5
NBR_0000263601	NF	NF	5
NBR_0000265101	NF	NF	5
NBR_0000275201	NF	NF	5
NBR_0000277201	NF	NF	5
NBR_0000280801	NF	NF	5
NBR_0000291901	NF	NF	5
NBR_0000330501	NF	NF	5
NBR_0000343801	NF	NF	5
NBR_0000367001	NF	NF	5
NBR_0000372801	NF	NF	5
NBR_0000373801	NF	NF	5
NBR_0000401701	NF	NF	5
NBR_0000415701	NF	NF	5
NBR_0000426201	NF	NF	5
NBR_0000435601	NF	NF	5
NBR_0000516701	NF	NF	5
NBR_0000526901	NF	NF	5
NBR_0000533901	NF	NF	5
NBR_0000578401	NF	NF	5
NBR_0000578801	NF	NF	5
NBR_0000587601	NF	NF	5
NBR_0000587801	NF	NF	5
NBR_0000608501	NF	NF	5
NBR_0000616501	NF	NF	5
NBR_0000617201	NF	NF	5
NBR_0000622101	NF	NF	5
NBR_0000627501	NF	NF	5
NBR_0000657701	NF	NF	5
NBR_0000672401	NF	NF	5
NBR_0000685701	NF	NF	5
NBR_0000685801	NF	NF	5
NBR_0000689101	NF	NF	5
NBR_0000695501	NF	NF	5
NBR_0000717101	NF	NF	5
NBR_0000734101	NF	NF	5
NBR_0000757501	NF	NF	5
NBR_0000764001	NF	NF	5
NBR_0000767001	NF	NF	5
NBR_0000807901	NF	NF	5
NBR_0000809901	NF	NF	5
NBR_0000815301	NF	NF	5
NBR_0000819301	NF	NF	5
NBR_0000824101	NF	NF	5
NBR_0000847901	NF	NF	5
NBR_0000851901	NF	NF	5
NBR_0000859401	NF	NF	5
NBR_0000888201	NF	NF	5
NBR_0000895601	NF	NF	5
NBR_0000910501	NF	NF	5
NBR_0000911201	NF	NF	5
NBR_0000922801	NF	NF	5
NBR_0000931701	NF	NF	5
NBR_0000932201	NF	NF	5
NBR_0000938101	NF	NF	5
NBR_0000945501	NF	NF	5
NBR_0000947401	NF	NF	5
NBR_0000974701	NF	NF	5
NBR_0000980501	NF	NF	5
NBR_0001006901	NF	NF	5
NBR_0001012101	NF	NF	5
NBR_0001020701	NF	NF	5
NBR_0001023501	NF	NF	5
NBR_0001023601	NF	NF	5
NBR_0001030701	NF	NF	5
NBR_0001033901	NF	NF	5
NBR_0001050001	NF	NF	5
NBR_0001061801	NF	NF	5
NBR_0001067901	NF	NF	5
NBR_0001075601	NF	NF	5
NBR_0001084701	NF	NF	5
NBR_0001085401	NF	NF	5
NBR_0001091201	NF	NF	5
NBR_0001094001	NF	NF	5
NBR_0001100901	NF	NF	5
NBR_0001101201	NF	NF	5
NBR_0001103701	NF	NF	5
NBR_0001119601	NF	NF	5
NBR_0001141501	NF	NF	5
NBR_0001182301	NF	NF	5
NBR_0001184201	NF	NF	5
NBR_0001192101	NF	NF	5
NBR_0001194901	NF	NF	5
NBR_0001197901	NF	NF	5
NBR_0001203501	NF	NF	5
NBR_0001210201	NF	NF	5
NBR_0001224301	NF	NF	5
NBR_0001259101	NF	NF	5
NBR_0001272701	NF	NF	5
NBR_0001276101	NF	NF	5
NBR_0001293201	NF	NF	5
NBR_0001299901	NF	NF	5
NBR_0001322701	NF	NF	5
NBR_0001328101	NF	NF	5
NBR_0001343401	NF	NF	5
NBR_0001357301	NF	NF	5
NBR_0001358301	NF	NF	5
NBR_0001378701	NF	NF	5
NBR_0001396901	NF	NF	5
NBR_0001414201	NF	NF	5
NBR_0001417501	NF	NF	5
NBR_0001417601	NF	NF	5
NBR_0001432301	NF	NF	5
NBR_0001435501	NF	NF	5
NBR_0001441001	NF	NF	5
NBR_0001442501	NF	NF	5
NBR_0001446401	NF	NF	5
NBR_0001505301	NF	NF	5
NBR_0001520901	NF	NF	5
NBR_0001536501	NF	NF	5
NBR_0001537501	NF	NF	5
NBR_0001556601	NF	NF	5
NBR_0001561801	NF	NF	5
NBR_0001572901	NF	NF	5
NBR_0001598201	NF	NF	5
NBR_0001607001	NF	NF	5
NBR_0001612701	NF	NF	5
NBR_0001623601	NF	NF	5
NBR_0001631501	NF	NF	5
NBR_0001632201	NF	NF	5
NBR_0001632301	NF	NF	5
NBR_0001637901	NF	NF	5
NBR_0001689701	NF	NF	5
NBR_0001712201	NF	NF	5
NBR_0001718001	NF	NF	5
NBR_0001738401	NF	NF	5
NBR_0001749501	NF	NF	5
NBR_0001758301	NF	NF	5
NBR_0001768701	NF	NF	5
NBR_0001791801	NF	NF	5
NBR_0001807901	NF	NF	5
NBR_0001809201	NF	NF	5
NBR_0001820001	NF	NF	5
NBR_0001844901	NF	NF	5
NBR_0001869201	NF	NF	5
NBR_0001884001	NF	NF	5
NBR_0001941301	NF	NF	5
NBR_0001952701	NF	NF	5
NBR_0001969901	NF	NF	5
NBR_0001975101	NF	NF	5
NBR_0001976301	NF	NF	5
NBR_0002015901	NF	NF	5
NBR_0002024001	NF	NF	5
NBR_0002024301	NF	NF	5
NBR_0002032601	NF	NF	5
NBR_0002034401	NF	NF	5
NBR_0002103701	NF	NF	5
NBR_0002105001	NF	NF	5
NBR_0002120701	NF	NF	5
NBR_0002122201	NF	NF	5
NBR_0002166701	NF	NF	5
NBR_0002178801	NF	NF	5
NBR_0002237601	NF	NF	5
NBR_0002255301	NF	NF	5
NBR_0000013001	NF	NF	5
NBR_0000037101	NF	NF	5
NBR_0000044401	NF	NF	5
NBR_0000049801	NF	NF	5
NBR_0000070301	NF	NF	5
NBR_0000076701	NF	NF	5
NBR_0000096301	NF	NF	5
NBR_0000105101	NF	NF	5
NBR_0000111501	NF	NF	5
NBR_0000116301	NF	NF	5
NBR_0000122901	NF	NF	5
NBR_0000128801	NF	NF	5
NBR_0000137001	NF	NF	5
NBR_0000139501	NF	NF	5
NBR_0000167001	NF	NF	5
NBR_0000194901	NF	NF	5
NBR_0000204101	NF	NF	5
NBR_0000234701	NF	NF	5
NBR_0000255001	NF	NF	5
NBR_0000256901	NF	NF	5
NBR_0000260801	NF	NF	5
NBR_0000273401	NF	NF	5
NBR_0000285801	NF	NF	5
NBR_0000298801	NF	NF	5
NBR_0000324001	NF	NF	5
NBR_0000375101	NF	NF	5
NBR_0000423301	NF	NF	5
NBR_0000424301	NF	NF	5
NBR_0000425101	NF	NF	5
NBR_0000437801	NF	NF	5
NBR_0000482301	NF	NF	5
NBR_0000497101	NF	NF	5
NBR_0000498801	NF	NF	5
NBR_0000501901	NF	NF	5
NBR_0000507601	NF	NF	5
NBR_0000508501	NF	NF	5
NBR_0000563801	NF	NF	5
NBR_0000569701	NF	NF	5
NBR_0000581701	NF	NF	5
NBR_0000586901	NF	NF	5
NBR_0000587401	NF	NF	5
NBR_0000613501	NF	NF	5
NBR_0000655501	NF	NF	5
NBR_0000677601	NF	NF	5
NBR_0000691501	NF	NF	5
NBR_0000726301	NF	NF	5
NBR_0000730201	NF	NF	5
NBR_0000730301	NF	NF	5
NBR_0000730601	NF	NF	5
NBR_0000747201	NF	NF	5
NBR_0000757101	NF	NF	5
NBR_0000768301	NF	NF	5
NBR_0000776701	NF	NF	5
NBR_0000796601	NF	NF	5
NBR_0000844101	NF	NF	5
NBR_0000844301	NF	NF	5
NBR_0000851001	NF	NF	5
NBR_0000852201	NF	NF	5
NBR_0000861701	NF	NF	5
NBR_0000864001	NF	NF	5
NBR_0000878301	NF	NF	5
NBR_0000888301	NF	NF	5
NBR_0000897201	NF	NF	5
NBR_0000922401	NF	NF	5
NBR_0000922501	NF	NF	5
NBR_0000937601	NF	NF	5
NBR_0000942101	NF	NF	5
NBR_0000950101	NF	NF	5
NBR_0000985601	NF	NF	5
NBR_0001005501	NF	NF	5
NBR_0001028101	NF	NF	5
NBR_0001029501	NF	NF	5
NBR_0001030301	NF	NF	5
NBR_0001050501	NF	NF	5
NBR_0001054401	NF	NF	5
NBR_0001074801	NF	NF	5
NBR_0001080101	NF	NF	5
NBR_0001101101	NF	NF	5
NBR_0001110001	NF	NF	5
NBR_0001121501	NF	NF	5
NBR_0001126201	NF	NF	5
NBR_0001153801	NF	NF	5
NBR_0001173001	NF	NF	5
NBR_0001180601	NF	NF	5
NBR_0001182001	NF	NF	5
NBR_0001202301	NF	NF	5
NBR_0001202901	NF	NF	5
NBR_0001231701	NF	NF	5
NBR_0001299801	NF	NF	5
NBR_0001318701	NF	NF	5
NBR_0001319101	NF	NF	5
NBR_0001340401	NF	NF	5
NBR_0001354601	NF	NF	5
NBR_0001377001	NF	NF	5
NBR_0001384201	NF	NF	5
NBR_0001421801	NF	NF	5
NBR_0001469901	NF	NF	5
NBR_0001480101	NF	NF	5
NBR_0001492501	NF	NF	5
NBR_0001536101	NF	NF	5
NBR_0001544101	NF	NF	5
NBR_0001583901	NF	NF	5
NBR_0001604501	NF	NF	5
NBR_0001605701	NF	NF	5
NBR_0001607801	NF	NF	5
NBR_0001632401	NF	NF	5
NBR_0001632501	NF	NF	5
NBR_0001644101	NF	NF	5
NBR_0001654601	NF	NF	5
NBR_0001656701	NF	NF	5
NBR_0001665001	NF	NF	5
NBR_0001696401	NF	NF	5
NBR_0001747601	NF	NF	5
NBR_0001752401	NF	NF	5
NBR_0001799201	NF	NF	5
NBR_0001811401	NF	NF	5
NBR_0001822101	NF	NF	5
NBR_0001822401	NF	NF	5
NBR_0001824601	NF	NF	5
NBR_0001827401	NF	NF	5
NBR_0001833001	NF	NF	5
NBR_0001886101	NF	NF	5
NBR_0001891501	NF	NF	5
NBR_0001907801	NF	NF	5
NBR_0001908701	NF	NF	5
NBR_0001943201	NF	NF	5
NBR_0001959801	NF	NF	5
NBR_0001965501	NF	NF	5
NBR_0001974401	NF	NF	5
NBR_0001985401	NF	NF	5
NBR_0001989301	NF	NF	5
NBR_0001991601	NF	NF	5
NBR_0002002801	NF	NF	5
NBR_0002015701	NF	NF	5
NBR_0002015801	NF	NF	5
NBR_0002017101	NF	NF	5
NBR_0002039901	NF	NF	5
NBR_0002057701	NF	NF	5
NBR_0002073001	NF	NF	5
NBR_0002109601	NF	NF	5
NBR_0002152901	NF	NF	5
NBR_0002202101	NF	NF	5
NBR_0002213001	NF	NF	5
NBR_0002221601	NF	NF	5
NBR_0002263001	NF	NF	5
NBR_0000006401	NF	NF	5
NBR_0000075501	NF	NF	5
NBR_0000179201	NF	NF	5
NBR_0000212501	NF	NF	5
NBR_0000241801	NF	NF	5
NBR_0000257401	NF	NF	5
NBR_0000261801	NF	NF	5
NBR_0000271601	NF	NF	5
NBR_0000368101	NF	NF	5
NBR_0000410801	NF	NF	5
NBR_0000439201	NF	NF	5
NBR_0000454701	NF	NF	5
NBR_0000464201	NF	NF	5
NBR_0000505201	NF	NF	5
NBR_0000526001	NF	NF	5
NBR_0000534701	NF	NF	5
NBR_0000569301	NF	NF	5
NBR_0000629701	NF	NF	5
NBR_0000637501	NF	NF	5
NBR_0000639401	NF	NF	5
NBR_0000668801	NF	NF	5
NBR_0000680101	NF	NF	5
NBR_0000715401	NF	NF	5
NBR_0000718701	NF	NF	5
NBR_0000783301	NF	NF	5
NBR_0000799001	NF	NF	5
NBR_0000860301	NF	NF	5
NBR_0000861601	NF	NF	5
NBR_0000879301	NF	NF	5
NBR_0000899101	NF	NF	5
NBR_0000909201	NF	NF	5
NBR_0000910101	NF	NF	5
NBR_0000914001	NF	NF	5
NBR_0000933001	NF	NF	5
NBR_0000977401	NF	NF	5
NBR_0001007001	NF	NF	5
NBR_0001065201	NF	NF	5
NBR_0001138901	NF	NF	5
NBR_0001171901	NF	NF	5
NBR_0001228301	NF	NF	5
NBR_0001252401	NF	NF	5
NBR_0001290601	NF	NF	5
NBR_0001295901	NF	NF	5
NBR_0001298101	NF	NF	5
NBR_0001338701	NF	NF	5
NBR_0001363401	NF	NF	5
NBR_0001386001	NF	NF	5
NBR_0001409401	NF	NF	5
NBR_0001413001	NF	NF	5
NBR_0001430501	NF	NF	5
NBR_0001434301	NF	NF	5
NBR_0001446801	NF	NF	5
NBR_0001457001	NF	NF	5
NBR_0001462901	NF	NF	5
NBR_0001467701	NF	NF	5
NBR_0001476301	NF	NF	5
NBR_0001498401	NF	NF	5
NBR_0001514501	NF	NF	5
NBR_0001525201	NF	NF	5
NBR_0001579601	NF	NF	5
NBR_0001590601	NF	NF	5
NBR_0001600801	NF	NF	5
NBR_0001603701	NF	NF	5
NBR_0001627801	NF	NF	5
NBR_0001628901	NF	NF	5
NBR_0001641601	NF	NF	5
NBR_0001643101	NF	NF	5
NBR_0001643501	NF	NF	5
NBR_0001651501	NF	NF	5
NBR_0001654001	NF	NF	5
NBR_0001663201	NF	NF	5
NBR_0001665301	NF	NF	5
NBR_0001673201	NF	NF	5
NBR_0001685301	NF	NF	5
NBR_0001689001	NF	NF	5
NBR_0001696201	NF	NF	5
NBR_0001701701	NF	NF	5
NBR_0001704501	NF	NF	5
NBR_0001710401	NF	NF	5
NBR_0001715601	NF	NF	5
NBR_0001729901	NF	NF	5
NBR_0001740401	NF	NF	5
NBR_0001747701	NF	NF	5
NBR_0001752801	NF	NF	5
NBR_0001760501	NF	NF	5
NBR_0001846501	NF	NF	5
NBR_0001847401	NF	NF	5
NBR_0001866401	NF	NF	5
NBR_0001885601	NF	NF	5
NBR_0001896901	NF	NF	5
NBR_0001897201	NF	NF	5
NBR_0001897601	NF	NF	5
NBR_0001897801	NF	NF	5
NBR_0001900001	NF	NF	5
NBR_0001900801	NF	NF	5
NBR_0001906601	NF	NF	5
NBR_0001909101	NF	NF	5
NBR_0001916601	NF	NF	5
NBR_0001925101	NF	NF	5
NBR_0001929501	NF	NF	5
NBR_0002050701	NF	NF	5
NBR_0002063401	NF	NF	5
NBR_0002074601	NF	NF	5
NBR_0002084201	NF	NF	5
NBR_0002096501	NF	NF	5
NBR_0002100101	NF	NF	5
NBR_0002111801	NF	NF	5
NBR_0002116601	NF	NF	5
NBR_0002118801	NF	NF	5
NBR_0002142301	NF	NF	5
NBR_0002148401	NF	NF	5
NBR_0002164701	NF	NF	5
NBR_0002185001	NF	NF	5
NBR_0002195201	NF	NF	5
NBR_0002197501	NF	NF	5
NBR_0002199201	NF	NF	5
NBR_0002207001	NF	NF	5
NBR_0002209101	NF	NF	5
NBR_0002237101	NF	NF	5
NBR_0002238101	NF	NF	5
NBR_0002246401	NF	NF	5
NBR_0002261501	NF	NF	5
NBR_0002263601	NF	NF	5
NBR_0002263801	NF	NF	5
NBR_0002270601	NF	NF	5
NBR_0002274801	NF	NF	5
NBR_0002278701	NF	NF	5
NBR_0002279201	NF	NF	5
NBR_0000003801	NF	NF	5
NBR_0000014701	NF	NF	5
NBR_0000021001	NF	NF	5
NBR_0000078201	NF	NF	5
NBR_0000105901	NF	NF	5
NBR_0000176701	NF	NF	5
NBR_0000179401	NF	NF	5
NBR_0000235301	NF	NF	5
NBR_0000248401	NF	NF	5
NBR_0000278901	NF	NF	5
NBR_0000299201	NF	NF	5
NBR_0000440101	NF	NF	5
NBR_0000501101	NF	NF	5
NBR_0000515501	NF	NF	5
NBR_0000574101	NF	NF	5
NBR_0000574201	NF	NF	5
NBR_0000583301	NF	NF	5
NBR_0000726801	NF	NF	5
NBR_0000731301	NF	NF	5
NBR_0000735301	NF	NF	5
NBR_0000809701	NF	NF	5
NBR_0000835001	NF	NF	5
NBR_0000858001	NF	NF	5
NBR_0000880301	NF	NF	5
NBR_0000932001	NF	NF	5
NBR_0000932101	NF	NF	5
NBR_0000954801	NF	NF	5
NBR_0000999901	NF	NF	5
NBR_0001052801	NF	NF	5
NBR_0001151201	NF	NF	5
NBR_0001159301	NF	NF	5
NBR_0001177801	NF	NF	5
NBR_0001225101	NF	NF	5
NBR_0001225201	NF	NF	5
NBR_0001253401	NF	NF	5
NBR_0001263701	NF	NF	5
NBR_0001274301	NF	NF	5
NBR_0001311501	NF	NF	5
NBR_0001361301	NF	NF	5
NBR_0001372901	NF	NF	5
NBR_0001394101	NF	NF	5
NBR_0001394201	NF	NF	5
NBR_0001414801	NF	NF	5
NBR_0001433001	NF	NF	5
NBR_0001434401	NF	NF	5
NBR_0001438901	NF	NF	5
NBR_0001451201	NF	NF	5
NBR_0001452101	NF	NF	5
NBR_0001455301	NF	NF	5
NBR_0001460801	NF	NF	5
NBR_0001475201	NF	NF	5
NBR_0001478501	NF	NF	5
NBR_0001479601	NF	NF	5
NBR_0001481901	NF	NF	5
NBR_0001484901	NF	NF	5
NBR_0001485901	NF	NF	5
NBR_0001488201	NF	NF	5
NBR_0001495401	NF	NF	5
NBR_0001495801	NF	NF	5
NBR_0001503801	NF	NF	5
NBR_0001505601	NF	NF	5
NBR_0001508301	NF	NF	5
NBR_0001508801	NF	NF	5
NBR_0001514201	NF	NF	5
NBR_0001515501	NF	NF	5
NBR_0001521301	NF	NF	5
NBR_0001522701	NF	NF	5
NBR_0001523101	NF	NF	5
NBR_0001537201	NF	NF	5
NBR_0001537301	NF	NF	5
NBR_0001558501	NF	NF	5
NBR_0001571401	NF	NF	5
NBR_0001585501	NF	NF	5
NBR_0001589401	NF	NF	5
NBR_0001594701	NF	NF	5
NBR_0001626901	NF	NF	5
NBR_0001628301	NF	NF	5
NBR_0001634301	NF	NF	5
NBR_0001634901	NF	NF	5
NBR_0001636201	NF	NF	5
NBR_0001637501	NF	NF	5
NBR_0001642501	NF	NF	5
NBR_0001645101	NF	NF	5
NBR_0001649901	NF	NF	5
NBR_0001654501	NF	NF	5
NBR_0001656001	NF	NF	5
NBR_0001661301	NF	NF	5
NBR_0001668401	NF	NF	5
NBR_0001674001	NF	NF	5
NBR_0001676201	NF	NF	5
NBR_0001678701	NF	NF	5
NBR_0001685601	NF	NF	5
NBR_0001686301	NF	NF	5
NBR_0001687101	NF	NF	5
NBR_0001688301	NF	NF	5
NBR_0001689301	NF	NF	5
NBR_0001689801	NF	NF	5
NBR_0001701601	NF	NF	5
NBR_0001702501	NF	NF	5
NBR_0001710501	NF	NF	5
NBR_0001712101	NF	NF	5
NBR_0001714101	NF	NF	5
NBR_0001718901	NF	NF	5
NBR_0001722101	NF	NF	5
NBR_0001750801	NF	NF	5
NBR_0001822501	NF	NF	5
NBR_0001834501	NF	NF	5
NBR_0001842901	NF	NF	5
NBR_0001843001	NF	NF	5
NBR_0001844101	NF	NF	5
NBR_0001844401	NF	NF	5
NBR_0001845901	NF	NF	5
NBR_0001849901	NF	NF	5
NBR_0001851001	NF	NF	5
NBR_0001851101	NF	NF	5
NBR_0001854101	NF	NF	5
NBR_0001855101	NF	NF	5
NBR_0001856001	NF	NF	5
NBR_0001857401	NF	NF	5
NBR_0001858401	NF	NF	5
NBR_0001860301	NF	NF	5
NBR_0001864701	NF	NF	5
NBR_0001867601	NF	NF	5
NBR_0001869301	NF	NF	5
NBR_0001871801	NF	NF	5
NBR_0001879301	NF	NF	5
NBR_0001883301	NF	NF	5
NBR_0001883801	NF	NF	5
NBR_0001883901	NF	NF	5
NBR_0001884401	NF	NF	5
NBR_0001885901	NF	NF	5
NBR_0001886301	NF	NF	5
NBR_0001888701	NF	NF	5
NBR_0001892001	NF	NF	5
NBR_0001892601	NF	NF	5
NBR_0001899401	NF	NF	5
NBR_0001911201	NF	NF	5
NBR_0001911301	NF	NF	5
NBR_0001912701	NF	NF	5
NBR_0001914401	NF	NF	5
NBR_0001916901	NF	NF	5
NBR_0001919101	NF	NF	5
NBR_0001923001	NF	NF	5
NBR_0001925301	NF	NF	5
NBR_0001926201	NF	NF	5
NBR_0001927501	NF	NF	5
NBR_0001929701	NF	NF	5
NBR_0001932101	NF	NF	5
NBR_0001933801	NF	NF	5
NBR_0001964701	NF	NF	5
NBR_0001988201	NF	NF	5
NBR_0001992101	NF	NF	5
NBR_0002017601	NF	NF	5
NBR_0002031901	NF	NF	5
NBR_0002055701	NF	NF	5
NBR_0002061601	NF	NF	5
NBR_0002067801	NF	NF	5
NBR_0002070101	NF	NF	5
NBR_0002073501	NF	NF	5
NBR_0002073801	NF	NF	5
NBR_0002076201	NF	NF	5
NBR_0002076301	NF	NF	5
NBR_0002077201	NF	NF	5
NBR_0002077301	NF	NF	5
NBR_0002077601	NF	NF	5
NBR_0002078901	NF	NF	5
NBR_0002091001	NF	NF	5
NBR_0002091801	NF	NF	5
NBR_0002092701	NF	NF	5
NBR_0002095701	NF	NF	5
NBR_0002099701	NF	NF	5
NBR_0002113301	NF	NF	5
NBR_0002114501	NF	NF	5
NBR_0002114601	NF	NF	5
NBR_0002114801	NF	NF	5
NBR_0002115901	NF	NF	5
NBR_0002119601	NF	NF	5
NBR_0002134001	NF	NF	5
NBR_0002134601	NF	NF	5
NBR_0002137601	NF	NF	5
NBR_0002141001	NF	NF	5
NBR_0002144901	NF	NF	5
NBR_0002146001	NF	NF	5
NBR_0002147901	NF	NF	5
NBR_0002149901	NF	NF	5
NBR_0002154801	NF	NF	5
NBR_0002155201	NF	NF	5
NBR_0002159201	NF	NF	5
NBR_0002161101	NF	NF	5
NBR_0002164001	NF	NF	5
NBR_0002167101	NF	NF	5
NBR_0002171501	NF	NF	5
NBR_0002171601	NF	NF	5
NBR_0002173601	NF	NF	5
NBR_0002174801	NF	NF	5
NBR_0002180201	NF	NF	5
NBR_0002182401	NF	NF	5
NBR_0002185201	NF	NF	5
NBR_0002195301	NF	NF	5
NBR_0002200001	NF	NF	5
NBR_0002200101	NF	NF	5
NBR_0002200201	NF	NF	5
NBR_0002201501	NF	NF	5
NBR_0002201601	NF	NF	5
NBR_0002203401	NF	NF	5
NBR_0002205501	NF	NF	5
NBR_0002209901	NF	NF	5
NBR_0002212801	NF	NF	5
NBR_0002219201	NF	NF	5
NBR_0002228501	NF	NF	5
NBR_0002234201	NF	NF	5
NBR_0002237801	NF	NF	5
NBR_0002242901	NF	NF	5
NBR_0002252501	NF	NF	5
NBR_0002256401	NF	NF	5
NBR_0002260701	NF	NF	5
NBR_0002261401	NF	NF	5
NBR_0002262801	NF	NF	5
NBR_0002263901	NF	NF	5
NBR_0002269201	NF	NF	5
NBR_0002270501	NF	NF	5
NBR_0000004101	NF	NF	5
NBR_0000007701	NF	NF	5
NBR_0000012901	NF	NF	5
NBR_0000014801	NF	NF	5
NBR_0000019101	NF	NF	5
NBR_0000020001	NF	NF	5
NBR_0000022601	NF	NF	5
NBR_0000026001	NF	NF	5
NBR_0000028301	NF	NF	5
NBR_0000031001	NF	NF	5
NBR_0000042301	NF	NF	5
NBR_0000043101	NF	NF	5
NBR_0000043701	NF	NF	5
NBR_0000046301	NF	NF	5
NBR_0000046801	NF	NF	5
NBR_0000049201	NF	NF	5
NBR_0000049601	NF	NF	5
NBR_0000049901	NF	NF	5
NBR_0000051601	NF	NF	5
NBR_0000052701	NF	NF	5
NBR_0000056401	NF	NF	5
NBR_0000060501	NF	NF	5
NBR_0000060801	NF	NF	5
NBR_0000064001	NF	NF	5
NBR_0000074901	NF	NF	5
NBR_0000078001	NF	NF	5
NBR_0000079501	NF	NF	5
NBR_0000084001	NF	NF	5
NBR_0000089101	NF	NF	5
NBR_0000102601	NF	NF	5
NBR_0000114201	NF	NF	5
NBR_0000119001	NF	NF	5
NBR_0000139901	NF	NF	5
NBR_0000140701	NF	NF	5
NBR_0000142601	NF	NF	5
NBR_0000142801	NF	NF	5
NBR_0000146001	NF	NF	5
NBR_0000150601	NF	NF	5
NBR_0000159801	NF	NF	5
NBR_0000162201	NF	NF	5
NBR_0000163101	NF	NF	5
NBR_0000169401	NF	NF	5
NBR_0000170001	NF	NF	5
NBR_0000172201	NF	NF	5
NBR_0000173901	NF	NF	5
NBR_0000175701	NF	NF	5
NBR_0000181101	NF	NF	5
NBR_0000183501	NF	NF	5
NBR_0000192201	NF	NF	5
NBR_0000192901	NF	NF	5
NBR_0000196001	NF	NF	5
NBR_0000197801	NF	NF	5
NBR_0000198301	NF	NF	5
NBR_0000205401	NF	NF	5
NBR_0000208701	NF	NF	5
NBR_0000210401	NF	NF	5
NBR_0000210701	NF	NF	5
NBR_0000213101	NF	NF	5
NBR_0000215101	NF	NF	5
NBR_0000216201	NF	NF	5
NBR_0000217801	NF	NF	5
NBR_0000219201	NF	NF	5
NBR_0000223601	NF	NF	5
NBR_0000232701	NF	NF	5
NBR_0000234801	NF	NF	5
NBR_0000236501	NF	NF	5
NBR_0000240001	NF	NF	5
NBR_0000242501	NF	NF	5
NBR_0000254001	NF	NF	5
NBR_0000254601	NF	NF	5
NBR_0000262901	NF	NF	5
NBR_0000266801	NF	NF	5
NBR_0000267501	NF	NF	5
NBR_0000270801	NF	NF	5
NBR_0000272801	NF	NF	5
NBR_0000276201	NF	NF	5
NBR_0000281501	NF	NF	5
NBR_0000283501	NF	NF	5
NBR_0000287601	NF	NF	5
NBR_0000294601	NF	NF	5
NBR_0000308701	NF	NF	5
NBR_0000315901	NF	NF	5
NBR_0000320301	NF	NF	5
NBR_0000321001	NF	NF	5
NBR_0000331201	NF	NF	5
NBR_0000332301	NF	NF	5
NBR_0000340701	NF	NF	5
NBR_0000341901	NF	NF	5
NBR_0000347301	NF	NF	5
NBR_0000348001	NF	NF	5
NBR_0000354801	NF	NF	5
NBR_0000357801	NF	NF	5
NBR_0000359901	NF	NF	5
NBR_0000369501	NF	NF	5
NBR_0000370601	NF	NF	5
NBR_0000372001	NF	NF	5
NBR_0000388001	NF	NF	5
NBR_0000392001	NF	NF	5
NBR_0000393301	NF	NF	5
NBR_0000394801	NF	NF	5
NBR_0000398101	NF	NF	5
NBR_0000402601	NF	NF	5
NBR_0000404101	NF	NF	5
NBR_0000415501	NF	NF	5
NBR_0000424101	NF	NF	5
NBR_0000426901	NF	NF	5
NBR_0000433301	NF	NF	5
NBR_0000433401	NF	NF	5
NBR_0000447401	NF	NF	5
NBR_0000465801	NF	NF	5
NBR_0000474401	NF	NF	5
NBR_0000478101	NF	NF	5
NBR_0000478901	NF	NF	5
NBR_0000479201	NF	NF	5
NBR_0000479701	NF	NF	5
NBR_0000495601	NF	NF	5
NBR_0000506201	NF	NF	5
NBR_0000506801	NF	NF	5
NBR_0000519001	NF	NF	5
NBR_0000546901	NF	NF	5
NBR_0000547301	NF	NF	5
NBR_0000547701	NF	NF	5
NBR_0000557601	NF	NF	5
NBR_0000559001	NF	NF	5
NBR_0000567001	NF	NF	5
NBR_0000568301	NF	NF	5
NBR_0000573001	NF	NF	5
NBR_0000573601	NF	NF	5
NBR_0000574001	NF	NF	5
NBR_0000575501	NF	NF	5
NBR_0000580001	NF	NF	5
NBR_0000582901	NF	NF	5
NBR_0000583601	NF	NF	5
NBR_0000584701	NF	NF	5
NBR_0000589201	NF	NF	5
NBR_0000590201	NF	NF	5
NBR_0000590401	NF	NF	5
NBR_0000591901	NF	NF	5
NBR_0000595301	NF	NF	5
NBR_0000599101	NF	NF	5
NBR_0000601801	NF	NF	5
NBR_0000602601	NF	NF	5
NBR_0000605401	NF	NF	5
NBR_0000610601	NF	NF	5
NBR_0000613101	NF	NF	5
NBR_0000613901	NF	NF	5
NBR_0000614701	NF	NF	5
NBR_0000620201	NF	NF	5
NBR_0000622001	NF	NF	5
NBR_0000629501	NF	NF	5
NBR_0000633001	NF	NF	5
NBR_0000633301	NF	NF	5
NBR_0000636601	NF	NF	5
NBR_0000645601	NF	NF	5
NBR_0000654701	NF	NF	5
NBR_0000655101	NF	NF	5
NBR_0000659801	NF	NF	5
NBR_0000661901	NF	NF	5
NBR_0000663301	NF	NF	5
NBR_0000664601	NF	NF	5
NBR_0000665601	NF	NF	5
NBR_0000666501	NF	NF	5
NBR_0000670701	NF	NF	5
NBR_0000674901	NF	NF	5
NBR_0000675301	NF	NF	5
NBR_0000676601	NF	NF	5
NBR_0000678701	NF	NF	5
NBR_0000684101	NF	NF	5
NBR_0000687601	NF	NF	5
NBR_0000689401	NF	NF	5
NBR_0000690501	NF	NF	5
NBR_0000692301	NF	NF	5
NBR_0000692601	NF	NF	5
NBR_0000693201	NF	NF	5
NBR_0000697101	NF	NF	5
NBR_0000697401	NF	NF	5
NBR_0000699501	NF	NF	5
NBR_0000708101	NF	NF	5
NBR_0000708301	NF	NF	5
NBR_0000712501	NF	NF	5
NBR_0000720801	NF	NF	5
NBR_0000727301	NF	NF	5
NBR_0000730101	NF	NF	5
NBR_0000732801	NF	NF	5
NBR_0000736801	NF	NF	5
NBR_0000739501	NF	NF	5
NBR_0000740601	NF	NF	5
NBR_0000743101	NF	NF	5
NBR_0000743201	NF	NF	5
NBR_0000744301	NF	NF	5
NBR_0000746101	NF	NF	5
NBR_0000747601	NF	NF	5
NBR_0000749001	NF	NF	5
NBR_0000750901	NF	NF	5
NBR_0000756701	NF	NF	5
NBR_0000759001	NF	NF	5
NBR_0000760101	NF	NF	5
NBR_0000766801	NF	NF	5
NBR_0000768701	NF	NF	5
NBR_0000770801	NF	NF	5
NBR_0000772601	NF	NF	5
NBR_0000773701	NF	NF	5
NBR_0000776201	NF	NF	5
NBR_0000777201	NF	NF	5
NBR_0000779201	NF	NF	5
NBR_0000784601	NF	NF	5
NBR_0000785301	NF	NF	5
NBR_0000792001	NF	NF	5
NBR_0000792201	NF	NF	5
NBR_0000792701	NF	NF	5
NBR_0000794001	NF	NF	5
NBR_0000794301	NF	NF	5
NBR_0000796001	NF	NF	5
NBR_0000800101	NF	NF	5
NBR_0000800501	NF	NF	5
NBR_0000804501	NF	NF	5
NBR_0000810101	NF	NF	5
NBR_0000817501	NF	NF	5
NBR_0000818301	NF	NF	5
NBR_0000819801	NF	NF	5
NBR_0000822501	NF	NF	5
NBR_0000822701	NF	NF	5
NBR_0000824401	NF	NF	5
NBR_0000826201	NF	NF	5
NBR_0000828201	NF	NF	5
NBR_0000830101	NF	NF	5
NBR_0000834001	NF	NF	5
NBR_0000835501	NF	NF	5
NBR_0000845101	NF	NF	5
NBR_0000847001	NF	NF	5
NBR_0000848401	NF	NF	5
NBR_0000851801	NF	NF	5
NBR_0000853301	NF	NF	5
NBR_0000856101	NF	NF	5
NBR_0000856901	NF	NF	5
NBR_0000857001	NF	NF	5
NBR_0000857101	NF	NF	5
NBR_0000857301	NF	NF	5
NBR_0000857701	NF	NF	5
NBR_0000859201	NF	NF	5
NBR_0000861901	NF	NF	5
NBR_0000866701	NF	NF	5
NBR_0000868801	NF	NF	5
NBR_0000870501	NF	NF	5
NBR_0000873901	NF	NF	5
NBR_0000882601	NF	NF	5
NBR_0000892801	NF	NF	5
NBR_0000895901	NF	NF	5
NBR_0000896101	NF	NF	5
NBR_0000898601	NF	NF	5
NBR_0000902001	NF	NF	5
NBR_0000913601	NF	NF	5
NBR_0000915401	NF	NF	5
NBR_0000922001	NF	NF	5
NBR_0000922601	NF	NF	5
NBR_0000923201	NF	NF	5
NBR_0000924401	NF	NF	5
NBR_0000925601	NF	NF	5
NBR_0000930401	NF	NF	5
NBR_0000930501	NF	NF	5
NBR_0000940101	NF	NF	5
NBR_0000942301	NF	NF	5
NBR_0000947501	NF	NF	5
NBR_0000948901	NF	NF	5
NBR_0000951101	NF	NF	5
NBR_0000954701	NF	NF	5
NBR_0000955501	NF	NF	5
NBR_0000957101	NF	NF	5
NBR_0000958601	NF	NF	5
NBR_0000962901	NF	NF	5
NBR_0000963501	NF	NF	5
NBR_0000972301	NF	NF	5
NBR_0000972601	NF	NF	5
NBR_0000985201	NF	NF	5
NBR_0000986401	NF	NF	5
NBR_0000987801	NF	NF	5
NBR_0000988301	NF	NF	5
NBR_0000989601	NF	NF	5
NBR_0000998101	NF	NF	5
NBR_0000998801	NF	NF	5
NBR_0001000201	NF	NF	5
NBR_0001000401	NF	NF	5
NBR_0001002101	NF	NF	5
NBR_0001003001	NF	NF	5
NBR_0001006001	NF	NF	5
NBR_0001010801	NF	NF	5
NBR_0001012301	NF	NF	5
NBR_0001013401	NF	NF	5
NBR_0001013701	NF	NF	5
NBR_0001024301	NF	NF	5
NBR_0001024501	NF	NF	5
NBR_0001025401	NF	NF	5
NBR_0001028901	NF	NF	5
NBR_0001030501	NF	NF	5
NBR_0001034101	NF	NF	5
NBR_0001034701	NF	NF	5
NBR_0001035501	NF	NF	5
NBR_0001040601	NF	NF	5
NBR_0001041401	NF	NF	5
NBR_0001045801	NF	NF	5
NBR_0001057101	NF	NF	5
NBR_0001062801	NF	NF	5
NBR_0001062901	NF	NF	5
NBR_0001064601	NF	NF	5
NBR_0001066101	NF	NF	5
NBR_0001068801	NF	NF	5
NBR_0001072401	NF	NF	5
NBR_0001078701	NF	NF	5
NBR_0001079601	NF	NF	5
NBR_0001086001	NF	NF	5
NBR_0001086401	NF	NF	5
NBR_0001086501	NF	NF	5
NBR_0001086901	NF	NF	5
NBR_0001090701	NF	NF	5
NBR_0001091001	NF	NF	5
NBR_0001091501	NF	NF	5
NBR_0001105801	NF	NF	5
NBR_0001106701	NF	NF	5
NBR_0001112301	NF	NF	5
NBR_0001116801	NF	NF	5
NBR_0001122301	NF	NF	5
NBR_0001122701	NF	NF	5
NBR_0001128001	NF	NF	5
NBR_0001129501	NF	NF	5
NBR_0001135301	NF	NF	5
NBR_0001148101	NF	NF	5
NBR_0001149001	NF	NF	5
NBR_0001153001	NF	NF	5
NBR_0001154401	NF	NF	5
NBR_0001165801	NF	NF	5
NBR_0001166901	NF	NF	5
NBR_0001167101	NF	NF	5
NBR_0001169901	NF	NF	5
NBR_0001176301	NF	NF	5
NBR_0001179301	NF	NF	5
NBR_0001181601	NF	NF	5
NBR_0001183401	NF	NF	5
NBR_0001185401	NF	NF	5
NBR_0001186801	NF	NF	5
NBR_0001189701	NF	NF	5
NBR_0001197801	NF	NF	5
NBR_0001204101	NF	NF	5
NBR_0001204601	NF	NF	5
NBR_0001213101	NF	NF	5
NBR_0001218101	NF	NF	5
NBR_0001222601	NF	NF	5
NBR_0001224201	NF	NF	5
NBR_0001224701	NF	NF	5
NBR_0001233701	NF	NF	5
NBR_0001237601	NF	NF	5
NBR_0001241001	NF	NF	5
NBR_0001247101	NF	NF	5
NBR_0001247801	NF	NF	5
NBR_0001255101	NF	NF	5
NBR_0001257301	NF	NF	5
NBR_0001260101	NF	NF	5
NBR_0001260801	NF	NF	5
NBR_0001262301	NF	NF	5
NBR_0001266901	NF	NF	5
NBR_0001269301	NF	NF	5
NBR_0001273701	NF	NF	5
NBR_0001275201	NF	NF	5
NBR_0001275901	NF	NF	5
NBR_0001284401	NF	NF	5
NBR_0001285701	NF	NF	5
NBR_0001290701	NF	NF	5
NBR_0001292401	NF	NF	5
NBR_0001292901	NF	NF	5
NBR_0001294801	NF	NF	5
NBR_0001295701	NF	NF	5
NBR_0001297201	NF	NF	5
NBR_0001299701	NF	NF	5
NBR_0001300501	NF	NF	5
NBR_0001302401	NF	NF	5
NBR_0001304801	NF	NF	5
NBR_0001312701	NF	NF	5
NBR_0001313301	NF	NF	5
NBR_0001317201	NF	NF	5
NBR_0001322801	NF	NF	5
NBR_0001324101	NF	NF	5
NBR_0001325201	NF	NF	5
NBR_0001329001	NF	NF	5
NBR_0001334601	NF	NF	5
NBR_0001336701	NF	NF	5
NBR_0001337501	NF	NF	5
NBR_0001339101	NF	NF	5
NBR_0001344701	NF	NF	5
NBR_0001345001	NF	NF	5
NBR_0001345601	NF	NF	5
NBR_0001349001	NF	NF	5
NBR_0001351201	NF	NF	5
NBR_0001351701	NF	NF	5
NBR_0001358101	NF	NF	5
NBR_0001360301	NF	NF	5
NBR_0001362101	NF	NF	5
NBR_0001365301	NF	NF	5
NBR_0001368601	NF	NF	5
NBR_0001371301	NF	NF	5
NBR_0001371601	NF	NF	5
NBR_0001372201	NF	NF	5
NBR_0001373801	NF	NF	5
NBR_0001376201	NF	NF	5
NBR_0001377701	NF	NF	5
NBR_0001386401	NF	NF	5
NBR_0001387401	NF	NF	5
NBR_0001389501	NF	NF	5
NBR_0001395701	NF	NF	5
NBR_0001397201	NF	NF	5
NBR_0001398701	NF	NF	5
NBR_0001401101	NF	NF	5
NBR_0001402001	NF	NF	5
NBR_0001406501	NF	NF	5
NBR_0001413601	NF	NF	5
NBR_0001420501	NF	NF	5
NBR_0001420601	NF	NF	5
NBR_0001427201	NF	NF	5
NBR_0001438301	NF	NF	5
NBR_0001440901	NF	NF	5
NBR_0001442701	NF	NF	5
NBR_0001450001	NF	NF	5
NBR_0001461001	NF	NF	5
NBR_0001469501	NF	NF	5
NBR_0001470901	NF	NF	5
NBR_0001471801	NF	NF	5
NBR_0001477001	NF	NF	5
NBR_0001477901	NF	NF	5
NBR_0001487601	NF	NF	5
NBR_0001488501	NF	NF	5
NBR_0001490001	NF	NF	5
NBR_0001493201	NF	NF	5
NBR_0001493301	NF	NF	5
NBR_0001495601	NF	NF	5
NBR_0001501501	NF	NF	5
NBR_0001505501	NF	NF	5
NBR_0001506101	NF	NF	5
NBR_0001514301	NF	NF	5
NBR_0001515901	NF	NF	5
NBR_0001518101	NF	NF	5
NBR_0001526801	NF	NF	5
NBR_0001528701	NF	NF	5
NBR_0001533201	NF	NF	5
NBR_0001536701	NF	NF	5
NBR_0001542801	NF	NF	5
NBR_0001544301	NF	NF	5
NBR_0001544601	NF	NF	5
NBR_0001545001	NF	NF	5
NBR_0001545601	NF	NF	5
NBR_0001547101	NF	NF	5
NBR_0001554101	NF	NF	5
NBR_0001555001	NF	NF	5
NBR_0001563201	NF	NF	5
NBR_0001567201	NF	NF	5
NBR_0001580201	NF	NF	5
NBR_0001584601	NF	NF	5
NBR_0001587401	NF	NF	5
NBR_0001589301	NF	NF	5
NBR_0001589801	NF	NF	5
NBR_0001591301	NF	NF	5
NBR_0001593101	NF	NF	5
NBR_0001597201	NF	NF	5
NBR_0001604801	NF	NF	5
NBR_0001605801	NF	NF	5
NBR_0001609801	NF	NF	5
NBR_0001610601	NF	NF	5
NBR_0001610701	NF	NF	5
NBR_0001614701	NF	NF	5
NBR_0001620301	NF	NF	5
NBR_0001622701	NF	NF	5
NBR_0001624201	NF	NF	5
NBR_0001627201	NF	NF	5
NBR_0001629001	NF	NF	5
NBR_0001629801	NF	NF	5
NBR_0001630501	NF	NF	5
NBR_0001632601	NF	NF	5
NBR_0001641501	NF	NF	5
NBR_0001645001	NF	NF	5
NBR_0001648001	NF	NF	5
NBR_0001649101	NF	NF	5
NBR_0001651101	NF	NF	5
NBR_0001651201	NF	NF	5
NBR_0001656101	NF	NF	5
NBR_0001656301	NF	NF	5
NBR_0001659401	NF	NF	5
NBR_0001670901	NF	NF	5
NBR_0001672301	NF	NF	5
NBR_0001673501	NF	NF	5
NBR_0001680701	NF	NF	5
NBR_0001681401	NF	NF	5
NBR_0001687301	NF	NF	5
NBR_0001688501	NF	NF	5
NBR_0001695701	NF	NF	5
NBR_0001696501	NF	NF	5
NBR_0001696701	NF	NF	5
NBR_0001698901	NF	NF	5
NBR_0001702301	NF	NF	5
NBR_0001704401	NF	NF	5
NBR_0001707001	NF	NF	5
NBR_0001709801	NF	NF	5
NBR_0001711201	NF	NF	5
NBR_0001718401	NF	NF	5
NBR_0001728201	NF	NF	5
NBR_0001734201	NF	NF	5
NBR_0001740301	NF	NF	5
NBR_0001747001	NF	NF	5
NBR_0001749201	NF	NF	5
NBR_0001751001	NF	NF	5
NBR_0001757701	NF	NF	5
NBR_0001764901	NF	NF	5
NBR_0001777401	NF	NF	5
NBR_0001777501	NF	NF	5
NBR_0001779501	NF	NF	5
NBR_0001782101	NF	NF	5
NBR_0001782201	NF	NF	5
NBR_0001786701	NF	NF	5
NBR_0001798001	NF	NF	5
NBR_0001799101	NF	NF	5
NBR_0001802901	NF	NF	5
NBR_0001809901	NF	NF	5
NBR_0001814001	NF	NF	5
NBR_0001815201	NF	NF	5
NBR_0001820601	NF	NF	5
NBR_0001826501	NF	NF	5
NBR_0001830901	NF	NF	5
NBR_0001840901	NF	NF	5
NBR_0001849501	NF	NF	5
NBR_0001849801	NF	NF	5
NBR_0001853901	NF	NF	5
NBR_0001856601	NF	NF	5
NBR_0001867001	NF	NF	5
NBR_0001873201	NF	NF	5
NBR_0001877401	NF	NF	5
NBR_0001877901	NF	NF	5
NBR_0001884701	NF	NF	5
NBR_0001888001	NF	NF	5
NBR_0001888501	NF	NF	5
NBR_0001890301	NF	NF	5
NBR_0001893101	NF	NF	5
NBR_0001898401	NF	NF	5
NBR_0001910301	NF	NF	5
NBR_0001912101	NF	NF	5
NBR_0001916501	NF	NF	5
NBR_0001918201	NF	NF	5
NBR_0001922701	NF	NF	5
NBR_0001929001	NF	NF	5
NBR_0001931901	NF	NF	5
NBR_0001932401	NF	NF	5
NBR_0001934401	NF	NF	5
NBR_0001934701	NF	NF	5
NBR_0001939301	NF	NF	5
NBR_0001956401	NF	NF	5
NBR_0001957001	NF	NF	5
NBR_0001965001	NF	NF	5
NBR_0001968001	NF	NF	5
NBR_0001968101	NF	NF	5
NBR_0001972401	NF	NF	5
NBR_0001974901	NF	NF	5
NBR_0001975301	NF	NF	5
NBR_0001977301	NF	NF	5
NBR_0001984901	NF	NF	5
NBR_0001985701	NF	NF	5
NBR_0001988401	NF	NF	5
NBR_0001990901	NF	NF	5
NBR_0001992501	NF	NF	5
NBR_0001993001	NF	NF	5
NBR_0002000801	NF	NF	5
NBR_0002003601	NF	NF	5
NBR_0002012601	NF	NF	5
NBR_0002016601	NF	NF	5
NBR_0002017301	NF	NF	5
NBR_0002027501	NF	NF	5
NBR_0002031301	NF	NF	5
NBR_0002044101	NF	NF	5
NBR_0002049201	NF	NF	5
NBR_0002049701	NF	NF	5
NBR_0002053701	NF	NF	5
NBR_0002064101	NF	NF	5
NBR_0002067101	NF	NF	5
NBR_0002078001	NF	NF	5
NBR_0002082801	NF	NF	5
NBR_0002086101	NF	NF	5
NBR_0002089401	NF	NF	5
NBR_0002090901	NF	NF	5
NBR_0002095401	NF	NF	5
NBR_0002097201	NF	NF	5
NBR_0002098301	NF	NF	5
NBR_0002098501	NF	NF	5
NBR_0002113501	NF	NF	5
NBR_0002125201	NF	NF	5
NBR_0002125601	NF	NF	5
NBR_0002127001	NF	NF	5
NBR_0002127201	NF	NF	5
NBR_0002129201	NF	NF	5
NBR_0002129601	NF	NF	5
NBR_0002130601	NF	NF	5
NBR_0002137701	NF	NF	5
NBR_0002144701	NF	NF	5
NBR_0002146701	NF	NF	5
NBR_0002147701	NF	NF	5
NBR_0002152701	NF	NF	5
NBR_0002154701	NF	NF	5
NBR_0002156801	NF	NF	5
NBR_0002162401	NF	NF	5
NBR_0002162901	NF	NF	5
NBR_0002166501	NF	NF	5
NBR_0002169901	NF	NF	5
NBR_0002171801	NF	NF	5
NBR_0002176701	NF	NF	5
NBR_0002177301	NF	NF	5
NBR_0002182701	NF	NF	5
NBR_0002184201	NF	NF	5
NBR_0002185101	NF	NF	5
NBR_0002188901	NF	NF	5
NBR_0002189601	NF	NF	5
NBR_0002192401	NF	NF	5
NBR_0002196901	NF	NF	5
NBR_0002201301	NF	NF	5
NBR_0002208201	NF	NF	5
NBR_0002212401	NF	NF	5
NBR_0002213201	NF	NF	5
NBR_0002214801	NF	NF	5
NBR_0002219401	NF	NF	5
NBR_0002220901	NF	NF	5
NBR_0002221401	NF	NF	5
NBR_0002229001	NF	NF	5
NBR_0002232201	NF	NF	5
NBR_0002235301	NF	NF	5
NBR_0002236401	NF	NF	5
NBR_0002250301	NF	NF	5
NBR_0002255501	NF	NF	5
NBR_0002264201	NF	NF	5
NBR_0002264801	NF	NF	5
NBR_0002266101	NF	NF	5
NBR_0002270101	NF	NF	5
NBR_0002276501	NF	NF	5
NBR_0000000001	NF	NF	5
NBR_0000003401	NF	NF	5
NBR_0000007801	NF	NF	5
NBR_0000009701	NF	NF	5
NBR_0000013101	NF	NF	5
NBR_0000016601	NF	NF	5
NBR_0000017401	NF	NF	5
NBR_0000017901	NF	NF	5
NBR_0000020401	NF	NF	5
NBR_0000021401	NF	NF	5
NBR_0000021501	NF	NF	5
NBR_0000023201	NF	NF	5
NBR_0000023501	NF	NF	5
NBR_0000024101	NF	NF	5
NBR_0000024401	NF	NF	5
NBR_0000026301	NF	NF	5
NBR_0000027501	NF	NF	5
NBR_0000028401	NF	NF	5
NBR_0000029301	NF	NF	5
NBR_0000030401	NF	NF	5
NBR_0000030801	NF	NF	5
NBR_0000034501	NF	NF	5
NBR_0000036601	NF	NF	5
NBR_0000039601	NF	NF	5
NBR_0000042201	NF	NF	5
NBR_0000046501	NF	NF	5
NBR_0000047201	NF	NF	5
NBR_0000047301	NF	NF	5
NBR_0000047401	NF	NF	5
NBR_0000048101	NF	NF	5
NBR_0000049301	NF	NF	5
NBR_0000052301	NF	NF	5
NBR_0000052401	NF	NF	5
[truncated: 20,798 more rows]
