# Supplementary material for: Reverse vaccinology for hookworms: a rational selection of vaccinable antigens against parasitic nematodes
Source: Parasite. 2025 Jun 3;32:32. doi: 10.1051/parasite/2025025 (PMC12133094; doi:10.1051/parasite/2025025)
Supplement: Supplementary file 1 — Supplementary Table 1: Data sheet containing all the results from the evaluation of the identity of the predicted proteomes of Nippostrongylus brasiliensis with Necator americanus. Nam_ident: Identity percentage with Necator americanus. Sc_Nam: score assigned to each of the N. brasiliensis proteins. Supplementary Table 2: Data sheet containing all the results from the protein homology results between Nippostrongylus brasiliensis and mammalian species. Hsa_ident: Percentage of identity with Homo sapiens; Mmu_ident: percentage of identity with Mus musculus; Sc_Mammal: score assigned to each protein based on homology with other mammals; NF: not found. Supplementary Table 3: Data sheet containing all the results from extracellular localization. Excreted secreted products (ES) or extracellular vesicles (EVs) secreted by adult or L3 larvae. Supplementary Table 4: Data sheet containing all the results from the analysis of Nippostrongylus brasiliensis proteins with homologs expressed in the gut of the related hookworm Ancylostoma ceylanicum. Supplementary Table 5: Data sheet containing all the results from the Pfam-based analysis that allocated Nippostrongylus brasiliensis proteins into four different groups according to the domain families to which they belonged. Supplementary Table 6: Data sheet containing the results of the identification of linear B-cell epitopes and score given to each Nippostrongylus brasiliensis protein. Bepit_res: number of B-cell epitope residues; Bepit_res_perc: percentage of B-cell epitope residues compared to the total number of protein residues. Supplementary Table 7: Data sheet containing the results of the identification of the presence of HLA class II epitopes with extended population coverage and score given to each Nippostrongylus brasiliensis protein. Supplementary Table 8: Data sheet summarising all the results from each evaluation applied to the Nippostrongylus brasiliensis predicted proteins. Proteins are ranked by total score. Supplem [file parasite-32-32-s1.zip › parasite240215-1-olm/Supplemental_Table_3_R1.xlsx]

## Sheet: Extended_Table3
Supplementary File 3. Data sheet containing all the results from extracellular localization. Excreted secreted products (ES) or extracellular vesicles (EVs) secreted by adult or L3 larvae.
Protein	Locat	SignalP	Sc_locat
NBR_0000584601	Adult EVs & Adult ES	Yes	10
NBR_0000892601	Adult ES & L3 ES	No	10
NBR_0001337201	Adult EVs & Adult ES	No	10
NBR_0000897601	Adult EVs & Adult ES	Yes	10
NBR_0001394301	Adult ES & L3 ES	Yes	10
NBR_0000014101	Adult EVs & Adult ES	Yes	10
NBR_0000844701	Adult EVs & Adult ES	No	10
NBR_0000992501	Adult EVs & Adult ES	Yes	10
NBR_0001356301	Adult EVs & Adult ES	Yes	10
NBR_0001356501	Adult EVs & Adult ES	No	10
NBR_0001231601	Adult EVs & Adult ES	No	10
NBR_0000366001	Adult EVs & Adult ES	Yes	10
NBR_0000295801	Adult ES & L3 ES	Yes	10
NBR_0000660501	Adult EVs & Adult ES	Yes	10
NBR_0000671101	Adult EVs & Adult ES	No	10
NBR_0001176401	Adult EVs & Adult ES	Yes	10
NBR_0001383201	Adult ES & L3 ES	Yes	10
NBR_0001256401	Adult EVs & Adult ES	Yes	10
NBR_0001715301	Adult ES & L3 ES	Yes	10
NBR_0001860201	Adult ES & L3 ES	Yes	10
NBR_0001968601	Adult EVs & Adult ES	No	10
NBR_0002091701	Adult EVs & Adult ES	Yes	10
NBR_0000355101	Adult EVs & Adult ES	No	10
NBR_0001152201	Adult EVs & Adult ES	Yes	10
NBR_0001248601	Adult ES & L3 ES	No	10
NBR_0001341001	Adult EVs & Adult ES	Yes	10
NBR_0001360101	Adult EVs & Adult ES	No	10
NBR_0001988801	Adult EVs & Adult ES	Yes	10
NBR_0002268501	Adult EVs & Adult ES	Yes	10
NBR_0000574301	Adult EVs & Adult ES	Yes	10
NBR_0000710401	Adult EVs & Adult ES	Yes	10
NBR_0000794701	Adult EVs & Adult ES	No	10
NBR_0001085201	Adult EVs & Adult ES	Yes	10
NBR_0001175001	Adult EVs & Adult ES	Yes	10
NBR_0001356601	Adult EVs & Adult ES	No	10
NBR_0001373101	Adult EVs & Adult ES	Yes	10
NBR_0001528901	Adult EVs & Adult ES	No	10
NBR_0001591801	Adult EVs & Adult ES	Yes	10
NBR_0001647601	Adult EVs & Adult ES	Yes	10
NBR_0001760401	Adult EVs & Adult ES	Yes	10
NBR_0001839301	Adult ES & L3 ES	Yes	10
NBR_0001939601	Adult EVs & Adult ES	No	10
NBR_0002066301	Adult EVs & Adult ES	No	10
NBR_0002226701	Adult EVs & Adult ES	Yes	10
NBR_0000010301	Adult EVs & Adult ES	Yes	10
NBR_0000794801	Adult EVs & Adult ES	Yes	10
NBR_0000803101	Adult EVs & Adult ES	Yes	10
NBR_0001356401	Adult EVs & Adult ES	No	10
NBR_0001503701	Adult EVs & Adult ES	Yes	10
NBR_0001664401	Adult EVs & Adult ES	No	10
NBR_0001968501	Adult EVs & Adult ES	Yes	10
NBR_0002218301	Adult EVs & Adult ES	Yes	10
NBR_0001152901	Adult EVs & Adult ES	Yes	10
NBR_0000752401	Adult ES	Yes	5
NBR_0001090101	L3 ES	Yes	5
NBR_0000723701	Adult ES	Yes	5
NBR_0001574401	Adult ES	Yes	5
NBR_0000768001	Adult ES	No	5
NBR_0000829001	Adult ES	Yes	5
NBR_0000876301	Adult ES	Yes	5
NBR_0000957401	Adult ES	Yes	5
NBR_0000958701	Adult ES	No	5
NBR_0000962401	Adult ES	No	5
NBR_0001403201	L3 ES	Yes	5
NBR_0000797901	Adult EVs	Yes	5
NBR_0001051501	Adult ES	Yes	5
NBR_0000006101	L3 ES	Yes	5
NBR_0000039301	L3 ES	No	5
NBR_0000310701	Adult ES	Yes	5
NBR_0000390001	L3 ES	No	5
NBR_0000396401	Adult ES	Yes	5
NBR_0000794201	Adult ES	No	5
NBR_0001087001	Adult ES	Yes	5
NBR_0001151101	Adult EVs	Yes	5
NBR_0001554501	L3 ES	Yes	5
NBR_0000039501	Adult ES	No	5
NBR_0000052101	Adult ES	Yes	5
NBR_0000863301	Adult ES	Yes	5
NBR_0000896201	Adult ES	Yes	5
NBR_0000998401	Adult EVs	Yes	5
NBR_0001225701	Adult ES	Yes	5
NBR_0001244201	Adult ES	Yes	5
NBR_0001261201	L3 ES	Yes	5
NBR_0001280201	Adult ES	No	5
NBR_0001283401	Adult ES	Yes	5
NBR_0001285001	Adult ES	Yes	5
NBR_0001537101	Adult ES	Yes	5
NBR_0001590701	L3 ES	No	5
NBR_0001618701	L3 ES	Yes	5
NBR_0001741101	Adult ES	Yes	5
NBR_0002029301	Adult EVs	Yes	5
NBR_0000420701	Adult EVs	Yes	5
NBR_0000913701	L3 ES	No	5
NBR_0001026701	Adult ES	No	5
NBR_0001136301	Adult ES	No	5
NBR_0001188201	L3 ES	Yes	5
NBR_0001199101	Adult EVs	Yes	5
NBR_0001353101	Adult ES	No	5
NBR_0001366101	Adult ES	No	5
NBR_0001560501	Adult ES	No	5
NBR_0001590901	L3 ES	No	5
NBR_0001831901	Adult ES	Yes	5
NBR_0001941501	Adult ES	Yes	5
NBR_0002066901	Adult ES	Yes	5
NBR_0000000101	Adult ES	No	5
NBR_0000318301	Adult ES	No	5
NBR_0000601001	Adult ES	No	5
NBR_0000655301	Adult ES	Yes	5
NBR_0000686701	Adult ES	No	5
NBR_0000727401	Adult ES	No	5
NBR_0001087401	Adult ES	No	5
NBR_0001109101	L3 ES	No	5
NBR_0001590801	L3 ES	No	5
NBR_0001595301	Adult ES	Yes	5
NBR_0001604401	Adult ES	Yes	5
NBR_0001834601	Adult ES	Yes	5
NBR_0001961001	Adult ES	No	5
NBR_0001974501	Adult ES	No	5
NBR_0002134401	Adult EVs	Yes	5
NBR_0000912601	L3 ES	Yes	5
NBR_0000922701	Adult EVs	Yes	5
NBR_0000932801	Adult ES	Yes	5
NBR_0000932901	Adult ES	Yes	5
NBR_0000947601	Adult ES	Yes	5
NBR_0001151501	Adult EVs	Yes	5
NBR_0001261801	L3 ES	No	5
NBR_0001285601	Adult ES	No	5
NBR_0001370801	Adult ES	No	5
NBR_0001442301	Adult ES	Yes	5
NBR_0001550701	Adult ES	Yes	5
NBR_0002036801	Adult EVs	Yes	5
NBR_0000436001	Adult EVs	Yes	5
NBR_0000478301	Adult ES	No	5
NBR_0000724101	L3 ES	No	5
NBR_0000724201	L3 ES	Yes	5
NBR_0000784901	Adult ES	No	5
NBR_0000796101	Adult EVs	No	5
NBR_0000826001	Adult ES	No	5
NBR_0000859101	Adult ES	No	5
NBR_0001063801	Adult EVs	No	5
NBR_0001147501	Adult EVs	Yes	5
NBR_0001201701	Adult ES	Yes	5
NBR_0001658001	Adult EVs	No	5
NBR_0002159001	L3 ES	Yes	5
NBR_0000022801	Adult EVs	Yes	5
NBR_0000516701	Adult ES	No	5
NBR_0000761401	Adult ES	Yes	5
NBR_0000834501	Adult ES	No	5
NBR_0000847901	Adult ES	No	5
NBR_0000885401	Adult ES	No	5
NBR_0001496301	Adult ES	Yes	5
NBR_0001589601	Adult EVs	No	5
NBR_0001632201	L3 ES	Yes	5
NBR_0001632301	L3 ES	No	5
NBR_0001637601	L3 ES	Yes	5
NBR_0001712201	L3 ES	No	5
NBR_0001914901	Adult ES	Yes	5
NBR_0002105001	Adult ES	Yes	5
NBR_0000926101	Adult ES	No	5
NBR_0001441701	Adult ES	Yes	5
NBR_0001632401	L3 ES	No	5
NBR_0001632501	L3 ES	No	5
NBR_0001652301	L3 ES	Yes	5
NBR_0001690201	L3 ES	Yes	5
NBR_0001875301	L3 ES	No	5
NBR_0001886101	Adult ES	No	5
NBR_0002117801	Adult ES	No	5
NBR_0000000801	Adult ES	No	5
NBR_0000026501	Adult ES	No	5
NBR_0000103901	Adult EVs	No	5
NBR_0000261801	Adult ES	No	5
NBR_0000410801	Adult EVs	No	5
NBR_0000438701	Adult ES	No	5
NBR_0000454701	Adult ES	No	5
NBR_0000486601	Adult ES	Yes	5
NBR_0000526001	Adult ES	No	5
NBR_0000604101	Adult EVs	Yes	5
NBR_0000639401	Adult ES	Yes	5
NBR_0000933001	Adult ES	No	5
NBR_0001007001	Adult ES	No	5
NBR_0001146401	Adult EVs	No	5
NBR_0001284901	Adult ES	Yes	5
NBR_0001363401	L3 ES	Yes	5
NBR_0001428801	Adult ES	No	5
NBR_0001501301	Adult EVs	No	5
NBR_0001579601	Adult ES	No	5
NBR_0001590601	L3 ES	Yes	5
NBR_0001600801	Adult ES	Yes	5
NBR_0001627801	Adult ES	Yes	5
NBR_0001685301	Adult ES	No	5
NBR_0001752801	Adult EVs	Yes	5
NBR_0001760501	Adult EVs	No	5
NBR_0000014701	L3 ES	No	5
NBR_0000105901	Adult ES	No	5
NBR_0000176701	Adult ES	No	5
NBR_0000235301	Adult ES	Yes	5
NBR_0000248401	Adult ES	No	5
NBR_0000278901	Adult ES	No	5
NBR_0000299201	Adult ES	Yes	5
NBR_0000320401	Adult ES	Yes	5
NBR_0000515501	Adult ES	No	5
NBR_0000574101	Adult ES	No	5
NBR_0000574201	Adult ES	No	5
NBR_0000583301	L3 ES	No	5
NBR_0000726801	L3 ES	No	5
NBR_0000731301	Adult ES	No	5
NBR_0000735301	L3 ES	Yes	5
NBR_0000794601	Adult EVs	Yes	5
NBR_0000809701	Adult ES	Yes	5
NBR_0000880301	L3 ES	No	5
NBR_0000909301	Adult ES	Yes	5
NBR_0000932001	L3 ES	No	5
NBR_0000947901	Adult ES	Yes	5
NBR_0000954801	Adult ES	Yes	5
NBR_0000999901	Adult EVs	No	5
NBR_0001052801	Adult ES	No	5
NBR_0001151201	Adult ES	No	5
NBR_0001159301	Adult ES	No	5
NBR_0001177801	L3 ES	No	5
NBR_0001225101	L3 ES	Yes	5
NBR_0001225201	L3 ES	No	5
NBR_0001253401	Adult EVs	Yes	5
NBR_0001263701	L3 ES	No	5
NBR_0001274301	L3 ES	No	5
NBR_0001311501	Adult ES	No	5
NBR_0001361301	Adult ES	No	5
NBR_0001372901	Adult ES	Yes	5
NBR_0001394101	L3 ES	Yes	5
NBR_0001394201	L3 ES	Yes	5
NBR_0001414801	Adult ES	No	5
NBR_0001438901	L3 ES	Yes	5
NBR_0001455301	Adult ES	Yes	5
NBR_0001537201	Adult ES	No	5
NBR_0001537301	Adult ES	No	5
NBR_0001571401	Adult ES	Yes	5
NBR_0001585501	Adult ES	Yes	5
NBR_0001594701	Adult ES	Yes	5
NBR_0001636201	L3 ES	Yes	5
NBR_0001637501	L3 ES	No	5
NBR_0001642501	Adult ES	Yes	5
NBR_0001654501	Adult ES	No	5
NBR_0001699001	Adult EVs	No	5
NBR_0001712101	L3 ES	No	5
NBR_0001722101	L3 ES	Yes	5
NBR_0001750801	Adult ES	No	5
NBR_0001799401	Adult EVs	No	5
NBR_0001834501	Adult ES	Yes	5
NBR_0001842901	Adult ES	Yes	5
NBR_0001843001	Adult EVs	Yes	5
NBR_0001849901	L3 ES	Yes	5
NBR_0001864701	Adult ES	No	5
NBR_0001882101	L3 ES	Yes	5
NBR_0001883801	Adult ES	Yes	5
NBR_0001932101	L3 ES	No	5
NBR_0001988201	Adult ES	No	5
NBR_0002017601	L3 ES	Yes	5
NBR_0002018801	Adult ES	Yes	5
NBR_0002031901	Adult ES	No	5
NBR_0002055701	L3 ES	Yes	5
NBR_0002067501	Adult ES	No	5
NBR_0002134601	Adult ES	No	5
NBR_0002144901	L3 ES	No	5
NBR_0002167101	Adult ES	No	5
NBR_0002174801	Adult ES	Yes	5
NBR_0002234201	Adult ES	Yes	5
NBR_0000010501	Adult ES	Yes	5
NBR_0000061501	Adult EVs	Yes	5
NBR_0000226301	Adult ES	Yes	5
NBR_0000609401	Adult EVs	Yes	5
NBR_0000809801	Adult ES	No	5
NBR_0001145901	L3 ES	Yes	5
NBR_0001147001	Adult ES	Yes	5
NBR_0001459801	Adult EVs	No	5
NBR_0001655501	Adult ES	Yes	5
NBR_0001763001	Adult ES	No	5
NBR_0002168301	Adult EVs	No	5
NBR_0000218401	Adult ES	No	5
NBR_0000070801	Adult ES	No	5
NBR_0001206001	Adult EVs	Yes	5
NBR_0001818801	Adult ES	Yes	5
NBR_0002168701	L3 ES	No	5
NBR_0000125201	Adult ES	No	5
NBR_0000494801	Adult EVs	Yes	5
NBR_0000612601		No	3
NBR_0000823901		Yes	3
NBR_0000928101		Yes	3
NBR_0000048801		Yes	3
NBR_0000108101		Yes	3
NBR_0000300101		No	3
NBR_0000830201		No	3
NBR_0001082901		No	3
NBR_0001192001		Yes	3
NBR_0001224901		No	3
NBR_0001743201		Yes	3
NBR_0000062501		No	3
NBR_0000604401		Yes	3
NBR_0000628001		No	3
NBR_0000724801		No	3
NBR_0000752901		No	3
NBR_0000816601		Yes	3
NBR_0000828801		No	3
NBR_0000891601		No	3
NBR_0000928001		No	3
NBR_0001057901		No	3
NBR_0001175801		No	3
NBR_0001247701		No	3
NBR_0001330701		Yes	3
NBR_0001338801		Yes	3
NBR_0001543301		No	3
NBR_0001553501		Yes	3
NBR_0000090001		Yes	3
NBR_0000218301		No	3
NBR_0000581901		No	3
NBR_0000603801		Yes	3
NBR_0000697501		No	3
NBR_0000713801		No	3
NBR_0000834901		No	3
NBR_0000905001		No	3
NBR_0000968501		No	3
NBR_0001053601		No	3
NBR_0001163801		Yes	3
NBR_0001202701		No	3
NBR_0001273601		Yes	3
NBR_0001322201		No	3
NBR_0001388801		Yes	3
NBR_0001547601		No	3
NBR_0001553601		No	3
NBR_0000018101		No	3
NBR_0000055901		No	3
NBR_0000227501		No	3
NBR_0000604301		No	3
NBR_0000634501		No	3
NBR_0000646801		No	3
NBR_0000686501		No	3
NBR_0000755201		No	3
NBR_0000769601		No	3
NBR_0000798201		No	3
NBR_0000856801		No	3
NBR_0000859701		No	3
NBR_0000860801		No	3
NBR_0000862101		Yes	3
NBR_0000875701		Yes	3
NBR_0000952001		No	3
NBR_0000973401		No	3
NBR_0000994901		No	3
NBR_0001043901		No	3
NBR_0001157501		No	3
NBR_0001170601		No	3
NBR_0001191901		No	3
NBR_0001201301		No	3
NBR_0001238401		No	3
NBR_0001277301		No	3
NBR_0001338901		No	3
NBR_0001735801		No	3
NBR_0001738301		No	3
NBR_0000038101		No	3
NBR_0000084901		Yes	3
NBR_0000127301		No	3
NBR_0000258801		No	3
NBR_0000369301		Yes	3
NBR_0000573901		Yes	3
NBR_0000589801		Yes	3
NBR_0000593501		No	3
NBR_0000595101		Yes	3
NBR_0000621901		No	3
NBR_0000646901		No	3
NBR_0000664701		No	3
NBR_0000698001		Yes	3
NBR_0000703501		Yes	3
NBR_0000705901		Yes	3
NBR_0000736501		No	3
NBR_0000758001		No	3
NBR_0000765001		Yes	3
NBR_0000876001		Yes	3
NBR_0000899001		No	3
NBR_0000937701		No	3
NBR_0000960001		Yes	3
NBR_0000995001		Yes	3
NBR_0001008101		No	3
NBR_0001008501		No	3
NBR_0001023301		Yes	3
NBR_0001031801		No	3
NBR_0001032001		Yes	3
NBR_0001054201		No	3
NBR_0001097601		No	3
NBR_0001138301		Yes	3
NBR_0001154301		Yes	3
NBR_0001161001		No	3
NBR_0001196201		No	3
NBR_0001211001		No	3
NBR_0001217801		No	3
NBR_0001223501		No	3
NBR_0001278601		Yes	3
NBR_0001285801		No	3
NBR_0001285901		Yes	3
NBR_0001295401		No	3
NBR_0001308301		Yes	3
NBR_0001312001		Yes	3
NBR_0001332101		Yes	3
NBR_0001350501		Yes	3
NBR_0001354701		No	3
NBR_0001396401		No	3
NBR_0001507801		No	3
NBR_0001570001		Yes	3
NBR_0001586301		Yes	3
NBR_0001748701		No	3
NBR_0001793501		No	3
NBR_0001831001		No	3
NBR_0001979601		No	3
NBR_0000006201		No	3
NBR_0000030601		No	3
NBR_0000040401		Yes	3
NBR_0000040601		No	3
NBR_0000054601		No	3
NBR_0000119401		No	3
NBR_0000133201		No	3
NBR_0000158901		No	3
NBR_0000541701		No	3
NBR_0000566501		No	3
NBR_0000627901		No	3
NBR_0000639201		No	3
NBR_0000640001		No	3
NBR_0000641201		No	3
NBR_0000663901		No	3
NBR_0000666201		No	3
NBR_0000669601		Yes	3
NBR_0000687501		Yes	3
NBR_0000706101		No	3
NBR_0000710701		No	3
NBR_0000721201		No	3
NBR_0000723401		No	3
NBR_0000728301		Yes	3
NBR_0000729401		No	3
NBR_0000751301		No	3
NBR_0000769001		Yes	3
NBR_0000787901		Yes	3
NBR_0000789301		No	3
NBR_0000792601		No	3
NBR_0000793301		Yes	3
NBR_0000853001		No	3
NBR_0000858301		No	3
NBR_0000898101		No	3
NBR_0000975201		No	3
NBR_0000978501		Yes	3
NBR_0000998501		Yes	3
NBR_0001001001		Yes	3
NBR_0001004601		No	3
NBR_0001013101		No	3
NBR_0001052301		No	3
NBR_0001061201		No	3
NBR_0001062001		No	3
NBR_0001241401		No	3
NBR_0001269501		No	3
NBR_0001271601		No	3
NBR_0001291301		No	3
NBR_0001311801		No	3
NBR_0001339301		No	3
NBR_0001359201		No	3
NBR_0001371101		No	3
NBR_0001387601		No	3
NBR_0001397101		No	3
NBR_0001420301		Yes	3
NBR_0001552901		Yes	3
NBR_0001573001		No	3
NBR_0001584701		Yes	3
NBR_0001606501		Yes	3
NBR_0001733501		No	3
NBR_0001754101		No	3
NBR_0001949501		No	3
NBR_0001977601		Yes	3
NBR_0001987501		No	3
NBR_0001997801		Yes	3
NBR_0000000901		No	3
NBR_0000009801		No	3
NBR_0000013901		Yes	3
NBR_0000021901		Yes	3
NBR_0000025001		No	3
NBR_0000039201		Yes	3
NBR_0000106101		No	3
NBR_0000169801		No	3
NBR_0000173201		No	3
NBR_0000224301		No	3
NBR_0000239701		Yes	3
NBR_0000278501		No	3
NBR_0000412701		Yes	3
NBR_0000474301		Yes	3
NBR_0000562301		No	3
NBR_0000566601		Yes	3
NBR_0000592301		No	3
NBR_0000622801		No	3
NBR_0000623201		No	3
NBR_0000630701		Yes	3
NBR_0000632101		Yes	3
NBR_0000639601		No	3
NBR_0000644501		No	3
NBR_0000647401		Yes	3
NBR_0000648501		Yes	3
NBR_0000651601		No	3
NBR_0000680301		No	3
NBR_0000701101		Yes	3
NBR_0000709601		Yes	3
NBR_0000713701		No	3
NBR_0000735801		No	3
NBR_0000736901		Yes	3
NBR_0000755401		No	3
NBR_0000768901		No	3
NBR_0000770401		No	3
NBR_0000792101		Yes	3
NBR_0000793401		No	3
NBR_0000804201		No	3
NBR_0000819101		No	3
NBR_0000819601		No	3
NBR_0000829201		No	3
NBR_0000838301		No	3
NBR_0000872401		Yes	3
NBR_0000876101		No	3
NBR_0000898501		No	3
NBR_0000926301		No	3
NBR_0000949801		No	3
NBR_0000949901		No	3
NBR_0000950601		No	3
NBR_0000951601		Yes	3
NBR_0000957701		Yes	3
NBR_0000982501		No	3
NBR_0000985501		Yes	3
NBR_0000995901		No	3
NBR_0001000901		No	3
NBR_0001010101		No	3
NBR_0001014701		No	3
NBR_0001017701		No	3
NBR_0001031601		No	3
NBR_0001032901		Yes	3
NBR_0001097101		No	3
NBR_0001143401		Yes	3
NBR_0001159101		No	3
NBR_0001176701		Yes	3
NBR_0001183501		No	3
NBR_0001191801		Yes	3
NBR_0001200701		No	3
NBR_0001203901		No	3
NBR_0001218201		No	3
NBR_0001220901		Yes	3
NBR_0001240401		No	3
NBR_0001252501		No	3
NBR_0001262201		No	3
NBR_0001276301		No	3
NBR_0001281201		Yes	3
NBR_0001316701		No	3
NBR_0001325601		No	3
NBR_0001336801		No	3
NBR_0001371901		No	3
NBR_0001389201		No	3
NBR_0001412701		No	3
NBR_0001418901		No	3
NBR_0001423001		No	3
NBR_0001532001		No	3
NBR_0001543501		No	3
NBR_0001568401		No	3
NBR_0001821401		No	3
NBR_0001838801		No	3
NBR_0001845301		Yes	3
NBR_0001885301		No	3
NBR_0001900701		No	3
NBR_0001933901		No	3
NBR_0001934901		No	3
NBR_0001945101		No	3
NBR_0001949901		No	3
NBR_0002012101		No	3
NBR_0002030201		No	3
NBR_0002033401		No	3
NBR_0000001801		No	3
NBR_0000025301		Yes	3
NBR_0000050801		Yes	3
NBR_0000059801		No	3
NBR_0000065401		No	3
NBR_0000077901		No	3
NBR_0000100001		No	3
NBR_0000125401		Yes	3
NBR_0000222901		Yes	3
NBR_0000231101		No	3
NBR_0000247301		No	3
NBR_0000258701		No	3
NBR_0000372301		No	3
NBR_0000417501		No	3
NBR_0000445601		Yes	3
NBR_0000566301		No	3
NBR_0000577301		No	3
NBR_0000586101		No	3
NBR_0000654201		No	3
NBR_0000689601		No	3
NBR_0000691601		No	3
NBR_0000701201		Yes	3
NBR_0000705101		No	3
NBR_0000714301		No	3
NBR_0000731701		No	3
NBR_0000736301		Yes	3
NBR_0000747001		No	3
NBR_0000749601		No	3
NBR_0000770901		No	3
NBR_0000771901		Yes	3
NBR_0000798901		No	3
NBR_0000802101		No	3
NBR_0000802401		Yes	3
NBR_0000842001		No	3
NBR_0000845301		Yes	3
NBR_0000853501		No	3
NBR_0000858101		No	3
NBR_0000878801		No	3
NBR_0000883901		No	3
NBR_0000887301		No	3
NBR_0000892001		Yes	3
NBR_0000926001		No	3
NBR_0000926201		No	3
NBR_0000927901		Yes	3
NBR_0000950001		Yes	3
NBR_0000975101		No	3
NBR_0000992201		No	3
NBR_0001003301		No	3
NBR_0001026101		No	3
NBR_0001040801		No	3
NBR_0001051701		No	3
NBR_0001065401		Yes	3
NBR_0001075901		Yes	3
NBR_0001087701		No	3
NBR_0001091101		No	3
NBR_0001113101		No	3
NBR_0001116301		No	3
NBR_0001119501		Yes	3
NBR_0001126001		No	3
NBR_0001165101		No	3
NBR_0001186301		Yes	3
NBR_0001228001		Yes	3
NBR_0001252701		Yes	3
NBR_0001268401		Yes	3
NBR_0001306201		No	3
NBR_0001316601		No	3
NBR_0001350801		No	3
NBR_0001361101		No	3
NBR_0001361701		No	3
NBR_0001366201		Yes	3
NBR_0001407001		No	3
NBR_0001412801		No	3
NBR_0001421701		No	3
NBR_0001442401		No	3
NBR_0001454501		No	3
NBR_0001482801		No	3
NBR_0001497301		No	3
NBR_0001502501		No	3
NBR_0001545801		No	3
NBR_0001566901		No	3
NBR_0001580901		Yes	3
NBR_0001595201		No	3
NBR_0001653201		No	3
NBR_0001746901		No	3
NBR_0001747801		Yes	3
NBR_0001748201		Yes	3
NBR_0001754001		No	3
NBR_0001759701		Yes	3
NBR_0001817801		No	3
NBR_0001818601		No	3
NBR_0001834901		No	3
NBR_0001971001		No	3
NBR_0001980101		No	3
NBR_0001999101		Yes	3
NBR_0002027101		Yes	3
NBR_0002070801		No	3
NBR_0002192501		No	3
NBR_0000054201		No	3
NBR_0000111201		Yes	3
NBR_0000140301		No	3
NBR_0000151001		Yes	3
NBR_0000188501		Yes	3
NBR_0000249801		No	3
NBR_0000373801		No	3
NBR_0000577101		No	3
NBR_0000584501		Yes	3
NBR_0000585401		Yes	3
NBR_0000587601		No	3
NBR_0000587801		No	3
NBR_0000616501		Yes	3
NBR_0000617201		No	3
NBR_0000685701		Yes	3
NBR_0000685801		No	3
NBR_0000695501		No	3
NBR_0000752701		No	3
NBR_0000788001		Yes	3
NBR_0000790501		Yes	3
NBR_0000808101		No	3
NBR_0000819301		Yes	3
NBR_0000871101		No	3
NBR_0000892101		No	3
NBR_0000895601		No	3
NBR_0000931701		No	3
NBR_0000932201		No	3
NBR_0000945501		Yes	3
NBR_0000947401		No	3
NBR_0000959901		No	3
NBR_0000964701		No	3
NBR_0000984101		No	3
NBR_0001006901		No	3
NBR_0001012101		Yes	3
NBR_0001030701		No	3
NBR_0001035801		No	3
NBR_0001043201		No	3
NBR_0001100901		No	3
NBR_0001103701		No	3
NBR_0001144601		Yes	3
NBR_0001184201		No	3
NBR_0001194901		No	3
NBR_0001243201		No	3
NBR_0001276101		No	3
NBR_0001348701		No	3
NBR_0001389701		No	3
NBR_0001413801		No	3
NBR_0001432301		No	3
NBR_0001436201		No	3
NBR_0001441001		Yes	3
NBR_0001442501		No	3
NBR_0001505301		No	3
NBR_0001556601		No	3
NBR_0001572901		No	3
NBR_0001607001		No	3
NBR_0001631501		No	3
NBR_0001637901		Yes	3
NBR_0001718001		No	3
NBR_0001747201		No	3
NBR_0001844901		No	3
NBR_0001869201		No	3
NBR_0001884001		No	3
NBR_0001941301		No	3
NBR_0001976301		No	3
NBR_0002034401		Yes	3
NBR_0002103701		Yes	3
NBR_0002103801		Yes	3
NBR_0002120701		No	3
NBR_0002122201		No	3
NBR_0002166701		No	3
NBR_0002237601		Yes	3
NBR_0002255301		No	3
NBR_0000013701		Yes	3
NBR_0000016501		Yes	3
NBR_0000076701		Yes	3
NBR_0000116301		Yes	3
NBR_0000234701		No	3
NBR_0000482301		Yes	3
NBR_0000562401		No	3
NBR_0000586901		No	3
NBR_0000630401		No	3
NBR_0000691501		Yes	3
NBR_0000749201		Yes	3
NBR_0000768301		No	3
NBR_0000824801		No	3
NBR_0000861301		No	3
NBR_0000864101		Yes	3
NBR_0000878301		Yes	3
NBR_0000885101		No	3
NBR_0000914301		No	3
NBR_0000937601		Yes	3
NBR_0000950101		Yes	3
NBR_0000962101		Yes	3
NBR_0000985601		No	3
NBR_0000992401		No	3
NBR_0001027601		No	3
NBR_0001029101		No	3
NBR_0001038501		No	3
NBR_0001080101		Yes	3
NBR_0001111701		Yes	3
NBR_0001121501		No	3
NBR_0001180601		No	3
NBR_0001182001		No	3
NBR_0001299801		No	3
NBR_0001304701		No	3
NBR_0001321101		No	3
NBR_0001337101		No	3
NBR_0001373701		No	3
NBR_0001424301		No	3
NBR_0001480101		No	3
NBR_0001492501		No	3
NBR_0001585401		No	3
NBR_0001592401		No	3
NBR_0001607801		No	3
NBR_0001630201		No	3
NBR_0001644101		No	3
NBR_0001654601		No	3
NBR_0001656701		No	3
NBR_0001665001		No	3
NBR_0001824601		No	3
NBR_0001877101		No	3
NBR_0001959801		Yes	3
NBR_0001974401		No	3
NBR_0002002801		No	3
NBR_0002015701		No	3
NBR_0002057701		No	3
NBR_0002073001		No	3
NBR_0002109601		No	3
NBR_0002152901		No	3
NBR_0002202101		Yes	3
NBR_0002213001		No	3
NBR_0002221601		No	3
NBR_0002263001		Yes	3
NBR_0000006401		No	3
NBR_0000257401		No	3
NBR_0000368101		Yes	3
NBR_0000439201		Yes	3
NBR_0000534701		No	3
NBR_0000536201		Yes	3
NBR_0000668801		No	3
NBR_0000680101		No	3
NBR_0000718701		Yes	3
NBR_0000852101		No	3
NBR_0000861601		Yes	3
NBR_0000879301		Yes	3
NBR_0000899101		No	3
NBR_0000914001		No	3
NBR_0000977401		Yes	3
NBR_0000988101		No	3
NBR_0000998601		Yes	3
NBR_0001083901		No	3
NBR_0001171901		No	3
NBR_0001212201		No	3
NBR_0001252401		No	3
NBR_0001274001		No	3
NBR_0001290601		No	3
NBR_0001295901		No	3
NBR_0001298101		No	3
NBR_0001364501		Yes	3
NBR_0001378201		No	3
NBR_0001413001		No	3
NBR_0001430501		No	3
NBR_0001454701		Yes	3
NBR_0001467701		No	3
NBR_0001476301		No	3
NBR_0001484501		No	3
NBR_0001498401		No	3
NBR_0001505201		No	3
NBR_0001518001		Yes	3
NBR_0001565901		No	3
NBR_0001628901		No	3
NBR_0001634401		No	3
NBR_0001643401		No	3
NBR_0001645301		No	3
NBR_0001654001		No	3
NBR_0001654701		Yes	3
NBR_0001663201		Yes	3
NBR_0001667201		No	3
NBR_0001673201		Yes	3
NBR_0001696201		No	3
NBR_0001701701		No	3
NBR_0001704501		No	3
NBR_0001729901		No	3
NBR_0001740401		Yes	3
NBR_0001766401		No	3
NBR_0001826201		No	3
NBR_0001846501		No	3
NBR_0001865101		Yes	3
NBR_0001903101		No	3
NBR_0001916601		No	3
NBR_0001928201		No	3
NBR_0001934201		Yes	3
NBR_0002048101		Yes	3
NBR_0002111801		No	3
NBR_0002118801		No	3
NBR_0002278701		No	3
NBR_0000003801		Yes	3
NBR_0000021001		No	3
NBR_0000078201		No	3
NBR_0000179401		No	3
NBR_0000473101		No	3
NBR_0000835001		Yes	3
NBR_0000847601		No	3
NBR_0001061501		No	3
NBR_0001088301		No	3
NBR_0001432201		No	3
NBR_0001434401		No	3
NBR_0001435801		Yes	3
NBR_0001444701		Yes	3
NBR_0001473901		No	3
NBR_0001478501		Yes	3
NBR_0001479601		No	3
NBR_0001484901		No	3
NBR_0001485901		Yes	3
NBR_0001499501		No	3
NBR_0001503801		No	3
NBR_0001505601		Yes	3
NBR_0001514201		Yes	3
NBR_0001521301		No	3
NBR_0001528001		No	3
NBR_0001529601		No	3
NBR_0001634901		Yes	3
NBR_0001660001		No	3
NBR_0001661301		Yes	3
NBR_0001674701		No	3
NBR_0001678701		No	3
NBR_0001687401		No	3
NBR_0001694301		Yes	3
NBR_0001737501		No	3
NBR_0001822501		No	3
NBR_0001844101		No	3
NBR_0001851001		No	3
NBR_0001854801		No	3
NBR_0001856001		No	3
NBR_0001857401		No	3
NBR_0001860301		No	3
NBR_0001883901		No	3
NBR_0001884401		No	3
NBR_0001885901		Yes	3
NBR_0001892001		No	3
NBR_0001892601		No	3
NBR_0001902501		No	3
NBR_0001912701		No	3
NBR_0001919101		No	3
NBR_0001927501		No	3
NBR_0001929701		No	3
NBR_0002061301		No	3
NBR_0002073801		No	3
NBR_0002076301		No	3
NBR_0002077601		No	3
NBR_0002114801		No	3
NBR_0002117901		No	3
NBR_0002146001		No	3
NBR_0002153001		No	3
NBR_0002164001		No	3
NBR_0002219201		No	3
NBR_0000004101		No	3
NBR_0000014801		Yes	3
NBR_0000022601		No	3
NBR_0000028301		No	3
NBR_0000036701		No	3
NBR_0000049201		No	3
NBR_0000064001		Yes	3
NBR_0000078001		No	3
NBR_0000084001		No	3
NBR_0000133901		Yes	3
NBR_0000140701		Yes	3
NBR_0000166501		Yes	3
NBR_0000169401		Yes	3
NBR_0000170001		No	3
NBR_0000183501		Yes	3
NBR_0000205401		No	3
NBR_0000210701		No	3
NBR_0000232201		No	3
NBR_0000266801		Yes	3
NBR_0000276201		No	3
NBR_0000294601		No	3
NBR_0000315901		Yes	3
NBR_0000320301		No	3
NBR_0000331201		No	3
NBR_0000372001		No	3
NBR_0000394801		No	3
NBR_0000398101		No	3
NBR_0000426901		Yes	3
NBR_0000479201		No	3
NBR_0000506201		No	3
NBR_0000519001		No	3
NBR_0000546901		No	3
NBR_0000575501		Yes	3
NBR_0000580101		Yes	3
NBR_0000583601		No	3
NBR_0000583701		No	3
NBR_0000585301		Yes	3
NBR_0000587001		No	3
NBR_0000591901		No	3
NBR_0000613101		Yes	3
NBR_0000620501		No	3
NBR_0000622001		Yes	3
NBR_0000637401		Yes	3
NBR_0000645601		No	3
NBR_0000670701		Yes	3
NBR_0000684101		No	3
NBR_0000687401		No	3
NBR_0000687601		No	3
NBR_0000692301		Yes	3
NBR_0000693201		Yes	3
NBR_0000712501		No	3
NBR_0000714501		Yes	3
NBR_0000727301		No	3
NBR_0000732101		No	3
NBR_0000739501		No	3
NBR_0000747401		No	3
NBR_0000759001		Yes	3
NBR_0000760101		No	3
NBR_0000774401		No	3
NBR_0000785301		No	3
NBR_0000792001		No	3
NBR_0000792701		No	3
NBR_0000797201		No	3
NBR_0000822501		No	3
NBR_0000826201		No	3
NBR_0000829601		Yes	3
NBR_0000830101		No	3
NBR_0000835501		No	3
NBR_0000845501		No	3
NBR_0000854901		No	3
NBR_0000856901		No	3
NBR_0000868801		No	3
NBR_0000923201		No	3
NBR_0000925601		No	3
NBR_0000939201		No	3
NBR_0000948401		No	3
NBR_0000958601		No	3
NBR_0000972601		No	3
NBR_0000986401		No	3
NBR_0000987801		Yes	3
NBR_0000989601		Yes	3
NBR_0000998101		No	3
NBR_0001000201		No	3
NBR_0001003001		No	3
NBR_0001006001		No	3
NBR_0001009201		Yes	3
NBR_0001010301		No	3
NBR_0001030501		Yes	3
NBR_0001047101		No	3
NBR_0001066101		No	3
NBR_0001076101		No	3
NBR_0001090701		No	3
NBR_0001091001		No	3
NBR_0001091501		No	3
NBR_0001114201		No	3
NBR_0001129001		No	3
NBR_0001138501		No	3
NBR_0001149001		No	3
NBR_0001171401		Yes	3
NBR_0001185401		No	3
NBR_0001189701		No	3
NBR_0001197801		No	3
NBR_0001204101		No	3
NBR_0001224201		No	3
NBR_0001237601		No	3
NBR_0001241001		Yes	3
NBR_0001275201		No	3
NBR_0001290701		Yes	3
NBR_0001294501		No	3
NBR_0001294801		No	3
NBR_0001295701		No	3
NBR_0001300501		No	3
NBR_0001302401		Yes	3
NBR_0001313301		No	3
NBR_0001324101		No	3
NBR_0001334601		Yes	3
NBR_0001345601		No	3
NBR_0001386401		Yes	3
NBR_0001420601		No	3
NBR_0001440901		No	3
NBR_0001441301		No	3
NBR_0001442701		No	3
NBR_0001469501		No	3
NBR_0001470901		No	3
NBR_0001488501		No	3
NBR_0001490001		No	3
NBR_0001511501		No	3
NBR_0001511601		No	3
NBR_0001512601		Yes	3
NBR_0001513101		No	3
NBR_0001514301		No	3
NBR_0001515301		No	3
NBR_0001544601		No	3
NBR_0001545101		No	3
NBR_0001568001		No	3
NBR_0001632601		No	3
NBR_0001656101		No	3
NBR_0001670901		Yes	3
NBR_0001673501		Yes	3
NBR_0001676101		No	3
NBR_0001681401		No	3
NBR_0001696501		Yes	3
NBR_0001698901		No	3
NBR_0001731001		Yes	3
NBR_0001745401		No	3
NBR_0001751001		No	3
NBR_0001777401		Yes	3
NBR_0001779501		Yes	3
NBR_0001798001		No	3
NBR_0001830901		No	3
NBR_0001849801		Yes	3
NBR_0001858201		Yes	3
NBR_0001867001		No	3
NBR_0001916501		No	3
NBR_0001929001		Yes	3
NBR_0001934401		Yes	3
NBR_0001988401		No	3
NBR_0002003601		No	3
NBR_0002109401		No	3
NBR_0002113401		Yes	3
NBR_0002127001		Yes	3
NBR_0002127201		No	3
NBR_0002136001		No	3
NBR_0002137701		No	3
NBR_0002147701		No	3
NBR_0002201301		Yes	3
NBR_0002221001		No	3
NBR_0002232201		No	3
NBR_0002264201		No	3
NBR_0002266101		No	3
NBR_0000003401		Yes	3
NBR_0000007801		No	3
NBR_0000016601		Yes	3
NBR_0000017401		Yes	3
NBR_0000020401		No	3
NBR_0000021501		No	3
NBR_0000024401		No	3
NBR_0000026301		No	3
NBR_0000027501		No	3
NBR_0000028401		No	3
NBR_0000029301		No	3
NBR_0000030401		No	3
NBR_0000042201		No	3
NBR_0000046501		No	3
NBR_0000047201		Yes	3
NBR_0000047301		Yes	3
NBR_0000047401		No	3
NBR_0000048101		No	3
NBR_0000049301		Yes	3
NBR_0000052401		Yes	3
NBR_0000054901		No	3
NBR_0000057201		No	3
NBR_0000057301		No	3
NBR_0000057401		No	3
NBR_0000069301		No	3
NBR_0000071401		Yes	3
NBR_0000076301		Yes	3
NBR_0000079101		No	3
NBR_0000079901		Yes	3
NBR_0000085101		Yes	3
NBR_0000087601		No	3
NBR_0000088201		No	3
NBR_0000090101		Yes	3
NBR_0000091301		Yes	3
NBR_0000092901		Yes	3
NBR_0000097101		Yes	3
NBR_0000097901		No	3
NBR_0000100801		No	3
NBR_0000103201		No	3
NBR_0000112501		No	3
NBR_0000116801		Yes	3
NBR_0000119701		No	3
NBR_0000120101		No	3
NBR_0000127801		No	3
NBR_0000133001		Yes	3
NBR_0000135901		No	3
NBR_0000136001		Yes	3
NBR_0000136101		No	3
NBR_0000136501		No	3
NBR_0000137501		No	3
NBR_0000143401		No	3
NBR_0000144001		No	3
NBR_0000147001		Yes	3
NBR_0000147601		No	3
NBR_0000152801		Yes	3
NBR_0000154401		Yes	3
NBR_0000155801		No	3
NBR_0000156901		No	3
NBR_0000157201		No	3
NBR_0000158301		No	3
NBR_0000159701		No	3
NBR_0000161801		Yes	3
NBR_0000167701		Yes	3
NBR_0000168301		No	3
NBR_0000171101		Yes	3
NBR_0000174101		Yes	3
NBR_0000178101		No	3
NBR_0000180201		Yes	3
NBR_0000182401		Yes	3
NBR_0000187101		Yes	3
NBR_0000189701		No	3
NBR_0000189801		No	3
NBR_0000195901		Yes	3
NBR_0000198201		No	3
NBR_0000198701		No	3
NBR_0000201301		No	3
NBR_0000204001		No	3
NBR_0000205301		No	3
NBR_0000225901		Yes	3
NBR_0000248301		Yes	3
NBR_0000248701		No	3
NBR_0000249601		No	3
NBR_0000251701		No	3
NBR_0000252501		Yes	3
NBR_0000279401		No	3
NBR_0000280201		No	3
NBR_0000287501		No	3
NBR_0000294001		No	3
NBR_0000304101		Yes	3
NBR_0000311001		No	3
NBR_0000313101		Yes	3
NBR_0000314601		No	3
NBR_0000315001		No	3
NBR_0000315801		No	3
NBR_0000316201		No	3
NBR_0000317201		No	3
NBR_0000332201		No	3
NBR_0000335401		Yes	3
NBR_0000336501		No	3
NBR_0000336701		No	3
NBR_0000351201		Yes	3
NBR_0000353501		No	3
NBR_0000355001		Yes	3
NBR_0000363901		No	3
NBR_0000364101		No	3
NBR_0000391501		Yes	3
NBR_0000395201		Yes	3
NBR_0000410501		Yes	3
NBR_0000416201		Yes	3
NBR_0000423801		No	3
NBR_0000427701		No	3
NBR_0000435901		No	3
NBR_0000436501		No	3
NBR_0000454201		No	3
NBR_0000457801		Yes	3
NBR_0000485101		No	3
NBR_0000490501		No	3
NBR_0000503201		Yes	3
NBR_0000505901		No	3
NBR_0000509201		No	3
NBR_0000511701		Yes	3
NBR_0000528701		Yes	3
NBR_0000539801		Yes	3
NBR_0000545101		Yes	3
NBR_0000548201		No	3
NBR_0000551201		Yes	3
NBR_0000552301		Yes	3
NBR_0000567301		No	3
NBR_0000568001		No	3
NBR_0000569101		No	3
NBR_0000569201		No	3
NBR_0000569801		No	3
NBR_0000570701		Yes	3
NBR_0000572501		No	3
NBR_0000573201		No	3
NBR_0000575401		No	3
NBR_0000575701		No	3
NBR_0000579701		No	3
NBR_0000579801		No	3
NBR_0000580501		Yes	3
NBR_0000591501		No	3
NBR_0000596001		No	3
NBR_0000599901		Yes	3
NBR_0000602701		No	3
NBR_0000607301		No	3
NBR_0000609301		Yes	3
NBR_0000610801		No	3
NBR_0000623601		No	3
NBR_0000628101		No	3
NBR_0000632701		No	3
NBR_0000634201		Yes	3
NBR_0000638901		No	3
NBR_0000644301		Yes	3
NBR_0000644601		No	3
NBR_0000654901		No	3
NBR_0000656201		Yes	3
NBR_0000657801		Yes	3
NBR_0000660201		Yes	3
NBR_0000664401		Yes	3
NBR_0000667301		Yes	3
NBR_0000675701		No	3
NBR_0000675801		No	3
NBR_0000675901		No	3
NBR_0000676001		No	3
NBR_0000676101		No	3
NBR_0000676701		No	3
NBR_0000678401		No	3
NBR_0000695201		Yes	3
NBR_0000695601		Yes	3
NBR_0000698901		No	3
NBR_0000699301		Yes	3
NBR_0000699401		No	3
NBR_0000699901		No	3
NBR_0000702801		No	3
NBR_0000703101		No	3
NBR_0000703201		Yes	3
NBR_0000705001		Yes	3
NBR_0000707101		No	3
NBR_0000707201		No	3
NBR_0000712801		Yes	3
NBR_0000720001		No	3
NBR_0000723101		Yes	3
NBR_0000730901		No	3
NBR_0000731401		No	3
NBR_0000732301		No	3
NBR_0000733601		No	3
NBR_0000736101		Yes	3
NBR_0000738801		No	3
NBR_0000739101		No	3
NBR_0000741501		Yes	3
NBR_0000746401		No	3
NBR_0000752601		No	3
NBR_0000754001		Yes	3
NBR_0000754201		Yes	3
NBR_0000754301		No	3
NBR_0000754401		No	3
NBR_0000754601		No	3
NBR_0000755001		No	3
NBR_0000755101		No	3
NBR_0000756901		Yes	3
NBR_0000759101		No	3
NBR_0000760401		No	3
NBR_0000769801		No	3
NBR_0000769901		No	3
NBR_0000770601		No	3
NBR_0000773101		No	3
NBR_0000776901		Yes	3
NBR_0000785101		No	3
NBR_0000785801		Yes	3
NBR_0000789401		No	3
NBR_0000790701		Yes	3
NBR_0000791801		No	3
NBR_0000792801		No	3
NBR_0000799101		Yes	3
NBR_0000799201		No	3
NBR_0000799301		No	3
NBR_0000800601		No	3
NBR_0000808401		No	3
NBR_0000809601		No	3
NBR_0000812001		No	3
NBR_0000812101		No	3
NBR_0000812701		No	3
NBR_0000818801		Yes	3
NBR_0000825901		No	3
NBR_0000830801		No	3
NBR_0000831901		No	3
NBR_0000832001		No	3
NBR_0000832101		No	3
NBR_0000837101		No	3
NBR_0000840401		No	3
NBR_0000840901		No	3
NBR_0000845601		No	3
NBR_0000847501		No	3
NBR_0000847801		No	3
NBR_0000849801		No	3
NBR_0000856701		No	3
NBR_0000862201		Yes	3
NBR_0000863701		No	3
NBR_0000878901		No	3
NBR_0000879201		No	3
NBR_0000880401		No	3
NBR_0000881801		No	3
NBR_0000882001		No	3
NBR_0000898801		No	3
NBR_0000898901		No	3
NBR_0000906901		No	3
NBR_0000912101		Yes	3
NBR_0000915801		No	3
NBR_0000915901		No	3
NBR_0000917901		Yes	3
NBR_0000918101		Yes	3
NBR_0000921201		Yes	3
NBR_0000921801		Yes	3
NBR_0000923401		No	3
NBR_0000923501		No	3
NBR_0000925701		Yes	3
NBR_0000933701		Yes	3
NBR_0000934401		No	3
NBR_0000938301		No	3
NBR_0000946201		No	3
NBR_0000946301		No	3
NBR_0000946501		No	3
NBR_0000946701		No	3
NBR_0000947001		No	3
NBR_0000947101		No	3
NBR_0000947201		No	3
NBR_0000950401		No	3
NBR_0000950501		Yes	3
NBR_0000950701		Yes	3
NBR_0000950801		No	3
NBR_0000957201		No	3
NBR_0000959501		Yes	3
NBR_0000961201		No	3
NBR_0000964801		No	3
NBR_0000965201		No	3
NBR_0000965801		No	3
NBR_0000966701		Yes	3
NBR_0000974401		No	3
NBR_0000975001		No	3
NBR_0000979801		No	3
NBR_0000981001		No	3
NBR_0000992901		Yes	3
NBR_0000994401		Yes	3
NBR_0000996201		No	3
NBR_0000996301		Yes	3
NBR_0000996401		No	3
NBR_0000996501		No	3
NBR_0000996601		No	3
NBR_0000999801		No	3
NBR_0001001601		No	3
NBR_0001005801		Yes	3
NBR_0001013901		No	3
NBR_0001014201		No	3
NBR_0001014401		No	3
NBR_0001014601		Yes	3
NBR_0001016301		No	3
NBR_0001016401		No	3
NBR_0001019701		No	3
NBR_0001019801		No	3
NBR_0001024001		Yes	3
NBR_0001027501		No	3
NBR_0001027901		No	3
NBR_0001029301		No	3
NBR_0001034201		Yes	3
NBR_0001039501		Yes	3
NBR_0001039601		No	3
NBR_0001046101		No	3
NBR_0001049901		No	3
NBR_0001050201		No	3
NBR_0001061601		No	3
NBR_0001066601		Yes	3
NBR_0001073001		Yes	3
NBR_0001078801		No	3
NBR_0001082601		No	3
NBR_0001084401		No	3
NBR_0001085701		No	3
NBR_0001085801		Yes	3
NBR_0001087501		Yes	3
NBR_0001088001		Yes	3
NBR_0001089501		No	3
NBR_0001089901		Yes	3
NBR_0001092401		No	3
NBR_0001093101		No	3
NBR_0001093201		No	3
NBR_0001093501		No	3
NBR_0001100001		No	3
NBR_0001103301		Yes	3
NBR_0001105301		No	3
NBR_0001110201		Yes	3
NBR_0001110301		Yes	3
NBR_0001115101		No	3
NBR_0001123201		No	3
NBR_0001126101		No	3
NBR_0001126701		No	3
NBR_0001127001		Yes	3
NBR_0001130601		No	3
NBR_0001133701		Yes	3
NBR_0001135201		Yes	3
NBR_0001136901		No	3
NBR_0001141001		No	3
NBR_0001142501		No	3
NBR_0001145601		No	3
NBR_0001145701		No	3
NBR_0001146901		No	3
NBR_0001147601		No	3
NBR_0001148801		No	3
NBR_0001148901		No	3
NBR_0001149101		No	3
NBR_0001149501		No	3
NBR_0001154701		No	3
NBR_0001158401		No	3
NBR_0001164901		No	3
NBR_0001166501		Yes	3
NBR_0001172001		No	3
NBR_0001176501		No	3
NBR_0001180801		Yes	3
NBR_0001182201		No	3
NBR_0001192601		No	3
NBR_0001193101		No	3
NBR_0001193201		No	3
NBR_0001194201		No	3
NBR_0001195801		No	3
NBR_0001197101		Yes	3
NBR_0001197701		No	3
NBR_0001203801		No	3
NBR_0001209201		No	3
NBR_0001210701		No	3
NBR_0001213401		No	3
NBR_0001218901		No	3
NBR_0001221801		No	3
NBR_0001221901		Yes	3
NBR_0001222201		No	3
NBR_0001222701		No	3
NBR_0001225001		No	3
NBR_0001225301		Yes	3
NBR_0001225401		No	3
NBR_0001225501		No	3
NBR_0001236001		No	3
NBR_0001236401		No	3
NBR_0001241701		No	3
NBR_0001246401		Yes	3
NBR_0001252001		No	3
NBR_0001257401		No	3
NBR_0001261301		No	3
NBR_0001263201		No	3
NBR_0001263501		Yes	3
NBR_0001263601		No	3
NBR_0001264701		No	3
NBR_0001265101		No	3
NBR_0001269601		No	3
NBR_0001271301		No	3
NBR_0001280601		No	3
NBR_0001281101		No	3
NBR_0001282201		No	3
NBR_0001289301		No	3
NBR_0001290901		Yes	3
NBR_0001293001		No	3
NBR_0001296201		No	3
NBR_0001297901		No	3
NBR_0001300701		No	3
NBR_0001301101		No	3
NBR_0001302001		No	3
NBR_0001306101		Yes	3
NBR_0001308001		No	3
NBR_0001308101		Yes	3
NBR_0001308401		No	3
NBR_0001310801		No	3
NBR_0001317301		No	3
NBR_0001322301		No	3
NBR_0001329201		Yes	3
NBR_0001331101		No	3
NBR_0001331701		Yes	3
NBR_0001332001		Yes	3
NBR_0001333801		Yes	3
NBR_0001335701		No	3
NBR_0001336401		No	3
NBR_0001337601		No	3
NBR_0001337701		No	3
NBR_0001341501		Yes	3
NBR_0001342201		No	3
NBR_0001342401		No	3
NBR_0001342501		No	3
NBR_0001342601		No	3
NBR_0001343101		No	3
NBR_0001346101		No	3
NBR_0001358601		No	3
NBR_0001366401		Yes	3
NBR_0001367201		No	3
NBR_0001370301		Yes	3
NBR_0001370601		No	3
NBR_0001371701		No	3
NBR_0001372101		No	3
NBR_0001384801		Yes	3
NBR_0001385401		No	3
NBR_0001389101		No	3
NBR_0001389901		No	3
NBR_0001392701		Yes	3
NBR_0001393401		Yes	3
NBR_0001398901		Yes	3
NBR_0001399001		No	3
NBR_0001399101		Yes	3
NBR_0001399901		No	3
NBR_0001402201		No	3
NBR_0001405601		No	3
NBR_0001407101		No	3
NBR_0001408801		Yes	3
NBR_0001416901		No	3
NBR_0001418601		No	3
NBR_0001419401		Yes	3
NBR_0001427601		No	3
NBR_0001431401		No	3
NBR_0001437601		No	3
NBR_0001438101		No	3
NBR_0001438601		No	3
NBR_0001440801		No	3
NBR_0001445701		No	3
NBR_0001446001		No	3
NBR_0001449301		No	3
NBR_0001455101		No	3
NBR_0001456101		No	3
NBR_0001457601		Yes	3
NBR_0001458001		No	3
NBR_0001458101		No	3
NBR_0001458201		Yes	3
NBR_0001458301		Yes	3
NBR_0001458501		No	3
NBR_0001458701		No	3
NBR_0001461101		No	3
NBR_0001471301		Yes	3
NBR_0001472901		No	3
NBR_0001473001		No	3
NBR_0001474801		No	3
NBR_0001477701		No	3
NBR_0001477801		No	3
NBR_0001479401		No	3
NBR_0001481501		Yes	3
NBR_0001481601		No	3
NBR_0001482701		No	3
NBR_0001483501		No	3
NBR_0001483801		No	3
NBR_0001483901		No	3
NBR_0001485001		No	3
NBR_0001487801		No	3
NBR_0001491001		No	3
NBR_0001492401		Yes	3
NBR_0001494401		No	3
NBR_0001494601		Yes	3
NBR_0001496101		Yes	3
NBR_0001503001		No	3
NBR_0001503101		Yes	3
NBR_0001503201		Yes	3
NBR_0001503301		No	3
NBR_0001503401		Yes	3
NBR_0001504401		No	3
NBR_0001505001		No	3
NBR_0001509201		Yes	3
NBR_0001510901		Yes	3
NBR_0001512701		No	3
NBR_0001517101		Yes	3
NBR_0001521101		No	3
NBR_0001522001		Yes	3
NBR_0001523301		No	3
NBR_0001532301		No	3
NBR_0001539001		No	3
NBR_0001541301		No	3
NBR_0001541401		No	3
NBR_0001541501		No	3
NBR_0001551501		No	3
NBR_0001552401		No	3
NBR_0001553301		No	3
NBR_0001558001		Yes	3
NBR_0001558301		No	3
NBR_0001561901		No	3
NBR_0001562701		No	3
NBR_0001562801		No	3
NBR_0001565301		No	3
NBR_0001566001		No	3
NBR_0001566301		No	3
NBR_0001567101		No	3
NBR_0001573601		Yes	3
NBR_0001575101		No	3
NBR_0001576401		No	3
NBR_0001580501		No	3
NBR_0001581101		No	3
NBR_0001589901		No	3
NBR_0001595001		No	3
NBR_0001599101		No	3
NBR_0001602201		No	3
NBR_0001604901		No	3
NBR_0001606801		No	3
NBR_0001607101		No	3
NBR_0001609401		No	3
NBR_0001609501		No	3
NBR_0001615101		No	3
NBR_0001615301		No	3
NBR_0001619401		No	3
NBR_0001623801		No	3
NBR_0001626101		No	3
NBR_0001626601		Yes	3
NBR_0001631101		No	3
NBR_0001631301		No	3
NBR_0001631601		No	3
NBR_0001632801		No	3
NBR_0001635401		No	3
NBR_0001636101		No	3
NBR_0001637001		No	3
NBR_0001642601		No	3
NBR_0001642701		No	3
NBR_0001642801		No	3
NBR_0001643901		No	3
NBR_0001644001		No	3
NBR_0001646701		No	3
NBR_0001648501		No	3
NBR_0001650901		No	3
NBR_0001656201		No	3
NBR_0001657601		No	3
NBR_0001660901		No	3
NBR_0001661001		No	3
NBR_0001661101		Yes	3
NBR_0001662901		No	3
NBR_0001664501		No	3
NBR_0001666301		No	3
NBR_0001668901		No	3
NBR_0001677101		No	3
NBR_0001677201		No	3
NBR_0001678401		Yes	3
NBR_0001680101		No	3
NBR_0001681601		No	3
NBR_0001683201		No	3
NBR_0001685001		Yes	3
NBR_0001697701		No	3
NBR_0001698101		No	3
NBR_0001703101		No	3
NBR_0001704801		Yes	3
NBR_0001706501		No	3
NBR_0001706601		No	3
NBR_0001708101		No	3
NBR_0001709201		No	3
NBR_0001712301		No	3
NBR_0001712401		No	3
NBR_0001713601		Yes	3
NBR_0001716601		No	3
NBR_0001716701		No	3
NBR_0001721901		No	3
NBR_0001722001		No	3
NBR_0001722301		No	3
NBR_0001722401		No	3
NBR_0001722501		Yes	3
NBR_0001723401		No	3
NBR_0001724201		No	3
NBR_0001729301		No	3
NBR_0001733701		No	3
NBR_0001735001		Yes	3
NBR_0001738701		No	3
NBR_0001743101		No	3
NBR_0001746801		No	3
NBR_0001750001		No	3
NBR_0001753201		No	3
NBR_0001757001		No	3
NBR_0001758601		No	3
NBR_0001758701		Yes	3
NBR_0001764201		No	3
NBR_0001766301		No	3
NBR_0001779701		No	3
NBR_0001791201		No	3
NBR_0001792801		No	3
NBR_0001794501		Yes	3
NBR_0001797201		No	3
NBR_0001798701		No	3
NBR_0001800501		Yes	3
NBR_0001801401		No	3
NBR_0001807101		Yes	3
NBR_0001812001		Yes	3
NBR_0001816801		No	3
NBR_0001817001		No	3
NBR_0001817901		No	3
NBR_0001819001		No	3
NBR_0001821701		No	3
NBR_0001821801		No	3
NBR_0001822301		No	3
NBR_0001825101		No	3
NBR_0001829601		Yes	3
NBR_0001831801		No	3
NBR_0001833701		No	3
NBR_0001836701		No	3
NBR_0001839501		Yes	3
NBR_0001841401		Yes	3
NBR_0001843701		No	3
NBR_0001844501		Yes	3
NBR_0001847901		Yes	3
NBR_0001853401		No	3
NBR_0001861101		No	3
NBR_0001869801		Yes	3
NBR_0001880101		Yes	3
NBR_0001883501		No	3
NBR_0001883701		No	3
NBR_0001885101		Yes	3
NBR_0001885201		No	3
NBR_0001887701		Yes	3
NBR_0001903901		No	3
NBR_0001909701		No	3
NBR_0001911401		No	3
NBR_0001916201		No	3
NBR_0001921101		Yes	3
NBR_0001923201		No	3
NBR_0001924001		No	3
NBR_0001930701		No	3
NBR_0001944901		No	3
NBR_0001952201		No	3
NBR_0001953501		No	3
NBR_0001953601		Yes	3
NBR_0001954501		No	3
NBR_0001957201		No	3
NBR_0001963701		No	3
NBR_0001964001		No	3
NBR_0001968301		Yes	3
NBR_0001969601		No	3
NBR_0001974301		Yes	3
NBR_0001981301		No	3
NBR_0001984501		No	3
NBR_0001985201		No	3
NBR_0001987601		No	3
NBR_0001990001		No	3
NBR_0001990301		Yes	3
NBR_0001992201		Yes	3
NBR_0001993501		No	3
NBR_0001993601		No	3
NBR_0001993701		No	3
NBR_0002007701		No	3
NBR_0002016801		No	3
NBR_0002017701		No	3
NBR_0002017801		No	3
NBR_0002024501		No	3
NBR_0002027401		No	3
NBR_0002031101		No	3
NBR_0002032401		No	3
NBR_0002034601		No	3
NBR_0002043401		No	3
NBR_0002044601		Yes	3
NBR_0002052401		No	3
NBR_0002052601		Yes	3
NBR_0002053201		No	3
NBR_0002055201		No	3
NBR_0002057101		Yes	3
NBR_0002063901		No	3
NBR_0002065301		Yes	3
NBR_0002070401		No	3
NBR_0002070901		No	3
NBR_0002075401		No	3
NBR_0002077901		Yes	3
NBR_0002087801		No	3
NBR_0002090501		No	3
NBR_0002095101		No	3
NBR_0002095901		No	3
NBR_0002098801		No	3
NBR_0002101201		Yes	3
NBR_0002102101		No	3
NBR_0002103301		No	3
NBR_0002105101		No	3
NBR_0002106601		Yes	3
NBR_0002110101		No	3
NBR_0002131101		Yes	3
NBR_0002134901		No	3
NBR_0002140301		No	3
NBR_0002142001		No	3
NBR_0002145801		No	3
NBR_0002145901		No	3
NBR_0002147001		No	3
NBR_0002148701		Yes	3
NBR_0002149201		Yes	3
NBR_0002149801		No	3
NBR_0002156201		No	3
NBR_0002157501		No	3
NBR_0002158701		Yes	3
NBR_0002163901		No	3
NBR_0002169801		No	3
NBR_0002175701		No	3
NBR_0002182301		Yes	3
NBR_0002186801		Yes	3
NBR_0002187701		Yes	3
NBR_0002190701		Yes	3
NBR_0002195101		Yes	3
NBR_0002196501		Yes	3
NBR_0002196801		Yes	3
NBR_0002208801		Yes	3
NBR_0002213301		No	3
NBR_0002214401		No	3
NBR_0002218401		No	3
NBR_0002221901		No	3
NBR_0002223301		No	3
NBR_0002225901		No	3
NBR_0002233201		No	3
NBR_0002236901		No	3
NBR_0002243501		No	3
NBR_0002248801		No	3
NBR_0002251101		No	3
NBR_0002252401		No	3
NBR_0002254901		No	3
NBR_0002259301		Yes	3
NBR_0002270301		No	3
NBR_0002274901		No	3
NBR_0000007201		No	3
NBR_0000054301		No	3
NBR_0000065101		No	3
NBR_0000089701		Yes	3
NBR_0000110201		Yes	3
NBR_0000170701		No	3
NBR_0000263901		No	3
NBR_0000283901		No	3
NBR_0000359801		No	3
NBR_0000564801		No	3
NBR_0000614501		No	3
NBR_0000668101		No	3
NBR_0000677301		Yes	3
NBR_0000740001		No	3
NBR_0000751701		No	3
NBR_0000759201		Yes	3
NBR_0000790601		No	3
NBR_0000911701		No	3
NBR_0000926801		No	3
NBR_0000959701		No	3
NBR_0000964501		No	3
NBR_0000967101		Yes	3
NBR_0000989301		Yes	3
NBR_0001048701		No	3
NBR_0001083801		No	3
NBR_0001180501		No	3
NBR_0001217701		No	3
NBR_0001220401		No	3
NBR_0001244101		Yes	3
NBR_0001255701		Yes	3
NBR_0001268301		No	3
NBR_0001301201		Yes	3
NBR_0001312301		No	3
NBR_0001314401		Yes	3
NBR_0001366901		No	3
NBR_0001540901		Yes	3
NBR_0001564301		Yes	3
NBR_0001631801		Yes	3
NBR_0001632901		No	3
NBR_0001633001		Yes	3
NBR_0001646901		No	3
NBR_0001655801		Yes	3
NBR_0001657301		No	3
NBR_0001718801		No	3
NBR_0001742001		No	3
NBR_0001793301		No	3
NBR_0001804001		No	3
NBR_0001813701		No	3
NBR_0001846101		No	3
NBR_0001928701		No	3
NBR_0001974601		No	3
NBR_0001996701		No	3
NBR_0002084801		No	3
NBR_0002104101		No	3
NBR_0002117101		No	3
NBR_0002135901		Yes	3
NBR_0002174201		No	3
NBR_0002187401		No	3
NBR_0002253001		No	3
NBR_0000078601		No	3
NBR_0000149001		No	3
NBR_0000192401		Yes	3
NBR_0000228101		Yes	3
NBR_0000265601		No	3
NBR_0000453601		Yes	3
NBR_0000465901		No	3
NBR_0000571401		No	3
NBR_0000605001		No	3
NBR_0000632001		No	3
NBR_0000696001		No	3
NBR_0000862801		No	3
NBR_0000900601		Yes	3
NBR_0000903901		Yes	3
NBR_0000905301		No	3
NBR_0000974501		No	3
NBR_0001010701		No	3
NBR_0001055401		No	3
NBR_0001248801		No	3
NBR_0001550801		No	3
NBR_0001561701		No	3
NBR_0001571001		No	3
NBR_0001649701		No	3
NBR_0001670601		No	3
NBR_0001718101		Yes	3
NBR_0001744701		Yes	3
NBR_0001791301		No	3
NBR_0001838401		No	3
NBR_0001862301		No	3
NBR_0001932501		No	3
NBR_0001939701		Yes	3
NBR_0001949401		No	3
NBR_0001957501		No	3
NBR_0001991401		No	3
NBR_0002007901		No	3
NBR_0002014101		No	3
NBR_0002022001		No	3
NBR_0002043801		No	3
NBR_0002104201		No	3
NBR_0002138101		Yes	3
NBR_0002139401		No	3
NBR_0002207701		Yes	3
NBR_0002220401		Yes	3
NBR_0000527801		Yes	3
NBR_0001043801		No	3
NBR_0001386101		No	3
NBR_0001451701		No	3
NBR_0001598501		Yes	3
NBR_0001657701		Yes	3
NBR_0001749101		No	3
NBR_0001771001		Yes	3
NBR_0002021001		No	3
NBR_0000203301		Yes	3
NBR_0000482501		Yes	3
NBR_0000821801		No	3
NBR_0001083401		No	3
NBR_0001382701		No	3
NBR_0001585101		Yes	3
NBR_0002086201		No	3
NBR_0000725401		No	0
NBR_0000051101		No	0
NBR_0000775301		Yes	0
NBR_0001102501		Yes	0
NBR_0000736201		No	0
NBR_0000823801		No	0
NBR_0000856001		Yes	0
NBR_0001069501		No	0
NBR_0001426301		No	0
NBR_0001764401		Yes	0
NBR_0000072701		No	0
NBR_0000194001		No	0
NBR_0000224801		No	0
NBR_0000476001		Yes	0
NBR_0000564201		Yes	0
NBR_0000571201		Yes	0
NBR_0000599801		No	0
NBR_0000664001		No	0
NBR_0000708601		Yes	0
NBR_0000718501		Yes	0
NBR_0000750401		No	0
NBR_0000751001		No	0
NBR_0000752001		No	0
NBR_0000821001		No	0
NBR_0000825101		No	0
NBR_0000902601		Yes	0
NBR_0000908601		No	0
NBR_0000929501		Yes	0
NBR_0001017201		No	0
NBR_0001027001		No	0
NBR_0001059901		No	0
NBR_0001103201		Yes	0
NBR_0001105701		No	0
NBR_0001116501		No	0
NBR_0001130901		No	0
NBR_0001266301		Yes	0
NBR_0001380401		Yes	0
NBR_0001546901		Yes	0
NBR_0001591401		Yes	0
NBR_0001762601		No	0
NBR_0001762701		Yes	0
NBR_0001945701		No	0
NBR_0001962501		No	0
NBR_0000002201		Yes	0
NBR_0000004401		No	0
NBR_0000013601		No	0
[truncated: 20,798 more rows]
