# Supplementary material for: Reverse vaccinology for hookworms: a rational selection of vaccinable antigens against parasitic nematodes
Source: Parasite. 2025 Jun 3;32:32. doi: 10.1051/parasite/2025025 (PMC12133094; doi:10.1051/parasite/2025025)
Supplement: Supplementary file 1 — Supplementary Table 1: Data sheet containing all the results from the evaluation of the identity of the predicted proteomes of Nippostrongylus brasiliensis with Necator americanus. Nam_ident: Identity percentage with Necator americanus. Sc_Nam: score assigned to each of the N. brasiliensis proteins. Supplementary Table 2: Data sheet containing all the results from the protein homology results between Nippostrongylus brasiliensis and mammalian species. Hsa_ident: Percentage of identity with Homo sapiens; Mmu_ident: percentage of identity with Mus musculus; Sc_Mammal: score assigned to each protein based on homology with other mammals; NF: not found. Supplementary Table 3: Data sheet containing all the results from extracellular localization. Excreted secreted products (ES) or extracellular vesicles (EVs) secreted by adult or L3 larvae. Supplementary Table 4: Data sheet containing all the results from the analysis of Nippostrongylus brasiliensis proteins with homologs expressed in the gut of the related hookworm Ancylostoma ceylanicum. Supplementary Table 5: Data sheet containing all the results from the Pfam-based analysis that allocated Nippostrongylus brasiliensis proteins into four different groups according to the domain families to which they belonged. Supplementary Table 6: Data sheet containing the results of the identification of linear B-cell epitopes and score given to each Nippostrongylus brasiliensis protein. Bepit_res: number of B-cell epitope residues; Bepit_res_perc: percentage of B-cell epitope residues compared to the total number of protein residues. Supplementary Table 7: Data sheet containing the results of the identification of the presence of HLA class II epitopes with extended population coverage and score given to each Nippostrongylus brasiliensis protein. Supplementary Table 8: Data sheet summarising all the results from each evaluation applied to the Nippostrongylus brasiliensis predicted proteins. Proteins are ranked by total score. Supplem [file parasite-32-32-s1.zip › parasite240215-1-olm/Supplemental_Table_4_R1.xlsx]

## Sheet: Extended_Table4
Supplementary File 4. Data sheet containing all the results from the analysis of Nippostrongylus brasiliensis proteins with homologs expressed in the gut of the related hookworm A. ceylanicum.
Protein	Sc_Ace
NBR_0000752401	5
NBR_0000928101	5
NBR_0000768001	5
NBR_0000829001	5
NBR_0001192001	5
NBR_0000628001	5
NBR_0000775301	5
NBR_0000928001	5
NBR_0001543301	5
NBR_0000664001	5
NBR_0001105701	5
NBR_0001380401	5
NBR_0000922301	5
NBR_0000107201	5
NBR_0000724601	5
NBR_0001367701	5
NBR_0000642401	5
NBR_0000947601	5
NBR_0001069801	5
NBR_0001570201	5
NBR_0000266701	5
NBR_0000680901	5
NBR_0000724701	5
NBR_0001063801	5
NBR_0001238901	5
NBR_0000013201	5
NBR_0000931701	5
NBR_0000932201	5
NBR_0000947401	5
NBR_0001100901	5
NBR_0001446401	5
NBR_0001631501	5
NBR_0001884001	5
NBR_0002255301	5
NBR_0000264401	5
NBR_0001424301	5
NBR_0002207001	5
NBR_0000501101	5
NBR_0000932101	5
NBR_0001718901	5
NBR_0001964701	5
NBR_0001992101	5
NBR_0002091801	5
NBR_0002171601	5
NBR_0002249501	5
NBR_0001430001	5
NBR_0001642001	5
NBR_0001801501	5
NBR_0000369701	5
NBR_0000710201	5
NBR_0002134701	5
NBR_0000400401	5
NBR_0000694601	5
NBR_0000897601	3
NBR_0001356501	3
NBR_0001574401	3
NBR_0000725401	3
NBR_0000876301	3
NBR_0001082901	3
NBR_0001102501	3
NBR_0000697501	3
NBR_0000072701	3
NBR_0000194001	3
NBR_0000227501	3
NBR_0000476001	3
NBR_0000660501	3
NBR_0000769601	3
NBR_0000821001	3
NBR_0000902601	3
NBR_0000908601	3
NBR_0001017201	3
NBR_0001027001	3
NBR_0001059901	3
NBR_0001116501	3
NBR_0001261201	3
NBR_0001546901	3
NBR_0001591401	3
NBR_0001945701	3
NBR_0001962501	3
NBR_0000075101	3
NBR_0000594801	3
NBR_0000670901	3
NBR_0000676801	3
NBR_0000768601	3
NBR_0000820801	3
NBR_0000899001	3
NBR_0000934001	3
NBR_0001017901	3
NBR_0001048201	3
NBR_0001175901	3
NBR_0001326701	3
NBR_0001759101	3
NBR_0001936701	3
NBR_0001968601	3
NBR_0000000101	3
NBR_0000002301	3
NBR_0000032201	3
NBR_0000046401	3
NBR_0000071601	3
NBR_0000186201	3
NBR_0000242901	3
NBR_0000267101	3
NBR_0000335901	3
NBR_0000469101	3
NBR_0000568601	3
NBR_0000599201	3
NBR_0000600501	3
NBR_0000607501	3
NBR_0000622301	3
NBR_0000661701	3
NBR_0000662701	3
NBR_0000691001	3
NBR_0000748701	3
NBR_0000806501	3
NBR_0000862401	3
NBR_0000865901	3
NBR_0000933601	3
NBR_0000968701	3
NBR_0000980401	3
NBR_0000989201	3
NBR_0001007101	3
NBR_0001009701	3
NBR_0001017101	3
NBR_0001040701	3
NBR_0001300801	3
NBR_0001401701	3
NBR_0001731601	3
NBR_0001772301	3
NBR_0001798101	3
NBR_0000024901	3
NBR_0000086301	3
NBR_0000106001	3
NBR_0000141401	3
NBR_0000281001	3
NBR_0000456601	3
NBR_0000608201	3
NBR_0000636001	3
NBR_0000696301	3
NBR_0000709401	3
NBR_0000724901	3
NBR_0000793701	3
NBR_0000876701	3
NBR_0000897701	3
NBR_0000939501	3
NBR_0000950601	3
NBR_0001034901	3
NBR_0001065701	3
NBR_0001130501	3
NBR_0001249601	3
NBR_0001390001	3
NBR_0001423001	3
NBR_0001577601	3
NBR_0001597601	3
NBR_0001765301	3
NBR_0001885301	3
NBR_0001934801	3
NBR_0001935301	3
NBR_0001948701	3
NBR_0001950501	3
NBR_0002015201	3
NBR_0002174301	3
NBR_0000055101	3
NBR_0000118601	3
NBR_0000157301	3
NBR_0000239301	3
NBR_0000299001	3
NBR_0000400201	3
NBR_0000484501	3
NBR_0000532101	3
NBR_0000664201	3
NBR_0000671501	3
NBR_0000766901	3
NBR_0000767901	3
NBR_0000781101	3
NBR_0000800901	3
NBR_0000829501	3
NBR_0000849601	3
NBR_0000864301	3
NBR_0000926001	3
NBR_0000926201	3
NBR_0000975101	3
NBR_0001025501	3
NBR_0001026101	3
NBR_0001100401	3
NBR_0001271401	3
NBR_0001272801	3
NBR_0001315201	3
NBR_0001336501	3
NBR_0001399501	3
NBR_0001556401	3
NBR_0001727801	3
NBR_0001743301	3
NBR_0001951801	3
NBR_0002004801	3
NBR_0002009301	3
NBR_0002048201	3
NBR_0000022501	3
NBR_0000201701	3
NBR_0000503501	3
NBR_0000516701	3
NBR_0000653301	3
NBR_0000656101	3
NBR_0000674301	3
NBR_0000688701	3
NBR_0000888201	3
NBR_0000973701	3
NBR_0001033901	3
NBR_0001061801	3
NBR_0001071301	3
NBR_0001161501	3
NBR_0001183701	3
NBR_0001191501	3
NBR_0001368301	3
NBR_0001388901	3
NBR_0001435501	3
NBR_0001537501	3
NBR_0001561801	3
NBR_0001587101	3
NBR_0001598201	3
NBR_0001623301	3
NBR_0001641301	3
NBR_0001689701	3
NBR_0001779101	3
NBR_0001855801	3
NBR_0001952701	3
NBR_0002077501	3
NBR_0002178801	3
NBR_0000088701	3
NBR_0000096701	3
NBR_0000105101	3
NBR_0000106301	3
NBR_0000121001	3
NBR_0000128801	3
NBR_0000144501	3
NBR_0000147201	3
NBR_0000337201	3
NBR_0000442101	3
NBR_0000537401	3
NBR_0000613501	3
NBR_0000676301	3
NBR_0000730201	3
NBR_0000730301	3
NBR_0000753701	3
NBR_0000763901	3
NBR_0000795601	3
NBR_0000861701	3
NBR_0000873601	3
NBR_0000888301	3
NBR_0000926101	3
NBR_0001031201	3
NBR_0001276901	3
NBR_0001279801	3
NBR_0001319101	3
NBR_0001354601	3
NBR_0001368401	3
NBR_0001377001	3
NBR_0001431101	3
NBR_0001503901	3
NBR_0001696401	3
NBR_0001827401	3
NBR_0001891501	3
NBR_0001907801	3
NBR_0001913101	3
NBR_0001915401	3
NBR_0001943201	3
NBR_0001991501	3
NBR_0002087101	3
NBR_0002213001	3
NBR_0000006401	3
NBR_0000265901	3
NBR_0000368101	3
NBR_0000439201	3
NBR_0000534701	3
NBR_0000641701	3
NBR_0000689501	3
NBR_0000806401	3
NBR_0001252401	3
NBR_0001364501	3
NBR_0001413001	3
NBR_0001436901	3
NBR_0001455401	3
NBR_0001514501	3
NBR_0001577901	3
NBR_0001643501	3
NBR_0001674301	3
NBR_0001715601	3
NBR_0001724301	3
NBR_0001878901	3
NBR_0001885601	3
NBR_0001897601	3
NBR_0001900801	3
NBR_0002080001	3
NBR_0002136801	3
NBR_0002199201	3
NBR_0002209101	3
NBR_0002233601	3
NBR_0002249901	3
NBR_0000007501	3
NBR_0000847601	3
NBR_0001019201	3
NBR_0001088301	3
NBR_0001154501	3
NBR_0001368501	3
NBR_0001461201	3
NBR_0001470101	3
NBR_0001488201	3
NBR_0001494501	3
NBR_0001494701	3
NBR_0001495701	3
NBR_0001495901	3
NBR_0001630701	3
NBR_0001653001	3
NBR_0001653601	3
NBR_0001654101	3
NBR_0001663401	3
NBR_0001692301	3
NBR_0001697401	3
NBR_0001844401	3
NBR_0001845901	3
NBR_0001883301	3
NBR_0001904501	3
NBR_0001927101	3
NBR_0002061601	3
NBR_0002077401	3
NBR_0002092601	3
NBR_0002158301	3
NBR_0002159201	3
NBR_0002173601	3
NBR_0002211201	3
NBR_0002228501	3
NBR_0002241301	3
NBR_0002249601	3
NBR_0002264401	3
NBR_0000016001	3
NBR_0000024701	3
NBR_0000030201	3
NBR_0000032801	3
NBR_0000046301	3
NBR_0000047101	3
NBR_0000051701	3
NBR_0000066401	3
NBR_0000118101	3
NBR_0000150501	3
NBR_0000208701	3
NBR_0000245701	3
NBR_0000254601	3
NBR_0000258301	3
NBR_0000308401	3
NBR_0000312501	3
NBR_0000333901	3
NBR_0000345201	3
NBR_0000369501	3
NBR_0000402601	3
NBR_0000424101	3
NBR_0000429901	3
NBR_0000465801	3
NBR_0000478901	3
NBR_0000547301	3
NBR_0000560901	3
NBR_0000618901	3
NBR_0000641101	3
NBR_0000645401	3
NBR_0000697101	3
NBR_0000732401	3
NBR_0000733201	3
NBR_0000750101	3
NBR_0000761101	3
NBR_0000777101	3
NBR_0000832901	3
NBR_0000882601	3
NBR_0000930601	3
NBR_0000947501	3
NBR_0000979301	3
NBR_0000991601	3
NBR_0001004301	3
NBR_0001010001	3
NBR_0001012501	3
NBR_0001016101	3
NBR_0001026501	3
NBR_0001041401	3
NBR_0001061701	3
NBR_0001072201	3
NBR_0001159901	3
NBR_0001177501	3
NBR_0001216701	3
NBR_0001262601	3
NBR_0001264201	3
NBR_0001322801	3
NBR_0001344701	3
NBR_0001350001	3
NBR_0001374801	3
NBR_0001376401	3
NBR_0001383601	3
NBR_0001420501	3
NBR_0001423601	3
NBR_0001471801	3
NBR_0001489601	3
NBR_0001494201	3
NBR_0001495601	3
NBR_0001511601	3
NBR_0001513801	3
NBR_0001522201	3
NBR_0001530401	3
NBR_0001530801	3
NBR_0001542601	3
NBR_0001554101	3
NBR_0001554601	3
NBR_0001554801	3
NBR_0001578001	3
NBR_0001580201	3
NBR_0001584601	3
NBR_0001620301	3
NBR_0001640101	3
NBR_0001651201	3
NBR_0001658501	3
NBR_0001667101	3
NBR_0001680701	3
NBR_0001705801	3
NBR_0001716401	3
NBR_0001730701	3
NBR_0001802901	3
NBR_0001815201	3
NBR_0001833501	3
NBR_0001871201	3
NBR_0001884701	3
NBR_0001909401	3
NBR_0001938501	3
NBR_0001985701	3
NBR_0001997301	3
NBR_0002010601	3
NBR_0002020201	3
NBR_0002044401	3
NBR_0002113401	3
NBR_0002143301	3
NBR_0002224501	3
NBR_0002225701	3
NBR_0002233101	3
NBR_0002235301	3
NBR_0002237501	3
NBR_0002256601	3
NBR_0000006501	3
NBR_0000017901	3
NBR_0000018401	3
NBR_0000020601	3
NBR_0000060001	3
NBR_0000086901	3
NBR_0000089801	3
NBR_0000093901	3
NBR_0000101901	3
NBR_0000117901	3
NBR_0000151801	3
NBR_0000162301	3
NBR_0000167201	3
NBR_0000174501	3
NBR_0000196801	3
NBR_0000198101	3
NBR_0000212901	3
NBR_0000220301	3
NBR_0000231501	3
NBR_0000247001	3
NBR_0000264101	3
NBR_0000268301	3
NBR_0000269001	3
NBR_0000282901	3
NBR_0000293701	3
NBR_0000297501	3
NBR_0000304001	3
NBR_0000321601	3
NBR_0000324601	3
NBR_0000346301	3
NBR_0000347901	3
NBR_0000353901	3
NBR_0000361401	3
NBR_0000361801	3
NBR_0000364401	3
NBR_0000394601	3
NBR_0000400301	3
NBR_0000404201	3
NBR_0000413901	3
NBR_0000416301	3
NBR_0000423401	3
NBR_0000449001	3
NBR_0000451901	3
NBR_0000452401	3
NBR_0000454401	3
NBR_0000456801	3
NBR_0000478601	3
NBR_0000485801	3
NBR_0000498001	3
NBR_0000504301	3
NBR_0000506501	3
NBR_0000527001	3
NBR_0000529001	3
NBR_0000529501	3
NBR_0000541601	3
NBR_0000572601	3
NBR_0000617101	3
NBR_0000628701	3
NBR_0000643401	3
NBR_0000653101	3
NBR_0000698301	3
NBR_0000699701	3
NBR_0000703301	3
NBR_0000728901	3
NBR_0000732501	3
NBR_0000753801	3
NBR_0000762601	3
NBR_0000773301	3
NBR_0000782601	3
NBR_0000800701	3
NBR_0000813701	3
NBR_0000838201	3
NBR_0000841301	3
NBR_0000859601	3
NBR_0000878201	3
NBR_0000907401	3
NBR_0000925301	3
NBR_0000991901	3
NBR_0000996101	3
NBR_0001003201	3
NBR_0001031001	3
NBR_0001064401	3
NBR_0001073701	3
NBR_0001088201	3
NBR_0001088401	3
NBR_0001097701	3
NBR_0001098801	3
NBR_0001122001	3
NBR_0001129701	3
NBR_0001139501	3
NBR_0001144801	3
NBR_0001159701	3
NBR_0001161901	3
NBR_0001169301	3
NBR_0001172401	3
NBR_0001185201	3
NBR_0001192201	3
NBR_0001224501	3
NBR_0001241201	3
NBR_0001241301	3
NBR_0001249501	3
NBR_0001249701	3
NBR_0001255401	3
NBR_0001258201	3
NBR_0001258301	3
NBR_0001266701	3
NBR_0001270501	3
NBR_0001288601	3
NBR_0001300301	3
NBR_0001302701	3
NBR_0001307601	3
NBR_0001314301	3
NBR_0001330101	3
NBR_0001342701	3
NBR_0001355001	3
NBR_0001392601	3
NBR_0001393701	3
NBR_0001419701	3
NBR_0001420401	3
NBR_0001430401	3
NBR_0001442201	3
NBR_0001445901	3
NBR_0001497901	3
NBR_0001502301	3
NBR_0001524201	3
NBR_0001528501	3
NBR_0001547201	3
NBR_0001575801	3
NBR_0001586401	3
NBR_0001588901	3
NBR_0001589701	3
NBR_0001608101	3
NBR_0001609101	3
NBR_0001630801	3
NBR_0001643701	3
NBR_0001654301	3
NBR_0001656601	3
NBR_0001694901	3
NBR_0001696301	3
NBR_0001705501	3
NBR_0001748501	3
NBR_0001756101	3
NBR_0001757601	3
NBR_0001759001	3
NBR_0001773701	3
NBR_0001789801	3
NBR_0001795101	3
NBR_0001796001	3
NBR_0001815801	3
NBR_0001836101	3
NBR_0001849201	3
NBR_0001851401	3
NBR_0001856501	3
NBR_0001860101	3
NBR_0001872201	3
NBR_0001893701	3
NBR_0001905501	3
NBR_0001908301	3
NBR_0001923701	3
NBR_0001923801	3
NBR_0001942901	3
NBR_0001947901	3
NBR_0001951501	3
NBR_0001979101	3
NBR_0001979201	3
NBR_0002004601	3
NBR_0002020401	3
NBR_0002038601	3
NBR_0002058701	3
NBR_0002060201	3
NBR_0002085801	3
NBR_0002089901	3
NBR_0002093001	3
NBR_0002096401	3
NBR_0002099101	3
NBR_0002101401	3
NBR_0002136601	3
NBR_0002139801	3
NBR_0002163201	3
NBR_0002164501	3
NBR_0002165601	3
NBR_0002168901	3
NBR_0002173701	3
NBR_0002192701	3
NBR_0002194801	3
NBR_0002198001	3
NBR_0002206001	3
NBR_0002247801	3
NBR_0002251301	3
NBR_0002255401	3
NBR_0002264901	3
NBR_0002268701	3
NBR_0002275401	3
NBR_0000016401	3
NBR_0000154301	3
NBR_0000156801	3
NBR_0000179501	3
NBR_0000228301	3
NBR_0000235201	3
NBR_0000304601	3
NBR_0000476201	3
NBR_0000547401	3
NBR_0000650501	3
NBR_0000969201	3
NBR_0001037801	3
NBR_0001103101	3
NBR_0001158901	3
NBR_0001230401	3
NBR_0001333501	3
NBR_0001455601	3
NBR_0001551801	3
NBR_0001602301	3
NBR_0001646201	3
NBR_0001720101	3
NBR_0001758801	3
NBR_0001766801	3
NBR_0001831401	3
NBR_0001856201	3
NBR_0001888201	3
NBR_0001905801	3
NBR_0001931101	3
NBR_0002017401	3
NBR_0002033301	3
NBR_0002035301	3
NBR_0002162601	3
NBR_0002227101	3
NBR_0002256901	3
NBR_0000030501	3
NBR_0000117401	3
NBR_0000130101	3
NBR_0000168401	3
NBR_0000172101	3
NBR_0000186801	3
NBR_0000207401	3
NBR_0000212101	3
NBR_0000233801	3
NBR_0000233901	3
NBR_0000301901	3
NBR_0000308201	3
NBR_0000443901	3
NBR_0000461301	3
NBR_0000476301	3
NBR_0000518701	3
NBR_0000523901	3
NBR_0000536801	3
NBR_0000632001	3
NBR_0000727101	3
NBR_0000728801	3
NBR_0000773901	3
NBR_0000849501	3
NBR_0001014901	3
NBR_0001030101	3
NBR_0001145801	3
NBR_0001173801	3
NBR_0001187801	3
NBR_0001204801	3
NBR_0001212501	3
NBR_0001257801	3
NBR_0001312201	3
NBR_0001369601	3
NBR_0001369801	3
NBR_0001372801	3
NBR_0001388201	3
NBR_0001421201	3
NBR_0001425101	3
NBR_0001459501	3
NBR_0001661701	3
NBR_0001843801	3
NBR_0002047501	3
NBR_0002074801	3
NBR_0002075201	3
NBR_0002177101	3
NBR_0002202201	3
NBR_0002273001	3
NBR_0002273401	3
NBR_0000082301	3
NBR_0000170601	3
NBR_0000198401	3
NBR_0000207901	3
NBR_0000232901	3
NBR_0000290601	3
NBR_0000304701	3
NBR_0000362601	3
NBR_0000428701	3
NBR_0000432301	3
NBR_0000434601	3
NBR_0000434701	3
NBR_0000436601	3
NBR_0000467601	3
NBR_0000478401	3
NBR_0000508001	3
NBR_0000546001	3
NBR_0000558401	3
NBR_0000606801	3
NBR_0000811801	3
NBR_0001071501	3
NBR_0001153401	3
NBR_0001172501	3
NBR_0001209701	3
NBR_0001256001	3
NBR_0001272001	3
NBR_0001313501	3
NBR_0001321201	3
NBR_0001369501	3
NBR_0001423701	3
NBR_0001473601	3
NBR_0001593201	3
NBR_0001648801	3
NBR_0001704601	3
NBR_0001833201	3
NBR_0001840101	3
NBR_0001850901	3
NBR_0001906901	3
NBR_0001928901	3
NBR_0001978201	3
NBR_0002006101	3
NBR_0002131901	3
NBR_0002214001	3
NBR_0002252201	3
NBR_0000059101	3
NBR_0000132701	3
NBR_0000206201	3
NBR_0000224201	3
NBR_0000255701	3
NBR_0000330601	3
NBR_0000374101	3
NBR_0000418301	3
NBR_0000449201	3
NBR_0000477701	3
NBR_0000504601	3
NBR_0000546401	3
NBR_0000903401	3
NBR_0001178601	3
NBR_0001467801	3
NBR_0001573701	3
NBR_0001618201	3
NBR_0001659601	3
NBR_0001819801	3
NBR_0001872801	3
NBR_0001910701	3
NBR_0001938001	3
NBR_0001938601	3
NBR_0001939401	3
NBR_0001984001	3
NBR_0002037201	3
NBR_0002143501	3
NBR_0002165701	3
NBR_0002170401	3
NBR_0002214901	3
NBR_0000081201	3
NBR_0000269501	3
NBR_0000274401	3
NBR_0000301101	3
NBR_0000338501	3
NBR_0000339601	3
NBR_0000367201	3
NBR_0000419001	3
NBR_0000495001	3
NBR_0000788401	3
NBR_0001004801	3
NBR_0001386701	3
NBR_0001443701	3
NBR_0002103501	3
NBR_0002120001	3
NBR_0002143401	3
NBR_0002160401	3
NBR_0002269501	3
NBR_0000892601	1
NBR_0001090101	1
NBR_0001394301	1
NBR_0000014101	1
NBR_0000612601	1
NBR_0000723701	1
NBR_0000844701	1
NBR_0000992501	1
NBR_0000823901	1
NBR_0001356301	1
NBR_0000048801	1
NBR_0000108101	1
NBR_0000957401	1
NBR_0000958701	1
NBR_0000962401	1
NBR_0001231601	1
NBR_0001403201	1
NBR_0001743201	1
NBR_0000051101	1
NBR_0000366001	1
NBR_0000797901	1
NBR_0000816601	1
NBR_0001051501	1
NBR_0001057901	1
NBR_0001175801	1
NBR_0001247701	1
NBR_0001338801	1
NBR_0001553501	1
NBR_0000006101	1
NBR_0000218301	1
NBR_0000310701	1
NBR_0000390001	1
NBR_0000396401	1
NBR_0000581901	1
NBR_0000603801	1
NBR_0000794201	1
NBR_0000823801	1
NBR_0000856001	1
NBR_0001069501	1
NBR_0001087001	1
NBR_0001151101	1
NBR_0001163801	1
NBR_0001202701	1
NBR_0001322201	1
NBR_0001388801	1
NBR_0001426301	1
NBR_0001547601	1
NBR_0001553601	1
NBR_0001764401	1
NBR_0000052101	1
NBR_0000055901	1
NBR_0000224801	1
NBR_0000295801	1
NBR_0000634501	1
NBR_0000646801	1
NBR_0000671101	1
NBR_0000686501	1
NBR_0000708601	1
NBR_0000718501	1
NBR_0000750401	1
NBR_0000751001	1
NBR_0000752001	1
NBR_0000798201	1
NBR_0000825101	1
NBR_0000859701	1
NBR_0000863301	1
NBR_0000875701	1
NBR_0000896201	1
NBR_0000929501	1
NBR_0000998401	1
NBR_0001043901	1
NBR_0001103201	1
NBR_0001130901	1
NBR_0001157501	1
NBR_0001170601	1
NBR_0001176401	1
NBR_0001191901	1
NBR_0001201301	1
NBR_0001225701	1
NBR_0001238401	1
NBR_0001244201	1
NBR_0001266301	1
NBR_0001280201	1
NBR_0001285001	1
NBR_0001338901	1
NBR_0001383201	1
NBR_0001537101	1
NBR_0001590701	1
NBR_0001618701	1
NBR_0001735801	1
NBR_0001762601	1
NBR_0001762701	1
NBR_0002029301	1
NBR_0000002201	1
NBR_0000004401	1
NBR_0000016801	1
NBR_0000038101	1
NBR_0000127301	1
NBR_0000130801	1
NBR_0000136201	1
NBR_0000251401	1
NBR_0000369301	1
NBR_0000511001	1
NBR_0000570101	1
NBR_0000573901	1
NBR_0000589801	1
NBR_0000593501	1
NBR_0000603301	1
NBR_0000626601	1
NBR_0000627401	1
NBR_0000646901	1
NBR_0000688601	1
NBR_0000689001	1
NBR_0000698001	1
NBR_0000703501	1
NBR_0000736501	1
NBR_0000737101	1
NBR_0000758001	1
NBR_0000771401	1
NBR_0000876001	1
NBR_0000937701	1
NBR_0000960001	1
NBR_0000995001	1
NBR_0001008101	1
NBR_0001008501	1
NBR_0001015601	1
NBR_0001026701	1
NBR_0001062401	1
NBR_0001095001	1
NBR_0001114601	1
NBR_0001121301	1
NBR_0001136301	1
NBR_0001161001	1
NBR_0001188201	1
NBR_0001199101	1
NBR_0001217801	1
NBR_0001219501	1
NBR_0001223501	1
NBR_0001240301	1
NBR_0001240601	1
NBR_0001256401	1
NBR_0001278301	1
NBR_0001278601	1
NBR_0001312001	1
NBR_0001350501	1
NBR_0001353101	1
NBR_0001354701	1
NBR_0001364701	1
NBR_0001366101	1
NBR_0001533301	1
NBR_0001560501	1
NBR_0001584401	1
NBR_0001590901	1
NBR_0001715301	1
NBR_0001767601	1
NBR_0001800301	1
NBR_0001860201	1
NBR_0001941501	1
NBR_0001979601	1
NBR_0001988501	1
NBR_0001998501	1
NBR_0002066901	1
NBR_0002091701	1
NBR_0000006201	1
NBR_0000040401	1
NBR_0000054601	1
NBR_0000061901	1
NBR_0000098701	1
NBR_0000110101	1
NBR_0000121401	1
NBR_0000133201	1
NBR_0000138401	1
NBR_0000171901	1
NBR_0000191801	1
NBR_0000203001	1
NBR_0000254401	1
NBR_0000259901	1
NBR_0000288601	1
NBR_0000355101	1
NBR_0000525301	1
NBR_0000570301	1
NBR_0000570901	1
NBR_0000576801	1
NBR_0000609901	1
NBR_0000627901	1
NBR_0000631401	1
NBR_0000635201	1
NBR_0000644101	1
NBR_0000660801	1
NBR_0000669601	1
NBR_0000679701	1
NBR_0000683601	1
NBR_0000718201	1
NBR_0000723001	1
NBR_0000723401	1
NBR_0000728301	1
NBR_0000731901	1
NBR_0000741601	1
NBR_0000769001	1
NBR_0000776401	1
NBR_0000792601	1
NBR_0000824301	1
NBR_0000825201	1
NBR_0000887801	1
NBR_0000896401	1
NBR_0000898101	1
NBR_0000909901	1
NBR_0000916901	1
NBR_0000948001	1
NBR_0000952201	1
NBR_0000954901	1
NBR_0000963701	1
NBR_0000966501	1
NBR_0000967601	1
NBR_0000975201	1
NBR_0000990301	1
NBR_0000996801	1
NBR_0000998501	1
NBR_0001001001	1
NBR_0001026401	1
NBR_0001046501	1
NBR_0001061201	1
NBR_0001062301	1
NBR_0001080801	1
NBR_0001082401	1
NBR_0001087401	1
NBR_0001105101	1
NBR_0001105501	1
NBR_0001106501	1
NBR_0001109101	1
NBR_0001152201	1
NBR_0001180401	1
NBR_0001221401	1
NBR_0001230601	1
NBR_0001236501	1
NBR_0001248601	1
NBR_0001253101	1
NBR_0001271601	1
NBR_0001278001	1
NBR_0001280101	1
NBR_0001291301	1
NBR_0001323401	1
NBR_0001325501	1
NBR_0001344001	1
NBR_0001359201	1
NBR_0001360101	1
NBR_0001367101	1
NBR_0001384001	1
NBR_0001397101	1
NBR_0001420301	1
NBR_0001421301	1
NBR_0001537701	1
NBR_0001538201	1
NBR_0001573001	1
NBR_0001574801	1
NBR_0001584701	1
NBR_0001590801	1
NBR_0001595301	1
NBR_0001602501	1
NBR_0001604401	1
NBR_0001718501	1
NBR_0001736001	1
NBR_0001739301	1
NBR_0001748101	1
NBR_0001754101	1
NBR_0001829001	1
NBR_0001834601	1
NBR_0001927201	1
NBR_0001937401	1
NBR_0001949501	1
NBR_0001953801	1
NBR_0001955101	1
NBR_0001961001	1
NBR_0001964901	1
NBR_0001969701	1
NBR_0001974501	1
NBR_0001988801	1
NBR_0001997801	1
NBR_0002007101	1
NBR_0002031401	1
NBR_0002053501	1
NBR_0002134401	1
NBR_0002268501	1
NBR_0000000901	1
NBR_0000009801	1
NBR_0000010601	1
NBR_0000013901	1
NBR_0000018001	1
NBR_0000022901	1
NBR_0000024601	1
NBR_0000029701	1
NBR_0000036401	1
NBR_0000039901	1
NBR_0000041001	1
NBR_0000041601	1
NBR_0000046601	1
NBR_0000089501	1
NBR_0000092201	1
NBR_0000092801	1
NBR_0000097701	1
NBR_0000108701	1
NBR_0000109101	1
NBR_0000118401	1
NBR_0000129001	1
NBR_0000136601	1
NBR_0000141801	1
NBR_0000143601	1
NBR_0000161901	1
NBR_0000195701	1
NBR_0000221401	1
NBR_0000239701	1
NBR_0000242401	1
NBR_0000243701	1
NBR_0000261701	1
NBR_0000263101	1
NBR_0000270001	1
NBR_0000302701	1
NBR_0000304501	1
NBR_0000341601	1
NBR_0000397101	1
NBR_0000412701	1
NBR_0000434301	1
NBR_0000474301	1
NBR_0000561001	1
NBR_0000562001	1
NBR_0000564901	1
NBR_0000567601	1
NBR_0000584101	1
NBR_0000590301	1
NBR_0000611201	1
NBR_0000623701	1
NBR_0000625701	1
NBR_0000627701	1
NBR_0000628601	1
NBR_0000629101	1
NBR_0000630201	1
NBR_0000632101	1
NBR_0000637901	1
NBR_0000639001	1
NBR_0000640301	1
NBR_0000644501	1
NBR_0000648501	1
NBR_0000666101	1
NBR_0000670001	1
NBR_0000678301	1
NBR_0000684701	1
NBR_0000687701	1
NBR_0000690201	1
NBR_0000692201	1
NBR_0000699601	1
NBR_0000706801	1
NBR_0000713401	1
NBR_0000713701	1
NBR_0000714401	1
NBR_0000727901	1
NBR_0000731001	1
NBR_0000742601	1
NBR_0000749801	1
NBR_0000764501	1
NBR_0000768901	1
NBR_0000781201	1
NBR_0000788301	1
NBR_0000808701	1
NBR_0000811901	1
NBR_0000818701	1
NBR_0000819101	1
NBR_0000829201	1
NBR_0000835301	1
NBR_0000857201	1
NBR_0000872901	1
NBR_0000873101	1
NBR_0000874001	1
NBR_0000875601	1
NBR_0000875901	1
NBR_0000876101	1
NBR_0000890401	1
NBR_0000890501	1
NBR_0000890901	1
NBR_0000899601	1
NBR_0000906101	1
NBR_0000907601	1
NBR_0000911601	1
NBR_0000914801	1
NBR_0000918601	1
NBR_0000920701	1
NBR_0000921501	1
NBR_0000926301	1
NBR_0000932801	1
NBR_0000932901	1
NBR_0000939101	1
NBR_0000941701	1
NBR_0000948501	1
NBR_0000967801	1
NBR_0000974201	1
NBR_0000988601	1
NBR_0001008701	1
NBR_0001010101	1
NBR_0001017701	1
NBR_0001019301	1
NBR_0001024201	1
NBR_0001045101	1
NBR_0001045701	1
NBR_0001049201	1
NBR_0001052201	1
NBR_0001058201	1
NBR_0001058301	1
NBR_0001073801	1
NBR_0001077701	1
NBR_0001084801	1
NBR_0001097101	1
NBR_0001099101	1
NBR_0001124001	1
NBR_0001137301	1
NBR_0001152501	1
NBR_0001183501	1
NBR_0001183601	1
NBR_0001187401	1
NBR_0001211801	1
NBR_0001212401	1
NBR_0001219001	1
NBR_0001222301	1
NBR_0001222401	1
NBR_0001228801	1
NBR_0001233601	1
NBR_0001234001	1
NBR_0001244001	1
NBR_0001252501	1
NBR_0001254301	1
NBR_0001259301	1
NBR_0001261801	1
NBR_0001262201	1
NBR_0001265301	1
NBR_0001267201	1
NBR_0001268101	1
NBR_0001269701	1
NBR_0001273401	1
NBR_0001285601	1
NBR_0001314601	1
NBR_0001322401	1
NBR_0001322901	1
NBR_0001323601	1
NBR_0001328901	1
NBR_0001331501	1
NBR_0001356601	1
NBR_0001356801	1
NBR_0001362501	1
NBR_0001373101	1
NBR_0001382201	1
NBR_0001404001	1
NBR_0001410501	1
NBR_0001410701	1
NBR_0001418901	1
NBR_0001423301	1
NBR_0001442301	1
NBR_0001456301	1
NBR_0001495501	1
NBR_0001533901	1
NBR_0001535901	1
NBR_0001539201	1
NBR_0001550701	1
NBR_0001556501	1
NBR_0001558201	1
NBR_0001567001	1
NBR_0001568401	1
NBR_0001577101	1
NBR_0001592001	1
NBR_0001600301	1
NBR_0001605101	1
NBR_0001708001	1
NBR_0001726401	1
NBR_0001726601	1
NBR_0001732101	1
NBR_0001733401	1
NBR_0001756201	1
NBR_0001765701	1
NBR_0001779601	1
NBR_0001787201	1
NBR_0001787701	1
NBR_0001789401	1
NBR_0001799901	1
NBR_0001803301	1
NBR_0001810301	1
NBR_0001826601	1
NBR_0001830801	1
NBR_0001842301	1
NBR_0001900701	1
NBR_0001933901	1
NBR_0001947001	1
NBR_0001983001	1
NBR_0001987401	1
NBR_0001994001	1
NBR_0002016301	1
NBR_0002018401	1
NBR_0002018701	1
NBR_0002036801	1
NBR_0002036901	1
NBR_0002226701	1
NBR_0000001801	1
NBR_0000036501	1
NBR_0000054401	1
NBR_0000057801	1
NBR_0000077201	1
NBR_0000077901	1
NBR_0000079801	1
NBR_0000082601	1
NBR_0000089901	1
NBR_0000095201	1
NBR_0000100001	1
NBR_0000102801	1
NBR_0000112801	1
NBR_0000113201	1
NBR_0000120701	1
NBR_0000125401	1
NBR_0000126201	1
NBR_0000127601	1
NBR_0000129701	1
NBR_0000133801	1
NBR_0000149601	1
NBR_0000150001	1
NBR_0000184301	1
NBR_0000190201	1
NBR_0000193301	1
NBR_0000213201	1
NBR_0000222901	1
NBR_0000236101	1
NBR_0000240301	1
NBR_0000256801	1
NBR_0000258701	1
NBR_0000287401	1
NBR_0000310001	1
NBR_0000327201	1
NBR_0000331501	1
NBR_0000350101	1
NBR_0000354201	1
NBR_0000370901	1
NBR_0000372301	1
NBR_0000383801	1
NBR_0000392901	1
NBR_0000399201	1
NBR_0000409801	1
NBR_0000436001	1
NBR_0000478301	1
NBR_0000566301	1
NBR_0000567901	1
NBR_0000577301	1
NBR_0000597701	1
NBR_0000626201	1
NBR_0000634701	1
NBR_0000648901	1
NBR_0000665001	1
NBR_0000673501	1
NBR_0000675001	1
NBR_0000689201	1
NBR_0000691601	1
NBR_0000698201	1
NBR_0000701201	1
NBR_0000704001	1
NBR_0000705301	1
NBR_0000712601	1
NBR_0000724101	1
NBR_0000724201	1
NBR_0000745401	1
NBR_0000747001	1
NBR_0000763301	1
NBR_0000771901	1
NBR_0000773401	1
NBR_0000784901	1
NBR_0000794801	1
NBR_0000803101	1
NBR_0000807601	1
NBR_0000817401	1
NBR_0000826001	1
NBR_0000833101	1
NBR_0000836901	1
NBR_0000840701	1
NBR_0000846001	1
NBR_0000853501	1
NBR_0000859101	1
NBR_0000859301	1
NBR_0000869301	1
NBR_0000877101	1
NBR_0000885601	1
NBR_0000894701	1
NBR_0000907201	1
NBR_0000927901	1
NBR_0000953701	1
NBR_0000955601	1
NBR_0000967501	1
NBR_0000973601	1
NBR_0000977701	1
NBR_0000977801	1
NBR_0000988401	1
NBR_0000997101	1
NBR_0001020001	1
NBR_0001020601	1
NBR_0001023901	1
NBR_0001029701	1
NBR_0001051701	1
NBR_0001053701	1
NBR_0001059601	1
NBR_0001062701	1
NBR_0001063301	1
NBR_0001075901	1
NBR_0001091101	1
NBR_0001116301	1
NBR_0001123701	1
NBR_0001147501	1
NBR_0001152801	1
NBR_0001161201	1
NBR_0001202501	1
NBR_0001210101	1
NBR_0001237701	1
NBR_0001251401	1
NBR_0001252701	1
NBR_0001268401	1
NBR_0001275101	1
NBR_0001275801	1
NBR_0001287401	1
NBR_0001306201	1
NBR_0001307501	1
NBR_0001316601	1
NBR_0001352201	1
NBR_0001352401	1
NBR_0001361101	1
NBR_0001361701	1
NBR_0001366201	1
NBR_0001377101	1
NBR_0001407001	1
NBR_0001408701	1
NBR_0001416601	1
NBR_0001421701	1
NBR_0001442401	1
NBR_0001454501	1
NBR_0001486401	1
NBR_0001497301	1
NBR_0001502501	1
NBR_0001503701	1
NBR_0001533101	1
NBR_0001534101	1
NBR_0001545801	1
NBR_0001548601	1
NBR_0001564401	1
NBR_0001580301	1
NBR_0001582401	1
NBR_0001595201	1
NBR_0001602701	1
NBR_0001608401	1
NBR_0001614301	1
NBR_0001653201	1
NBR_0001658001	1
NBR_0001746901	1
NBR_0001754001	1
NBR_0001761601	1
NBR_0001762401	1
NBR_0001781501	1
NBR_0001795201	1
NBR_0001804701	1
NBR_0001817801	1
NBR_0001818601	1
NBR_0001832501	1
NBR_0001834901	1
NBR_0001915901	1
NBR_0001937201	1
NBR_0001966401	1
NBR_0001968501	1
NBR_0001971001	1
NBR_0001976101	1
NBR_0001979901	1
NBR_0002012201	1
NBR_0002027101	1
NBR_0002115301	1
NBR_0002159001	1
NBR_0002192501	1
NBR_0000022801	1
NBR_0000050501	1
NBR_0000065001	1
NBR_0000072601	1
NBR_0000081001	1
NBR_0000093101	1
NBR_0000111201	1
NBR_0000140301	1
NBR_0000140501	1
NBR_0000173001	1
NBR_0000188201	1
NBR_0000188501	1
NBR_0000203101	1
NBR_0000206101	1
NBR_0000227801	1
NBR_0000249701	1
NBR_0000249801	1
NBR_0000263601	1
NBR_0000265101	1
NBR_0000275201	1
NBR_0000277201	1
NBR_0000296401	1
NBR_0000330501	1
NBR_0000341001	1
NBR_0000367001	1
NBR_0000372801	1
NBR_0000373801	1
NBR_0000401701	1
NBR_0000415701	1
NBR_0000435601	1
NBR_0000533901	1
NBR_0000584501	1
NBR_0000585401	1
NBR_0000596301	1
NBR_0000608501	1
NBR_0000622701	1
NBR_0000627501	1
NBR_0000669001	1
NBR_0000672401	1
NBR_0000674401	1
NBR_0000695501	1
NBR_0000715601	1
NBR_0000734101	1
NBR_0000736601	1
NBR_0000752701	1
NBR_0000761401	1
NBR_0000764001	1
NBR_0000767001	1
NBR_0000788001	1
NBR_0000790501	1
NBR_0000807901	1
NBR_0000808101	1
NBR_0000809301	1
NBR_0000815401	1
NBR_0000815701	1
NBR_0000827501	1
NBR_0000834501	1
NBR_0000847901	1
NBR_0000851901	1
NBR_0000855701	1
NBR_0000866301	1
NBR_0000885401	1
NBR_0000887201	1
NBR_0000892101	1
NBR_0000895601	1
NBR_0000911201	1
NBR_0000922801	1
NBR_0000929701	1
NBR_0000929801	1
NBR_0000940801	1
NBR_0000943601	1
NBR_0000944601	1
NBR_0000959901	1
NBR_0000960301	1
NBR_0000964701	1
NBR_0000965401	1
NBR_0000974701	1
NBR_0000974901	1
NBR_0000980501	1
NBR_0000984101	1
NBR_0000989101	1
NBR_0001019401	1
NBR_0001020701	1
NBR_0001023501	1
NBR_0001023601	1
NBR_0001035801	1
NBR_0001043201	1
NBR_0001053101	1
NBR_0001055601	1
NBR_0001067901	1
NBR_0001075601	1
NBR_0001077201	1
NBR_0001084701	1
NBR_0001085401	1
NBR_0001091201	1
NBR_0001101201	1
NBR_0001101501	1
NBR_0001104201	1
NBR_0001119601	1
NBR_0001130701	1
NBR_0001141501	1
NBR_0001144601	1
NBR_0001151401	1
NBR_0001164501	1
NBR_0001175101	1
NBR_0001186701	1
NBR_0001202101	1
NBR_0001203501	1
NBR_0001259101	1
NBR_0001264801	1
NBR_0001272701	1
NBR_0001299901	1
NBR_0001303901	1
NBR_0001322701	1
NBR_0001343401	1
NBR_0001357301	1
NBR_0001358301	1
NBR_0001366301	1
NBR_0001378701	1
NBR_0001424401	1
NBR_0001436201	1
NBR_0001442501	1
NBR_0001467401	1
NBR_0001480701	1
NBR_0001496301	1
NBR_0001505301	1
NBR_0001520901	1
NBR_0001531201	1
NBR_0001536501	1
NBR_0001543701	1
NBR_0001550201	1
NBR_0001556001	1
NBR_0001589601	1
NBR_0001623601	1
NBR_0001632201	1
NBR_0001632301	1
NBR_0001637601	1
NBR_0001637901	1
NBR_0001719001	1
NBR_0001749501	1
NBR_0001767801	1
NBR_0001782501	1
NBR_0001807901	1
NBR_0001813401	1
NBR_0001854601	1
NBR_0001869201	1
NBR_0001914901	1
NBR_0001935401	1
NBR_0001940301	1
NBR_0001941301	1
NBR_0001966201	1
NBR_0001969901	1
NBR_0001975201	1
NBR_0001976301	1
NBR_0002008501	1
NBR_0002015001	1
NBR_0002016701	1
NBR_0002020701	1
NBR_0002024301	1
NBR_0002032601	1
NBR_0002103801	1
NBR_0002105001	1
NBR_0002147101	1
NBR_0002166701	1
NBR_0002195901	1
NBR_0002237601	1
NBR_0000013001	1
NBR_0000013701	1
NBR_0000015601	1
NBR_0000021701	1
NBR_0000030701	1
NBR_0000037101	1
NBR_0000037201	1
NBR_0000044401	1
NBR_0000047001	1
NBR_0000081601	1
NBR_0000096301	1
NBR_0000111501	1
NBR_0000113901	1
NBR_0000122701	1
NBR_0000137001	1
NBR_0000139501	1
NBR_0000139701	1
NBR_0000144801	1
NBR_0000167001	1
NBR_0000184101	1
NBR_0000201601	1
NBR_0000204101	1
NBR_0000224401	1
NBR_0000234701	1
NBR_0000255001	1
NBR_0000256901	1
NBR_0000264201	1
NBR_0000324001	1
NBR_0000372101	1
NBR_0000375101	1
NBR_0000404701	1
NBR_0000423301	1
NBR_0000437801	1
NBR_0000461601	1
NBR_0000562401	1
NBR_0000569701	1
NBR_0000581701	1
NBR_0000586901	1
NBR_0000587401	1
NBR_0000622201	1
NBR_0000630401	1
NBR_0000655501	1
NBR_0000665501	1
NBR_0000665801	1
NBR_0000677001	1
NBR_0000677601	1
NBR_0000747201	1
NBR_0000762101	1
NBR_0000776701	1
NBR_0000796601	1
NBR_0000812601	1
NBR_0000816201	1
NBR_0000824801	1
NBR_0000844301	1
NBR_0000851001	1
NBR_0000852201	1
NBR_0000861301	1
NBR_0000864001	1
NBR_0000864101	1
NBR_0000897201	1
NBR_0000899901	1
NBR_0000901101	1
NBR_0000901301	1
NBR_0000903101	1
NBR_0000904001	1
NBR_0000907801	1
NBR_0000914301	1
NBR_0000920801	1
NBR_0000922401	1
NBR_0000922501	1
NBR_0000937601	1
NBR_0000962101	1
NBR_0000965001	1
NBR_0000968801	1
NBR_0000992401	1
NBR_0000997901	1
NBR_0001005501	1
NBR_0001027601	1
NBR_0001028101	1
NBR_0001029101	1
NBR_0001030301	1
NBR_0001031101	1
NBR_0001038501	1
NBR_0001050501	1
NBR_0001054401	1
NBR_0001054901	1
NBR_0001057601	1
NBR_0001071101	1
NBR_0001092301	1
NBR_0001093901	1
NBR_0001119201	1
NBR_0001136101	1
NBR_0001140701	1
NBR_0001153801	1
NBR_0001173001	1
NBR_0001194801	1
NBR_0001207701	1
NBR_0001226001	1
NBR_0001231701	1
NBR_0001248401	1
NBR_0001251001	1
NBR_0001254601	1
NBR_0001255901	1
NBR_0001288001	1
NBR_0001302801	1
NBR_0001318701	1
NBR_0001321101	1
NBR_0001340401	1
NBR_0001373701	1
NBR_0001384201	1
NBR_0001388101	1
NBR_0001414001	1
NBR_0001441701	1
NBR_0001469901	1
NBR_0001480101	1
NBR_0001480801	1
NBR_0001492501	1
NBR_0001544501	1
NBR_0001585401	1
NBR_0001598401	1
NBR_0001604501	1
NBR_0001617901	1
NBR_0001619201	1
NBR_0001630201	1
NBR_0001632401	1
NBR_0001632501	1
NBR_0001644101	1
NBR_0001652301	1
NBR_0001682801	1
NBR_0001684601	1
NBR_0001690201	1
NBR_0001708701	1
NBR_0001747601	1
NBR_0001769401	1
NBR_0001799201	1
NBR_0001811401	1
NBR_0001822401	1
NBR_0001833001	1
NBR_0001855901	1
NBR_0001875301	1
NBR_0001877101	1
NBR_0001886101	1
NBR_0001937101	1
NBR_0001959801	1
NBR_0001967001	1
NBR_0001974401	1
NBR_0001985401	1
NBR_0001985901	1
NBR_0002017101	1
NBR_0002026901	1
NBR_0002033701	1
NBR_0002039901	1
NBR_0002057701	1
NBR_0002109601	1
NBR_0002117801	1
NBR_0002195701	1
NBR_0002252301	1
NBR_0002263001	1
NBR_0000000801	1
NBR_0000026501	1
NBR_0000075501	1
NBR_0000078401	1
NBR_0000103901	1
NBR_0000122501	1
NBR_0000128301	1
NBR_0000144901	1
NBR_0000145801	1
NBR_0000179201	1
NBR_0000212501	1
NBR_0000233701	1
NBR_0000257401	1
NBR_0000261801	1
NBR_0000282201	1
NBR_0000352501	1
NBR_0000410801	1
NBR_0000438701	1
NBR_0000445101	1
NBR_0000454701	1
NBR_0000464201	1
NBR_0000486601	1
NBR_0000505201	1
NBR_0000526001	1
NBR_0000569301	1
NBR_0000604101	1
NBR_0000606201	1
NBR_0000625401	1
NBR_0000625801	1
NBR_0000629701	1
NBR_0000637501	1
NBR_0000639401	1
NBR_0000681201	1
NBR_0000713501	1
NBR_0000783301	1
NBR_0000787601	1
NBR_0000799001	1
NBR_0000824901	1
NBR_0000837701	1
NBR_0000852101	1
NBR_0000899701	1
NBR_0000909201	1
NBR_0000933001	1
NBR_0000968401	1
NBR_0000998601	1
NBR_0001007001	1
NBR_0001043701	1
NBR_0001146401	1
NBR_0001166101	1
NBR_0001212201	1
NBR_0001214701	1
NBR_0001270201	1
NBR_0001271001	1
NBR_0001274001	1
NBR_0001278501	1
NBR_0001284901	1
NBR_0001295901	1
NBR_0001338701	1
NBR_0001378201	1
NBR_0001386001	1
NBR_0001407301	1
NBR_0001408001	1
NBR_0001428801	1
NBR_0001434301	1
NBR_0001446801	1
NBR_0001454701	1
NBR_0001457001	1
NBR_0001467701	1
NBR_0001476301	1
NBR_0001484501	1
NBR_0001505201	1
NBR_0001516501	1
NBR_0001525201	1
NBR_0001565901	1
NBR_0001579601	1
NBR_0001590601	1
NBR_0001596101	1
NBR_0001600801	1
NBR_0001627801	1
NBR_0001633501	1
NBR_0001634401	1
NBR_0001638901	1
NBR_0001641601	1
NBR_0001643101	1
NBR_0001651501	1
NBR_0001654701	1
NBR_0001665301	1
NBR_0001667201	1
NBR_0001689001	1
NBR_0001692001	1
NBR_0001696201	1
NBR_0001704501	1
NBR_0001707901	1
NBR_0001709501	1
NBR_0001710401	1
NBR_0001713801	1
NBR_0001747701	1
NBR_0001749701	1
NBR_0001752801	1
NBR_0001760501	1
NBR_0001826201	1
NBR_0001847401	1
NBR_0001849701	1
NBR_0001858701	1
NBR_0001865101	1
NBR_0001866401	1
NBR_0001873701	1
NBR_0001888601	1
NBR_0001891101	1
NBR_0001896901	1
NBR_0001897801	1
NBR_0001900001	1
NBR_0001906601	1
NBR_0001909101	1
NBR_0001916601	1
NBR_0001921501	1
NBR_0001921701	1
NBR_0001922801	1
NBR_0001925101	1
NBR_0001929501	1
NBR_0001933001	1
NBR_0001958601	1
NBR_0002009601	1
NBR_0002029701	1
NBR_0002048101	1
NBR_0002050701	1
NBR_0002063401	1
NBR_0002074601	1
NBR_0002084201	1
NBR_0002086001	1
NBR_0002096501	1
NBR_0002100101	1
NBR_0002107001	1
NBR_0002116601	1
NBR_0002142301	1
NBR_0002145701	1
NBR_0002148401	1
NBR_0002164701	1
NBR_0002173301	1
NBR_0002185001	1
NBR_0002195201	1
NBR_0002197501	1
NBR_0002198701	1
NBR_0002208101	1
NBR_0002212001	1
NBR_0002237101	1
NBR_0002238101	1
NBR_0002246401	1
NBR_0002261501	1
NBR_0002263601	1
NBR_0002270601	1
NBR_0002274801	1
NBR_0002279201	1
NBR_0000021001	1
NBR_0000031301	1
NBR_0000179401	1
NBR_0000219801	1
NBR_0000286301	1
NBR_0000320401	1
NBR_0000552101	1
NBR_0000606601	1
NBR_0000653701	1
NBR_0000671701	1
NBR_0000771201	1
NBR_0000794601	1
NBR_0000835001	1
NBR_0000836201	1
NBR_0000858001	1
NBR_0000869601	1
NBR_0000909301	1
NBR_0000934201	1
NBR_0000947901	1
NBR_0001061501	1
NBR_0001129601	1
NBR_0001248501	1
NBR_0001252301	1
NBR_0001259401	1
NBR_0001358401	1
NBR_0001378401	1
NBR_0001404101	1
NBR_0001433001	1
NBR_0001444701	1
NBR_0001450701	1
NBR_0001451201	1
NBR_0001451801	1
NBR_0001455801	1
NBR_0001458901	1
NBR_0001460801	1
NBR_0001465001	1
NBR_0001471601	1
NBR_0001472301	1
NBR_0001473901	1
NBR_0001475401	1
NBR_0001476501	1
[truncated: 20,798 more rows]
