# Supplementary material for: Reverse vaccinology for hookworms: a rational selection of vaccinable antigens against parasitic nematodes
Source: Parasite. 2025 Jun 3;32:32. doi: 10.1051/parasite/2025025 (PMC12133094; doi:10.1051/parasite/2025025)
Supplement: Supplementary file 1 — Supplementary Table 1: Data sheet containing all the results from the evaluation of the identity of the predicted proteomes of Nippostrongylus brasiliensis with Necator americanus. Nam_ident: Identity percentage with Necator americanus. Sc_Nam: score assigned to each of the N. brasiliensis proteins. Supplementary Table 2: Data sheet containing all the results from the protein homology results between Nippostrongylus brasiliensis and mammalian species. Hsa_ident: Percentage of identity with Homo sapiens; Mmu_ident: percentage of identity with Mus musculus; Sc_Mammal: score assigned to each protein based on homology with other mammals; NF: not found. Supplementary Table 3: Data sheet containing all the results from extracellular localization. Excreted secreted products (ES) or extracellular vesicles (EVs) secreted by adult or L3 larvae. Supplementary Table 4: Data sheet containing all the results from the analysis of Nippostrongylus brasiliensis proteins with homologs expressed in the gut of the related hookworm Ancylostoma ceylanicum. Supplementary Table 5: Data sheet containing all the results from the Pfam-based analysis that allocated Nippostrongylus brasiliensis proteins into four different groups according to the domain families to which they belonged. Supplementary Table 6: Data sheet containing the results of the identification of linear B-cell epitopes and score given to each Nippostrongylus brasiliensis protein. Bepit_res: number of B-cell epitope residues; Bepit_res_perc: percentage of B-cell epitope residues compared to the total number of protein residues. Supplementary Table 7: Data sheet containing the results of the identification of the presence of HLA class II epitopes with extended population coverage and score given to each Nippostrongylus brasiliensis protein. Supplementary Table 8: Data sheet summarising all the results from each evaluation applied to the Nippostrongylus brasiliensis predicted proteins. Proteins are ranked by total score. Supplem [file parasite-32-32-s1.zip › parasite240215-1-olm/Supplemental_Table_5_R1.xlsx]

## Sheet: Extended_Table5
Supplementary File 5. Data sheet containing all the results from the Pfam-based analysis that allocated Nippostrongylus brasiliensis proteins into four different groups according to the domain families to which they belonged.
Protein	Pfam	Sc_protease
NBR_0000584601	Asp / Asp / Asp / Asp / Asp /	5
NBR_0000892601	Asp /	5
NBR_0001090101	Asp /	5
NBR_0000823901	Astacin /	5
NBR_0000048801	Astacin /	5
NBR_0000108101	Astacin /	5
NBR_0000962401	Astacin / CUB /	5
NBR_0001224901	Astacin /	5
NBR_0001403201	Astacin /	5
NBR_0001743201	Asp /	5
NBR_0000752901	Cystatin / Inhibitor_I29 / Peptidase_C1 / Peptidase_C1 /	5
NBR_0000816601	Astacin / CUB /	5
NBR_0001247701	Astacin /	5
NBR_0001330701	Astacin / ShK / ShK /	5
NBR_0001338801	Astacin /	5
NBR_0001553501	Astacin /	5
NBR_0000218301	Astacin /	5
NBR_0000390001	Astacin /	5
NBR_0000581901	Astacin /	5
NBR_0000736201	Astacin / Astacin /	5
NBR_0000823801	Astacin / ShK /	5
NBR_0001202701	Astacin /	5
NBR_0001322201	Astacin / ShK / ShK /	5
NBR_0001553601	Astacin /	5
NBR_0000798201	Astacin /	5
NBR_0000875701	Asp /	5
NBR_0001170601	Peptidase_C1 /	5
NBR_0001201301	Astacin / ShK /	5
NBR_0001338901	Astacin /	5
NBR_0001735801	Astacin / CUB / CUB / EGF_CA / CUB / EGF_CA / CUB / CUB /	5
NBR_0000013601	Astacin / ShK /	5
NBR_0000570101	Astacin / ShK /	5
NBR_0000836101	Asp / Asp /	5
NBR_0000876001	Asp /	5
NBR_0001217801	Astacin / Astacin /	5
NBR_0001767601	Astacin / Astacin /	5
NBR_0001979601	Inhibitor_I29 / Peptidase_C1 /	5
NBR_0001998501	Astacin / Astacin /	5
NBR_0000042001	Astacin /	5
NBR_0000254401	Astacin /	5
NBR_0000996801	Astacin / ShK /	5
NBR_0001093301	Peptidase_C1 /	5
NBR_0001595301	Peptidase_C1 /	5
NBR_0001927201	Peptidase_C1 /	5
NBR_0001937401	Astacin / Astacin /	5
NBR_0002053501	Astacin / ShK /	5
NBR_0000270001	Astacin /	5
NBR_0000302701	Astacin /	5
NBR_0000304501	Astacin /	5
NBR_0000397101	Astacin /	5
NBR_0000818701	Peptidase_C1 /	5
NBR_0000875901	Asp /	5
NBR_0000876101	Asp /	5
NBR_0000890501	Propeptide_C1 / Peptidase_C1 /	5
NBR_0001410501	Peptidase_C1 /	5
NBR_0001556501	Astacin /	5
NBR_0001567001	Inhibitor_I29 / Peptidase_C1 /	5
NBR_0002174301	Asp /	5
NBR_0000222901	Astacin /	5
NBR_0000258701	Astacin /	5
NBR_0000840701	Asp / Asp /	5
NBR_0000977801	Peptidase_C1 /	5
NBR_0001251401	Astacin /	5
NBR_0001366201	Astacin /	5
NBR_0001486401	Asp /	5
NBR_0001533101	Astacin /	5
NBR_0002115301	Astacin / CUB /	5
NBR_0000341001	Astacin /	5
NBR_0000584501	Asp /	5
NBR_0001366301	Astacin /	5
NBR_0001424401	Peptidase_C1 /	5
NBR_0001480701	Asp /	5
NBR_0001556601	Astacin /	5
NBR_0001607001	Astacin /	5
NBR_0002034401	Astacin /	5
NBR_0000081601	Astacin /	5
NBR_0000901301	Astacin /	5
NBR_0001251001	Peptidase_C1 /	5
NBR_0001337101	Astacin /	5
NBR_0001877101	Astacin /	5
NBR_0002252301	Astacin /	5
NBR_0000212501	Astacin /	5
NBR_0000445101	Peptidase_C1 /	5
NBR_0001338701	Astacin /	5
NBR_0001878901	Asp /	5
NBR_0002080001	Asp /	5
NBR_0000440101	Astacin /	5
NBR_0000473101	Astacin /	5
NBR_0000552101	Astacin /	5
NBR_0000771201	Astacin / Astacin /	5
NBR_0000836201	Asp / Asp /	5
NBR_0001404101	Astacin / Astacin /	5
NBR_0001509401	Astacin / CUB /	5
NBR_0001558501	Astacin /	5
NBR_0001566401	Asp /	5
NBR_0001589401	Astacin / Astacin / Astacin /	5
NBR_0002083401	Astacin /	5
NBR_0000734601	Astacin /	5
NBR_0000901601	Astacin /	5
NBR_0001093401	Peptidase_C1 /	5
NBR_0001337001	Astacin /	5
NBR_0001487701	Astacin / CUB /	5
NBR_0001606901	Astacin /	5
NBR_0001865501	Asp /	5
NBR_0001886401	Astacin /	5
NBR_0001929901	Peptidase_C1 /	5
NBR_0002010201	Peptidase_C1 /	5
NBR_0002144601	Asp /	5
NBR_0002150801	Peptidase_C1 /	5
NBR_0002263201	Peptidase_C1 /	5
NBR_0000905601	Astacin / ShK / ShK / ShK /	5
NBR_0001448301	Astacin /	5
NBR_0001522301	Astacin /	5
NBR_0001486501	Asp /	5
NBR_0002238701	Astacin /	5
NBR_0000830201	Pep_M12B_propep / Reprolysin / ADAM_CR_2 / TSP_1 / TSP_1 / TSP_1 / TSP_1 / TSP_1 /	3
NBR_0001273601	Pep_M12B_propep / Reprolysin_2 / Disintegrin /	3
NBR_0000227501	Reprolysin_5 /	3
NBR_0000571201	Reprolysin_5 / ADAM_CR_2 /	3
NBR_0000821001	Reprolysin_2 / Disintegrin / ADAM17_MPD /	3
NBR_0000171701	Peptidase_C2 / Peptidase_C2 / Calpain_III / C2 /	3
NBR_0001748101	MIT / Peptidase_C2 /	3
NBR_0000687701	Reprolysin /	3
NBR_0000731001	Peptidase_C2 / Calpain_III /	3
NBR_0000742301	Reprolysin / Disintegrin / ADAM_CR /	3
NBR_0001234001	OTU /	3
NBR_0001787201	Peptidase_C2 /	3
NBR_0000331501	Peptidase_C2 / Calpain_III /	3
NBR_0001966201	Peptidase_C2 / Calpain_III / Calpain_III /	3
NBR_0001891101	Peptidase_C2 /	3
NBR_0000851201	Reprolysin / ADAM_CR_2 / ADAM_spacer1 / TSP_1 / TSP_1 / TSP_1 / TSP_1 / TSP_1 / TSP_1 / TSP_1 / TSP_1 / GON /	3
NBR_0000853301	Metallopep /	3
NBR_0001099901	Peptidase_C2 /	3
NBR_0001658701	OTU /	3
NBR_0002037701	Peptidase_M18 / Peptidase_M18 /	3
NBR_0001552201	Reprolysin /	3
NBR_0000125501	Reprolysin / Disintegrin / ADAM_CR /	3
NBR_0001382501	Reprolysin / ADAM_CR_2 /	3
NBR_0001739801	CPBP /	3
NBR_0001484301	OTU /	3
NBR_0002279001	Peptidase_C2 / Peptidase_C2 /	3
NBR_0000723701	Peptidase_M13_N / Peptidase_M13 / Peptidase_M13_N / Peptidase_M13 /	1
NBR_0000992501	Peptidase_S28 /	1
NBR_0000958701	Peptidase_M1_N / Peptidase_M1 / ERAP1_C / ERAP1_C /	1
NBR_0001231601	Peptidase_M13_N / Peptidase_M13 / Peptidase_M13 /	1
NBR_0000604401	Peptidase_M2 /	1
NBR_0000628001	Peptidase_S28 /	1
NBR_0001069501	Peptidase_M3 / TFIIE_alpha / TFIIE-A_C /	1
NBR_0000599801	Peptidase_M13_N / Peptidase_M13 /	1
NBR_0001618701	Serpin / Serpin / Serpin / Serpin / Serpin /	1
NBR_0001762601	Peptidase_C14 /	1
NBR_0000617601	Peptidase_C48 /	1
NBR_0001278301	Serpin /	1
NBR_0001353101	Peptidase_M1_N / Peptidase_M1_N / Peptidase_M1 / ERAP1_C /	1
NBR_0001180401	Peptidase_M14 / ShK /	1
NBR_0002134401	Peptidase_M13_N / Peptidase_M13 / Peptidase_M13 /	1
NBR_0000000901	Peptidase_M28 /	1
NBR_0000699601	Propep_M14 / Peptidase_M14 /	1
NBR_0000829201	Peptidase_S28 / Peptidase_S28 / Peptidase_S28 / Peptidase_S28 /	1
NBR_0001055501	Peptidase_M23 /	1
NBR_0001212401	Peptidase_C48 /	1
NBR_0001323601	Peptidase_A22B /	1
NBR_0001371901	G_glu_transpept / G_glu_transpept /	1
NBR_0001423001	Peptidase_S10 /	1
NBR_0001591801	Peptidase_M13_N / Peptidase_M13 /	1
NBR_0001830801	Peptidase_M14 /	1
NBR_0000133801	Peptidase_C54 /	1
NBR_0000802401	Peptidase_S9 /	1
NBR_0000807601	Peptidase_S9_N / Peptidase_S9 /	1
NBR_0000836901	Peptidase_M13_N / Peptidase_M13 /	1
NBR_0000846001	Peptidase_M13_N / Peptidase_M13 /	1
NBR_0000975101	Peptidase_S10 /	1
NBR_0001003301	Peptidase_S10 / Peptidase_S10 / Peptidase_S10 / Peptidase_S10 /	1
NBR_0001147501	Pdase_M17_N2 / Peptidase_M17 /	1
NBR_0001361101	Propep_M14 / Peptidase_M14 /	1
NBR_0002159001	Serpin / Serpin /	1
NBR_0000022501	Peptidase_S10 /	1
NBR_0000674401	PgaPase_1 /	1
NBR_0000989101	Peptidase_S28 / Peptidase_S28 /	1
NBR_0001128301	Peptidase_M3 /	1
NBR_0001130701	JAB /	1
NBR_0001314901	Peptidase_M28 /	1
NBR_0001348701	Peptidase_S10 / Peptidase_S10 /	1
NBR_0001467401	Peptidase_S9 /	1
NBR_0002103801	Propep_M14 / Peptidase_M14 /	1
NBR_0000796601	DUF1758 /	1
NBR_0000861301	Peptidase_C13 /	1
NBR_0001027601	Peptidase_M13_N / Peptidase_M13 / Peptidase_M13 /	1
NBR_0001111701	Peptidase_S10 / Peptidase_S10 / Peptidase_S10 /	1
NBR_0001469901	SPC12 /	1
NBR_0001611401	Peptidase_M13_N / Peptidase_M13 / Peptidase_M13 /	1
NBR_0001690201	Peptidase_M13_N / Peptidase_M13 / Peptidase_M13 / Peptidase_M13_N /	1
NBR_0001875301	Serpin / Serpin / Serpin /	1
NBR_0002087101	Asp_protease /	1
NBR_0000352501	Peptidase_M1 /	1
NBR_0000713501	Peptidase_M16 / Peptidase_M16_C /	1
NBR_0001271001	JAB /	1
NBR_0001278501	Peptidase_M22 /	1
NBR_0001363401	Serpin / Serpin / Serpin / Serpin / Serpin / Serpin /	1
NBR_0001455401	Peptidase_C50 /	1
NBR_0001634401	S8_pro-domain / Peptidase_S8 / P_proprotein /	1
NBR_0001643501	Peptidase_C50 /	1
NBR_0001766401	Peptidase_S10 / Peptidase_S10 /	1
NBR_0002207001	Peptidase_S28 / Peptidase_S28 /	1
NBR_0002263801	DUF1758 / Peptidase_A17 /	1
NBR_0000021001	Propep_M14 /	1
NBR_0000286301	Peptidase_M16 / Peptidase_M16_C /	1
NBR_0000847601	Peptidase_S10 /	1
NBR_0001129601	DPPIV_N / Peptidase_S9 /	1
NBR_0001460801	Peptidase_A17 /	1
NBR_0001660001	Serpin / Serpin /	1
NBR_0002077601	Peptidase_S10 /	1
NBR_0000047101	JAB /	1
NBR_0000064701	Peptidase_M1_N /	1
NBR_0000433301	DUF1758 /	1
NBR_0000761901	Peptidase_M13_N / Peptidase_M13_N / Peptidase_M13 /	1
NBR_0000819201	Peptidase_C65 /	1
NBR_0000868801	Propep_M14 /	1
NBR_0000980201	Peptidase_M28 /	1
NBR_0001129301	Propep_M14 / Peptidase_M14 /	1
NBR_0001233701	DUF1758 /	1
NBR_0001385501	Peptidase_M22 /	1
NBR_0001700101	SPC25 /	1
NBR_0001778901	Peptidase_M28 /	1
NBR_0001805801	Peptidase_S10 /	1
NBR_0001876601	Peptidase_M17 /	1
NBR_0001980701	M20_dimer /	1
NBR_0002106101	Peptidase_M13_N / Peptidase_M13 /	1
NBR_0002116801	SPC12 /	1
NBR_0002129601	DUF1758 /	1
NBR_0002183401	Peptidase_A22B /	1
NBR_0002214201	Peptidase_M16 / Peptidase_M16 / Peptidase_M16_C /	1
NBR_0000000601	JAB / MitMem_reg /	1
NBR_0000153101	JAB / MitMem_reg /	1
NBR_0000158301	Peptidase_S10 /	1
NBR_0000181201	Peptidase_C13 /	1
NBR_0000340501	Serpin /	1
NBR_0000382301	Serpin /	1
NBR_0000397301	Lon_C /	1
NBR_0000398301	Peptidase_A17 / Integrase_H2C2 /	1
NBR_0000503901	Asp_protease_2 /	1
NBR_0000646601	Peptidase_C97 /	1
NBR_0000648301	Peptidase_M20 / M20_dimer /	1
NBR_0000717401	DPPIV_N /	1
NBR_0000719301	G_glu_transpept /	1
NBR_0000847501	Peptidase_S10 / Peptidase_S10 /	1
NBR_0000868901	Peptidase_M14 /	1
NBR_0001003201	Peptidase_S10 /	1
NBR_0001035701	Peptidase_C12 / Peptidase_C12 /	1
NBR_0001089001	Peptidase_M14 / CarboxypepD_reg /	1
NBR_0001097401	Peptidase_C92 / Aldedh /	1
NBR_0001103001	Serpin /	1
NBR_0001188001	Peptidase_S8 / P_proprotein /	1
NBR_0001212801	Peptidase_M16 / Peptidase_M16_C /	1
NBR_0001246401	Peptidase_M1_N /	1
NBR_0001300701	Peptidase_S8 / P_proprotein /	1
NBR_0001305401	G_glu_transpept /	1
NBR_0001337901	Asp_protease_2 /	1
NBR_0001342001	S8_pro-domain / Peptidase_S8 / P_proprotein /	1
NBR_0001386501	Peptidase_M13_N / Peptidase_M13 /	1
NBR_0001389401	Peptidase_M1 / Leuk-A4-hydro_C /	1
NBR_0001401201	Peptidase_A17 / Integrase_H2C2 / DUF5641 /	1
NBR_0001469801	LON_substr_bdg / AAA / Lon_C / Lon_C /	1
NBR_0001479701	Peptidase_M16 / Peptidase_M16_C / Peptidase_M16_M / Peptidase_M16_M / Peptidase_M16_C /	1
NBR_0001567801	Peptidase_S8 / Peptidase_S8 / TPPII /	1
NBR_0001703601	Peptidase_A17 /	1
NBR_0001730501	Peptidase_M17 /	1
NBR_0001746401	DUF1758 /	1
NBR_0001888301	DUF1758 /	1
NBR_0001894801	Peptidase_M8 / Peptidase_M8 /	1
NBR_0001903301	Peptidase_M28 / Peptidase_M28 /	1
NBR_0001938801	JAB / CSN5_C /	1
NBR_0001944801	Peptidase_A17 /	1
NBR_0001945001	Peptidase_M14 / ShK /	1
NBR_0001960801	Peptidase_M8 /	1
NBR_0001997501	Peptidase_M1 / ERAP1_C /	1
NBR_0002021801	Peptidase_M49 /	1
NBR_0002084401	Peptidase_A17 / Integrase_H2C2 / rve / DUF5641 /	1
NBR_0002084501	DUF1758 /	1
NBR_0002205001	Serpin /	1
NBR_0002240801	DUF1758 /	1
NBR_0000075901	Peptidase_S10 / Peptidase_S10 / Peptidase_S10 /	1
NBR_0000166401	Peptidase_C13 /	1
NBR_0000177001	Peptidase_A17 /	1
NBR_0000257501	Peptidase_M41 /	1
NBR_0000314901	S8_pro-domain /	1
NBR_0000331101	Serpin /	1
NBR_0000334901	DUF1758 /	1
NBR_0000337101	Serpin /	1
NBR_0000465501	Peptidase_A17 /	1
NBR_0000540201	Peptidase_S28 /	1
NBR_0000553801	Peptidase_A17 /	1
NBR_0000558601	Peptidase_M28 /	1
NBR_0000782201	DUF1758 /	1
NBR_0000783701	Peptidase_S24 /	1
NBR_0000829301	Peptidase_S28 / Peptidase_S28 / Peptidase_S28 / Peptidase_S28 /	1
NBR_0000846901	DUF1758 /	1
NBR_0000868501	Peptidase_M24 /	1
NBR_0000883401	Peptidase_M13_N /	1
NBR_0001005601	Asp_protease_2 /	1
NBR_0001035401	G_glu_transpept /	1
NBR_0001078901	Peptidase_S9 /	1
NBR_0001092901	Peptidase_A17 /	1
NBR_0001137501	DUF1758 /	1
NBR_0001160901	Peptidase_A17 / Integrase_H2C2 / DUF5641 / Phlebovirus_G2 /	1
NBR_0001162401	Peptidase_A17 /	1
NBR_0001180501	Propep_M14 /	1
NBR_0001181101	AMP_N / Peptidase_M24 /	1
NBR_0001181401	Peptidase_A22B /	1
NBR_0001290301	Peptidase_A17 / Integrase_H2C2 /	1
NBR_0001301401	JAB / MitMem_reg /	1
NBR_0001375801	Peptidase_M20 /	1
NBR_0001437101	Peptidase_C12 /	1
NBR_0001441601	Peptidase_S28 /	1
NBR_0001445501	Peptidase_M16_C /	1
NBR_0001462101	Peptidase_M16_C / Peptidase_M16_C /	1
NBR_0001466701	Peptidase_A17 /	1
NBR_0001485701	Peptidase_A17 /	1
NBR_0001529501	Hydrolase_4 /	1
NBR_0001586901	Pepdidase_M14_N /	1
NBR_0001753501	DUF1758 / DUF5641 /	1
NBR_0001841001	JAB / MitMem_reg /	1
NBR_0001940101	DUF1758 /	1
NBR_0002001901	Peptidase_M28 /	1
NBR_0002203701	Peptidase_M14 /	1
NBR_0002260801	Peptidase_M28 /	1
NBR_0002262401	Peptidase_A17 /	1
NBR_0002268601	Serpin /	1
NBR_0002271401	Peptidase_M41 /	1
NBR_0000075701	gag-asp_proteas /	1
NBR_0000116601	Peptidase_A17 / DUF5641 /	1
NBR_0000119901	Peptidase_A17 /	1
NBR_0000123001	DUF1758 /	1
NBR_0000130201	Peptidase_M13 /	1
NBR_0000161701	DUF1758 / DUF5641 /	1
NBR_0000189201	Peptidase_S10 / Peptidase_S10 /	1
NBR_0000220001	Peptidase_A17 /	1
NBR_0000299101	gag-asp_proteas /	1
NBR_0000459501	Peptidase_S10 /	1
NBR_0000598701	Peptidase_M20 /	1
NBR_0000600201	CLP_protease / CLP_protease /	1
NBR_0000602101	Asp_protease_2 /	1
NBR_0000624001	gag-asp_proteas /	1
NBR_0000642601	Peptidase_M10 /	1
NBR_0000719401	DUF1758 / Integrase_H2C2 /	1
NBR_0000721001	DUF1758 /	1
NBR_0000787701	DUF1758 /	1
NBR_0000839901	Peptidase_A17 / DUF5641 /	1
NBR_0000883301	Peptidase_C48 /	1
NBR_0000905301	Peptidase_M10 /	1
NBR_0000920901	DUF1758 /	1
NBR_0000960501	DUF1758 /	1
NBR_0000974601	DUF1758 / Peptidase_A17 / DUF5641 /	1
NBR_0000981301	G_glu_transpept / G_glu_transpept /	1
NBR_0001044101	Asp_protease_2 /	1
NBR_0001102901	Serpin / Serpin / Serpin / Serpin / Serpin / Serpin / Serpin / Serpin / Serpin / Serpin / Serpin / Serpin / Serpin / Serpin / Serpin /	1
NBR_0001111801	Peptidase_S10 /	1
NBR_0001192701	Peptidase_A17 /	1
NBR_0001270001	DUF1758 / DUF5641 /	1
NBR_0001278701	Asp_protease_2 /	1
NBR_0001296301	DUF1758 /	1
NBR_0001393301	Kazal_1 /	1
NBR_0001450801	DUF1758 / Peptidase_A17 / Integrase_H2C2 / rve / DUF5641 /	1
NBR_0001452401	gag-asp_proteas /	1
NBR_0001480401	Asp_protease_2 /	1
NBR_0001513301	Peptidase_A17 /	1
NBR_0001538101	Peptidase_M1_N / Peptidase_M1 /	1
NBR_0001659901	gag-asp_proteas /	1
NBR_0001745301	Peptidase_A17 /	1
NBR_0001773901	DUF1758 /	1
NBR_0001806701	Hydrolase_4 /	1
NBR_0001825801	gag-asp_proteas /	1
NBR_0001871301	Peptidase_C12 / UCH_C / O-FucT /	1
NBR_0001874001	Peptidase_A17 /	1
NBR_0001883001	Peptidase_A17 / DUF5641 /	1
NBR_0001912601	Peptidase_M1_N /	1
NBR_0001957401	Peptidase_M20 /	1
NBR_0002003301	Peptidase_M8 / Peptidase_M8 /	1
NBR_0002007901	S8_pro-domain / Peptidase_S8 /	1
NBR_0002021201	DUF1758 /	1
NBR_0002056701	Peptidase_A17 /	1
NBR_0002067301	Peptidase_A17 /	1
NBR_0002093501	DUF1758 / Peptidase_A17 /	1
NBR_0002124101	Asp_protease_2 /	1
NBR_0002137301	Peptidase_C48 / SHQ1 /	1
NBR_0002149701	DUF1758 /	1
NBR_0002182501	Peptidase_M1_N / Peptidase_M1 /	1
NBR_0002250601	Peptidase_C54 /	1
NBR_0000038001	Peptidase_C13 / Peptidase_C13 /	1
NBR_0000163701	Peptidase_M1_N /	1
NBR_0000216601	gag-asp_proteas / RVT_1 / RT_RNaseH_2 / Integrase_H2C2 / rve /	1
NBR_0000233101	gag-asp_proteas / RVT_1 / RT_RNaseH_2 / Integrase_H2C2 / rve /	1
NBR_0000246701	Asp_protease_2 / RVT_1 / RT_RNaseH_2 / Integrase_H2C2 / rve /	1
NBR_0000334401	Peptidase_S10 /	1
NBR_0000906601	Peptidase_M10 / Hemopexin / Hemopexin /	1
NBR_0000918301	Kazal_2 / Kazal_1 / Kazal_2 / Kazal_1 / Kazal_2 / Kazal_2 /	1
NBR_0000942801	Peptidase_M1 /	1
NBR_0001126601	Peptidase_M8 /	1
NBR_0001253201	Peptidase_S24 / Sec7_N / Sec7 /	1
NBR_0001329101	Peptidase_M10 /	1
NBR_0001340701	Peptidase_M20 /	1
NBR_0001347301	Peptidase_M14 /	1
NBR_0001437201	Peptidase_C12 /	1
NBR_0001438801	gag-asp_proteas / RVT_1 / RT_RNaseH_2 / RT_RNaseH / Integrase_H2C2 / rve /	1
NBR_0001549301	Peptidase_M48_N / Peptidase_M48 / Peptidase_M48 /	1
NBR_0001561501	Peptidase_M10 /	1
NBR_0001692401	Peptidase_M50 /	1
NBR_0001731401	Peptidase_M13_N /	1
NBR_0001806601	Hydrolase_4 / Hydrolase_4 /	1
NBR_0001850101	Peptidase_M13 /	1
NBR_0001963901	Hydrolase_4 /	1
NBR_0001967801	Peptidase_M10 /	1
NBR_0001968701	gag-asp_proteas /	1
NBR_0001986001	gag-asp_proteas / RVT_1 /	1
NBR_0002049501	Peptidase_M28 /	1
NBR_0002116701	LON_substr_bdg /	1
NBR_0000194601	Peptidase_C54 /	1
NBR_0000283001	Peptidase_C54 /	1
NBR_0000373401	Propep_M14 /	1
NBR_0000394501	Peptidase_S10 /	1
NBR_0000413101	Peptidase_M1_N /	1
NBR_0000420901	Peptidase_M14 /	1
NBR_0000499901	Peptidase_M14 /	1
NBR_0000513801	Peptidase_M49 /	1
NBR_0000541401	Peptidase_M14 /	1
NBR_0000670401	Peptidase_M24 /	1
NBR_0000717701	Peptidase_S9 /	1
NBR_0000924301	Peptidase_M1_N / Peptidase_M1 / ERAP1_C /	1
NBR_0001135001	Peptidase_M1_N / Peptidase_M1 / ERAP1_C / Peptidase_M1_N / Peptidase_M1 / ERAP1_C /	1
NBR_0001436301	Peptidase_M16 /	1
NBR_0001445301	Peptidase_M16 /	1
NBR_0001691601	Peptidase_M28 /	1
NBR_0001778201	Peptidase_S9 /	1
NBR_0001820801	Peptidase_M14 /	1
NBR_0002015101	Peptidase_C12 / UCH_C /	1
NBR_0002091101	Peptidase_M2 /	1
NBR_0002175901	Peptidase_S9 /	1
NBR_0002185701	Hydrolase_4 /	1
NBR_0002231301	Peptidase_S10 /	1
NBR_0000015701	Peptidase_C78 /	1
NBR_0000021101	Peptidase_M14 /	1
NBR_0000067501	Peptidase_M1_N /	1
NBR_0000594001	Peptidase_C48 /	1
NBR_0000670301	Peptidase_M24 /	1
NBR_0000861201	Peptidase_C13 /	1
NBR_0001122801	Peptidase_M24 /	1
NBR_0001470601	Peptidase_M16 / Peptidase_M16_C / Peptidase_M16_M /	1
NBR_0001904101	Kazal_2 /	1
NBR_0001920301	DUF316 /	1
NBR_0002036101	Peptidase_M14 /	1
NBR_0002258701	Peptidase_M49 /	1
NBR_0000472101	Peptidase_M8 /	1
NBR_0001824201	Peptidase_S8 / P_proprotein /	1
NBR_0002077701	Peptidase_S10 /	1
NBR_0000546801	Peptidase_M1 /	1
NBR_0001337201	ShK / ShK / An_peroxidase / CAP /	0
NBR_0000752401	Vitellogenin_N / DUF1943 / VWD /	0
NBR_0000897601	-	0
NBR_0001394301	CAP /	0
NBR_0000014101	Vitellogenin_N / DUF1943 / VWD /	0
NBR_0000612601	PAN_1 /	0
NBR_0000844701	Globin /	0
NBR_0000928101	-	0
NBR_0001356301	CAP /	0
NBR_0001356501	CAP / CAP /	0
NBR_0001574401	Gp-FAR-1 /	0
NBR_0000300101	-	0
NBR_0000725401	Ion_trans_2 / Ion_trans_2 /	0
NBR_0000768001	CPG4 /	0
NBR_0000829001	PEPCK_N / PEPCK_GTP / PEPCK_GTP /	0
NBR_0000876301	Motile_Sperm /	0
NBR_0000957401	Gal-bind_lectin / Gal-bind_lectin /	0
NBR_0001082901	Ig_3 / fn3 / fn3 / fn3 /	0
NBR_0001192001	-	0
NBR_0000051101	Innexin /	0
NBR_0000062501	-	0
NBR_0000366001	CAP /	0
NBR_0000724801	PAN_4 /	0
NBR_0000775301	-	0
NBR_0000797901	Proteasome / FA_desaturase /	0
NBR_0000828801	Neur_chan_LBD / Neur_chan_memb /	0
NBR_0000891601	-	0
NBR_0000928001	-	0
NBR_0001051501	-	0
NBR_0001057901	AMOP /	0
NBR_0001102501	-	0
NBR_0001175801	-	0
NBR_0001543301	-	0
NBR_0000006101	Kunitz_BPTI /	0
NBR_0000039301	A2M / TED_complement / A2M_recep /	0
NBR_0000090001	Glyco_hydro_19 / Glyco_hydro_19 /	0
NBR_0000310701	-	0
NBR_0000396401	NPA / NPA / NPA / NPA / NPA / NPA /	0
NBR_0000603801	Ig_2 / Ig_3 / Pkinase_Tyr /	0
NBR_0000697501	Glyco_transf_92 /	0
NBR_0000713801	RPE65 /	0
NBR_0000794201	-	0
NBR_0000834901	-	0
NBR_0000856001	zf-C4 / Hormone_recep /	0
NBR_0000905001	-	0
NBR_0000968501	-	0
NBR_0001053601	LRR_8 / LRR_8 /	0
NBR_0001087001	-	0
NBR_0001151101	Globin /	0
NBR_0001163801	Tyrosinase / ShK / ShK /	0
NBR_0001388801	FKBP_C / FKBP_C /	0
NBR_0001426301	Tap-RNA_bind / TAP_C /	0
NBR_0001547601	DB /	0
NBR_0001554501	MG2 / MG3 / A2M_BRD /	0
NBR_0001764401	DENN / dDENN / RUN / PLAT / RUN /	0
NBR_0000018101	-	0
NBR_0000039501	TTR-52 / TTR-52 /	0
NBR_0000052101	Globin /	0
NBR_0000055901	-	0
NBR_0000072701	E1-E2_ATPase / E1-E2_ATPase / Cation_ATPase / Cation_ATPase_C /	0
NBR_0000194001	MFP2b /	0
NBR_0000224801	Bromodomain / DUF3512 /	0
NBR_0000295801	COesterase /	0
NBR_0000476001	MFP2b /	0
NBR_0000564201	Ribosomal_S25 / Innexin / Innexin /	0
NBR_0000604301	EB /	0
NBR_0000634501	PD40 / PD40 / PD40 / PD40 / PD40 /	0
NBR_0000646801	-	0
NBR_0000660501	Proteasome_A_N / Proteasome /	0
NBR_0000664001	-	0
NBR_0000671101	14-3-3 / 14-3-3 /	0
NBR_0000686501	-	0
NBR_0000708601	PI-PLC-X / SH2 / SH2 / PI-PLC-Y / C2 /	0
NBR_0000718501	7tm_1 /	0
NBR_0000750401	-	0
NBR_0000751001	Cation_efflux / ZT_dimer /	0
NBR_0000752001	Pkinase / KA1 /	0
NBR_0000755201	Patched /	0
NBR_0000769601	Trefoil / NtCtMGAM_N / Gal_mutarotas_2 / Glyco_hydro_31 /	0
NBR_0000825101	UCH /	0
NBR_0000856801	DUF5380 /	0
NBR_0000859701	COesterase / Ribosomal_L23eN / Ribosomal_L23 /	0
NBR_0000860801	-	0
NBR_0000862101	-	0
NBR_0000863301	Vitellogenin_N / DUF1943 / VWD /	0
NBR_0000896201	TTR-52 /	0
NBR_0000902601	-	0
NBR_0000908601	E1-E2_ATPase / Hydrolase /	0
NBR_0000929501	Glyco_transf_20 / T6PP_N /	0
NBR_0000952001	-	0
NBR_0000973401	-	0
NBR_0000994901	TTR-52 / TTR-52 /	0
NBR_0000998401	TTR-52 /	0
NBR_0001017201	Motile_Sperm /	0
NBR_0001027001	KH_1 /	0
NBR_0001043901	DM13 / DM13 /	0
NBR_0001059901	PDZ /	0
NBR_0001103201	Cohesin_HEAT / Nipped-B_C /	0
NBR_0001105701	La / RRM_1 / RRM_3 /	0
NBR_0001116501	-	0
NBR_0001130901	Rap_GAP / Cir_N /	0
NBR_0001157501	hEGF / EGF / hEGF /	0
NBR_0001176401	Enolase_N / Enolase_C /	0
NBR_0001191901	Lipase_2 /	0
NBR_0001225701	Cofilin_ADF / Cofilin_ADF /	0
NBR_0001238401	Neur_chan_LBD / Neur_chan_memb /	0
NBR_0001244201	Profilin /	0
NBR_0001261201	FYVE /	0
NBR_0001266301	NUC130_3NT / SDA1 /	0
NBR_0001277301	-	0
NBR_0001280201	Globin /	0
NBR_0001283401	-	0
NBR_0001285001	TCTP /	0
NBR_0001380401	Ldl_recept_a / Ldl_recept_a / Ldl_recept_a / Ldl_recept_a / Ldl_recept_a / Ldl_recept_a / EGF_CA / Ldl_recept_b / Ldl_recept_b / Ldl_recept_b /	0
NBR_0001383201	Sod_Cu /	0
NBR_0001537101	Globin /	0
NBR_0001546901	JmjC /	0
NBR_0001590701	-	0
NBR_0001591401	-	0
NBR_0001738301	-	0
NBR_0001741101	Aldo_ket_red / Aldo_ket_red / Aldo_ket_red /	0
NBR_0001762701	CUT / Homeodomain /	0
NBR_0001945701	MFP2b / MFP2b /	0
NBR_0001962501	MFP2b /	0
NBR_0002029301	Myosin_head / Myosin_tail_1 /	0
NBR_0000002201	NUDIX /	0
NBR_0000004401	POB3_N / SSrecog / Rtt106 / HMG_box /	0
NBR_0000016801	PUF / PUF / PUF /	0
NBR_0000038101	TTR-52 /	0
NBR_0000075101	Gp-FAR-1 /	0
NBR_0000084901	-	0
NBR_0000127301	-	0
NBR_0000130801	PUB / PUB /	0
NBR_0000136201	CGI-121 /	0
NBR_0000251401	CGI-121 /	0
NBR_0000258801	Ephrin /	0
NBR_0000369301	ShK / ShK /	0
NBR_0000420701	-	0
NBR_0000511001	-	0
NBR_0000573901	Lipase_2 /	0
NBR_0000589801	Glyco_hydro_25 /	0
NBR_0000593501	ShK / ShK / ShK / ShK /	0
NBR_0000594801	-	0
NBR_0000595101	Sarcoglycan_2 /	0
NBR_0000603301	Glu_syn_central / Glu_syn_central / Glu_synthase / GXGXG / Fer4_20 / Pyr_redox_2 /	0
NBR_0000608401	L27 / PDZ / Fe-S_biosyn /	0
NBR_0000612201	Ldl_recept_a / EGF_CA / EGF_CA / EGF_CA / EGF_CA / EGF_CA / EGF_CA / EGF_CA / EGF / EGF_CA / EGF_CA / EGF_CA / EGF_CA / VWA / EGF_CA / EGF_3 / EGF_CA / hEGF / EGF_CA / EGF_CA / EGF_CA / EGF_CA / EGF_CA / EGF_CA / EGF_CA / EGF_CA / EGF_CA / hEGF / EGF_CA / EGF_CA / EGF_CA / EGF_CA /	0
NBR_0000621901	ANF_receptor / Lig_chan-Glu_bd / Lig_chan /	0
NBR_0000626601	ASC / ASC /	0
NBR_0000627401	Oxidored_FMN /	0
NBR_0000646901	-	0
NBR_0000664701	-	0
NBR_0000670901	Ion_trans_2 / Ion_trans_2 /	0
NBR_0000676801	KH_1 /	0
NBR_0000677101	C2 / C1_1 /	0
NBR_0000687801	FERM_N / FERM_M / FERM_C / FA /	0
NBR_0000688601	HEAT /	0
NBR_0000689001	RRM_1 / RRM_1 / RRM_1 /	0
NBR_0000698001	-	0
NBR_0000703501	-	0
NBR_0000705901	COesterase / COesterase /	0
NBR_0000727601	Cadherin / Cadherin / Cadherin / Cadherin / Cadherin / Cadherin / Cadherin / Cadherin /	0
NBR_0000736501	Ly-6_related /	0
NBR_0000737101	SAM_1 / SAM_1 /	0
NBR_0000758001	TTR-52 /	0
NBR_0000765001	Zona_pellucida /	0
NBR_0000768601	zf-CCCH / zf-CCCH /	0
NBR_0000771401	SH3_9 /	0
NBR_0000820801	Voltage_CLC / Voltage_CLC / CBS /	0
NBR_0000872201	Ion_trans_2 / Ion_trans_2 /	0
NBR_0000881501	Ion_trans_2 / Ion_trans_2 /	0
NBR_0000899001	DSL / EGF /	0
NBR_0000913701	FOLN /	0
NBR_0000922301	zf-A20 / zf-AN1 /	0
NBR_0000934001	-	0
NBR_0000935101	SecA_DEAD /	0
NBR_0000937701	TTR-52 /	0
NBR_0000960001	ShK / ShK / ShK / ShK /	0
NBR_0000995001	TTR-52 /	0
NBR_0001001401	PDZ / RGS-like / RhoGEF / PH_16 /	0
NBR_0001008101	LRR_8 / LRR_8 / LRR_8 / LRR_8 / LRR_8 /	0
NBR_0001008501	DB /	0
NBR_0001015601	SMC_N /	0
NBR_0001017901	Innexin /	0
NBR_0001023301	Neur_chan_LBD / Neur_chan_LBD / Neur_chan_memb /	0
NBR_0001026701	DOMON /	0
NBR_0001031801	ShK / ShK / ShK / ShK /	0
NBR_0001032001	Ground-like /	0
NBR_0001048201	Pkinase /	0
NBR_0001054201	-	0
NBR_0001062401	MATH / BTB /	0
NBR_0001064101	-	0
NBR_0001095001	zf-C4 / Hormone_recep /	0
NBR_0001097601	-	0
NBR_0001114601	ICL / ICL / ICL / Malate_synthase /	0
NBR_0001121301	Collagen / OLF /	0
NBR_0001136301	Thioredoxin / Thioredoxin_6 / Thioredoxin /	0
NBR_0001138301	SEFIR /	0
NBR_0001154301	Na_H_Exchanger / Na_H_Exchanger /	0
NBR_0001161001	Thioredoxin / FAD_SOX / Evr1_Alr /	0
NBR_0001175901	7tm_1 /	0
NBR_0001188201	Kunitz_BPTI / Kunitz_BPTI /	0
NBR_0001196201	-	0
NBR_0001199101	Tetraspanin /	0
NBR_0001205601	FERM_N / FERM_M /	0
NBR_0001211001	-	0
NBR_0001219501	Ribosomal_L22 / Tfb5 /	0
NBR_0001223501	-	0
NBR_0001240301	Ins145_P3_rec / MIR / RYDR_ITPR /	0
NBR_0001240601	RhoGEF / PH /	0
NBR_0001256401	Apyrase /	0
NBR_0001278601	MFS_1 /	0
NBR_0001285801	TTR-52 / TTR-52 /	0
NBR_0001285901	TTR-52 / TTR-52 /	0
NBR_0001295401	TRP_2 / Ion_trans /	0
NBR_0001308301	EF-hand_5 / SPARC_Ca_bdg / EF-hand_5 / EF-hand_5 / EF-hand_5 /	0
NBR_0001312001	DB / DB /	0
NBR_0001326701	-	0
NBR_0001332101	EFF-AFF /	0
NBR_0001350501	-	0
NBR_0001354701	-	0
NBR_0001364701	Kinesin / Kinesin_assoc / KIF1B / DUF3694 /	0
NBR_0001366101	Alpha-amylase / Alpha-amylase_C /	0
NBR_0001386201	ASC /	0
NBR_0001388701	Neur_chan_LBD /	0
NBR_0001396401	Pkinase_Tyr /	0
NBR_0001507801	EFF-AFF /	0
NBR_0001533301	Ank_3 / Ank_2 /	0
NBR_0001560501	Gp-FAR-1 /	0
NBR_0001570001	-	0
NBR_0001584401	WH2 /	0
NBR_0001586301	-	0
NBR_0001590901	-	0
NBR_0001715301	ShK / ShK / ShK / ShK /	0
NBR_0001748701	Na_H_Exchanger / Na_H_Exchanger /	0
NBR_0001759101	-	0
NBR_0001783001	7tm_1 /	0
NBR_0001793501	7TM_GPCR_Srbc /	0
NBR_0001800301	Oxidored_FMN /	0
NBR_0001831001	-	0
NBR_0001831901	PAZ / Piwi / Piwi /	0
NBR_0001860201	-	0
NBR_0001936701	Motile_Sperm /	0
NBR_0001941501	EF-1_beta_acid / EF1_GNE /	0
NBR_0001968601	CAP /	0
NBR_0001988501	HPD /	0
NBR_0002066901	ERAP1_C /	0
NBR_0002091701	Ldh_1_N / Ldh_1_C /	0
NBR_0000000101	2-Hacid_dh_C /	0
NBR_0000002301	MFP2b / MFP2b / MFP2b /	0
NBR_0000006201	-	0
NBR_0000030601	MOLO1 /	0
NBR_0000032201	Motile_Sperm /	0
NBR_0000040401	LRR_8 / I-set / An_peroxidase /	0
NBR_0000040601	-	0
NBR_0000046401	Pkinase /	0
NBR_0000054601	-	0
NBR_0000061901	UQ_con /	0
NBR_0000071601	Ion_trans_2 / Ion_trans_2 /	0
NBR_0000080601	zf-C2H2 / zf-C2H2_4 /	0
NBR_0000098701	MIF4G / MIF4G /	0
NBR_0000107201	Solute_trans_a /	0
NBR_0000110101	G-patch / FtsJ /	0
NBR_0000119401	TSP_1 / ABC_membrane /	0
NBR_0000121401	RRM_1 / RRM_1 / SPOC /	0
NBR_0000133201	TTR-52 /	0
NBR_0000138401	-	0
NBR_0000158901	-	0
NBR_0000171901	-	0
NBR_0000186201	DIL /	0
NBR_0000191801	-	0
NBR_0000203001	YL1 /	0
NBR_0000242901	DIL /	0
NBR_0000259901	Neur_chan_LBD / Neur_chan_memb /	0
NBR_0000267101	Beta-lactamase /	0
NBR_0000288601	-	0
NBR_0000318301	SHNi-TPR /	0
NBR_0000335901	-	0
NBR_0000355101	NDK /	0
NBR_0000469101	RNase_Zc3h12a /	0
NBR_0000525301	-	0
NBR_0000541701	-	0
NBR_0000566501	COesterase /	0
NBR_0000568601	ADK / ADK / ADK / ADK /	0
NBR_0000570301	SAM_PNT / Ets /	0
NBR_0000570901	7TM_GPCR_Srw / 7TM_GPCR_Srw /	0
NBR_0000576801	-	0
NBR_0000577601	Neur_chan_LBD / Neur_chan_memb /	0
NBR_0000598101	PIEZO / Piezo_RRas_bdg /	0
NBR_0000599201	CBFD_NFYB_HMF /	0
NBR_0000600501	-	0
NBR_0000601001	CBM_14 / CBM_14 / CBM_14 / CBM_14 / CBM_14 / CBM_14 / CBM_14 / CBM_14 / CBM_14 / CBM_14 / CBM_14 / CBM_14 / CBM_14 / CBM_14 / CBM_14 / CBM_14 / CBM_14 / CBM_14 / CBM_14 / CBM_14 / CBM_14 /	0
NBR_0000607501	Pkinase /	0
NBR_0000608001	eIF3g / RRM_1 / Arf /	0
NBR_0000609901	-	0
NBR_0000621701	-	0
NBR_0000622301	Pkinase_Tyr /	0
NBR_0000627901	TTR-52 /	0
NBR_0000631401	Folliculin /	0
NBR_0000635201	Innexin /	0
NBR_0000639201	zf-C4 / Hormone_recep /	0
NBR_0000640001	-	0
NBR_0000641201	Fz /	0
NBR_0000644101	adh_short /	0
NBR_0000655301	CBM_14 / CBM_14 / CBM_14 / CBM_14 / CBM_14 /	0
NBR_0000660801	DEAD / Helicase_C /	0
NBR_0000661701	Ion_trans_2 / Ion_trans_2 /	0
NBR_0000662701	-	0
NBR_0000663901	GpcrRhopsn4 / GpcrRhopsn4 /	0
NBR_0000666201	Cyclin_N /	0
NBR_0000669601	COesterase /	0
NBR_0000679701	Innexin /	0
NBR_0000683601	-	0
NBR_0000686701	-	0
NBR_0000687501	-	0
NBR_0000691001	-	0
NBR_0000705501	Homeodomain /	0
NBR_0000706101	-	0
NBR_0000710701	-	0
NBR_0000718201	Calponin / Calponin / Calponin /	0
NBR_0000720401	SH3_9 / SH3_1 / RhoGEF /	0
NBR_0000721201	HLH /	0
NBR_0000723001	HSP20 /	0
NBR_0000723401	TGF_beta_GS / Pkinase /	0
NBR_0000724601	HSP20 /	0
NBR_0000727401	-	0
NBR_0000728301	TTR-52 /	0
NBR_0000729401	LBP_BPI_CETP_C /	0
NBR_0000731901	Clc-like /	0
NBR_0000741601	-	0
NBR_0000742201	Pkinase / PKK / PKK /	0
NBR_0000746501	RasGEF_N_2 / RICTOR_V /	0
NBR_0000748701	Pkinase /	0
NBR_0000751301	VWA / Zona_pellucida /	0
NBR_0000761701	zf-C4 /	0
NBR_0000769001	-	0
NBR_0000776401	Syja_N /	0
NBR_0000787901	EB / EB / EB / EB /	0
NBR_0000789301	-	0
NBR_0000792601	Zona_pellucida /	0
NBR_0000793301	-	0
NBR_0000806501	Rrp44_CSD1 / OB_Dis3 / RNB / Dis3l2_C_term /	0
NBR_0000824301	Pkinase_Tyr /	0
NBR_0000825201	-	0
NBR_0000853001	Laminin_EGF / Laminin_EGF / Laminin_EGF /	0
NBR_0000858301	-	0
NBR_0000862401	Sugar_tr /	0
NBR_0000865901	Y_phosphatase /	0
NBR_0000883801	zf-C2H2 /	0
NBR_0000887801	Troponin /	0
NBR_0000895301	DEAD / rRNA_proc-arch / DSHCT /	0
NBR_0000896401	Motile_Sperm /	0
NBR_0000898101	TTR-52 /	0
NBR_0000903701	ASC /	0
NBR_0000909901	-	0
NBR_0000916901	FERM_N / FERM_M / FERM_C / ERM /	0
NBR_0000933601	-	0
NBR_0000943701	7tm_1 /	0
NBR_0000948001	DUF1768 /	0
NBR_0000952201	RRM_1 / eIF2A /	0
NBR_0000953601	MFS_1 /	0
NBR_0000954901	BTB /	0
NBR_0000963701	LIM /	0
NBR_0000966501	-	0
NBR_0000967601	-	0
NBR_0000968701	-	0
NBR_0000975201	TTR-52 /	0
NBR_0000978501	Neur_chan_LBD / Neur_chan_memb /	0
NBR_0000980401	RINGv /	0
NBR_0000989201	Pkinase_Tyr / Pkinase_Tyr /	0
NBR_0000990301	Ank_2 /	0
NBR_0000998501	GSHPx /	0
NBR_0000999101	Hormone_recep /	0
NBR_0001000601	PAS / PAS_11 /	0
NBR_0001001001	Neur_chan_LBD / Neur_chan_memb /	0
NBR_0001004601	-	0
NBR_0001007101	Tetraspanin /	0
NBR_0001009701	Trefoil / NtCtMGAM_N / Glyco_hydro_31 / Glyco_hydro_31 /	0
NBR_0001013101	-	0
NBR_0001017101	-	0
NBR_0001026401	SH2 /	0
NBR_0001040701	EF-hand_8 / EF-hand_5 / Mito_carr / Mito_carr / Mito_carr /	0
NBR_0001046501	-	0
NBR_0001052301	-	0
NBR_0001061201	DAN /	0
NBR_0001062001	EMP24_GP25L / adh_short /	0
NBR_0001062301	zf-C2H2_6 / zf-C2H2 / zf-C2H2 / zf-met /	0
NBR_0001080801	RabGAP-TBC /	0
NBR_0001082401	MADF_DNA_bdg / MADF_DNA_bdg /	0
NBR_0001087401	HSP70 /	0
NBR_0001104701	Ion_trans_2 / Ion_trans_2 /	0
NBR_0001105101	DUF1908 / Pkinase / PDZ_6 /	0
NBR_0001105501	LAMTOR /	0
NBR_0001106501	AARP2CN / RIBIOP_C /	0
NBR_0001109101	TIL / TIL /	0
NBR_0001152201	Proteasome_A_N / Proteasome /	0
NBR_0001221401	-	0
NBR_0001230601	SAM_1 /	0
NBR_0001236501	SDF /	0
NBR_0001241401	-	0
NBR_0001248601	Pro_isomerase /	0
NBR_0001253101	DEAD / Helicase_C /	0
NBR_0001269501	Ly-6_related /	0
NBR_0001271601	DUF148 /	0
NBR_0001278001	Myosin_N / Myosin_head / Myosin_tail_1 / Myosin_tail_1 / Myosin_tail_1 /	0
NBR_0001280101	-	0
NBR_0001289601	RabGAP-TBC /	0
NBR_0001291301	Collagen / Collagen / Collagen / Collagen /	0
NBR_0001300801	Chitin_synth_2 /	0
NBR_0001311801	-	0
NBR_0001323401	-	0
NBR_0001325501	-	0
NBR_0001339301	DB / fn3 / DB /	0
NBR_0001341001	Glyco_hydro_38N / Glyco_hydro_38N / Alpha-mann_mid / Glyco_hydro_38C / Glyco_hydro_38C /	0
NBR_0001344001	Sds3 /	0
NBR_0001359201	TSP_1 / ADAM_spacer1 / TSP_1 / TSP_1 / TSP_1 / TSP_1 / TSP_1 / Kunitz_BPTI / Kunitz_BPTI / Kunitz_BPTI / Kunitz_BPTI / Kunitz_BPTI / Kunitz_BPTI /	0
NBR_0001360101	ELFV_dehydrog_N /	0
NBR_0001361501	FGF /	0
NBR_0001367101	C1_1 / C1_1 / Pkinase / Pkinase_C /	0
NBR_0001367701	Nramp /	0
NBR_0001371101	An_peroxidase / An_peroxidase /	0
NBR_0001384001	DUF1768 /	0
NBR_0001387601	-	0
NBR_0001397101	AAA / AAA_lid_3 / Peptidase_M41 /	0
NBR_0001401701	Lactamase_B_4 / Lactamase_B_2 /	0
NBR_0001420301	-	0
NBR_0001421301	Carn_acyltransf / Carn_acyltransf / FAIM1 /	0
NBR_0001537701	GCS /	0
NBR_0001538201	Tudor-knot / MRG /	0
NBR_0001552901	Kunitz_BPTI /	0
NBR_0001573001	DUF3694 / RabGAP-TBC /	0
NBR_0001574801	7tm_1 /	0
NBR_0001576101	7tm_1 /	0
NBR_0001584701	Lectin_leg-like /	0
NBR_0001590801	-	0
NBR_0001602501	Troponin /	0
NBR_0001604401	-	0
NBR_0001606501	VWA /	0
NBR_0001718501	SH2 / SH3_1 / SH3_2 /	0
NBR_0001731601	Brix /	0
NBR_0001733501	-	0
NBR_0001736001	zf-C4H2 /	0
NBR_0001739301	2-oxogl_dehyd_N / E1_dh / Transket_pyr / OxoGdeHyase_C /	0
NBR_0001754101	TTR-52 /	0
NBR_0001772301	Brix /	0
NBR_0001798101	SH2 / Pkinase_Tyr / Pkinase_Tyr /	0
NBR_0001829001	-	0
NBR_0001834601	CAP /	0
NBR_0001949501	-	0
NBR_0001953801	Patched / Patched /	0
NBR_0001955101	-	0
NBR_0001961001	EF-1_beta_acid / EF1_GNE /	0
NBR_0001964901	Innexin /	0
NBR_0001969701	Col_cuticle_N / Collagen /	0
NBR_0001974501	TTR-52 /	0
NBR_0001977601	-	0
NBR_0001987501	-	0
NBR_0001988801	GTP_EFTU / GTP_EFTU_D2 / GTP_EFTU_D3 /	0
NBR_0001997801	TTR-52 /	0
NBR_0002007101	-	0
NBR_0002013401	MIF4G /	0
NBR_0002031401	-	0
NBR_0002268501	CAP /	0
NBR_0000003101	F-box /	0
NBR_0000009801	DUF5354 /	0
NBR_0000010601	Kinesin /	0
NBR_0000013901	PSI_integrin / Integrin_beta / Integrin_B_tail / Integrin_b_cyt /	0
NBR_0000018001	SH2 /	0
NBR_0000021901	TGF_beta /	0
NBR_0000022901	RRP36 /	0
NBR_0000024601	SAM_2 /	0
NBR_0000024901	Amidinotransf /	0
NBR_0000025001	DM13 /	0
NBR_0000029701	Sugar_tr /	0
NBR_0000035101	-	0
NBR_0000036101	-	0
NBR_0000036401	zf-C2H2 / zf-C2H2 /	0
NBR_0000039201	-	0
NBR_0000039901	CytochromB561_N /	0
NBR_0000041001	Mt_ATP-synt_D /	0
NBR_0000041601	RhoGAP /	0
NBR_0000046601	zf-BED /	0
NBR_0000053201	Clc-like /	0
NBR_0000072301	-	0
NBR_0000080001	PAN_1 / PAN_1 / Zona_pellucida /	0
NBR_0000086301	Homeodomain /	0
NBR_0000089501	bZIP_2 / Sas10_Utp3 /	0
NBR_0000092201	Pkinase / Pkinase_C / Pkinase /	0
NBR_0000092801	DUF775 / DUF775 /	0
NBR_0000097701	BTB / Kelch_1 / Kelch_1 / Kelch_1 / Kelch_1 / Kelch_1 / Kelch_1 /	0
NBR_0000106001	Motile_Sperm /	0
NBR_0000106101	-	0
NBR_0000108501	An_peroxidase / Ferric_reduct / FAD_binding_8 /	0
NBR_0000108701	-	0
NBR_0000109101	FERM_N / FERM_M / FERM_C /	0
NBR_0000118401	-	0
NBR_0000129001	DUF727 /	0
NBR_0000136601	Cation_ATPase_N / E1-E2_ATPase / Cation_ATPase / Hydrolase /	0
NBR_0000141401	DIRP /	0
NBR_0000141801	RNA_pol_Rpc82 / RNA_pol_Rpc82 / TFIIE_alpha /	0
NBR_0000143601	RRM_1 /	0
NBR_0000161901	EF-hand_4 /	0
NBR_0000169801	-	0
NBR_0000173201	-	0
NBR_0000178401	Ion_trans_2 / Ion_trans_2 /	0
NBR_0000191201	-	0
NBR_0000195701	Septin /	0
NBR_0000221401	Glyco_hydro_20 /	0
NBR_0000224301	-	0
NBR_0000239701	TTR-52 /	0
NBR_0000242401	-	0
NBR_0000243701	-	0
NBR_0000261701	-	0
NBR_0000263101	HLH /	0
NBR_0000278501	-	0
NBR_0000281001	Motile_Sperm /	0
NBR_0000341601	-	0
NBR_0000361101	-	0
NBR_0000412701	GILT /	0
NBR_0000434301	-	0
NBR_0000456601	-	0
NBR_0000459001	Pinin_SDK_N /	0
NBR_0000474301	GILT /	0
NBR_0000561001	RasGAP / RasGAP /	0
NBR_0000561501	WW /	0
NBR_0000562001	ASC / ASC /	0
NBR_0000562301	-	0
NBR_0000563001	-	0
NBR_0000564901	-	0
NBR_0000566601	-	0
NBR_0000567601	SNF / SNF /	0
NBR_0000574301	-	0
NBR_0000581801	TSP_1 /	0
NBR_0000582401	zf-C4 /	0
NBR_0000583101	-	0
NBR_0000584101	-	0
NBR_0000590301	APP_N / APP_Cu_bd / APP_E2 / APP_amyloid /	0
NBR_0000592301	I-set / C2-set_2 / Ig_3 / Ig_3 / Ig_3 /	0
NBR_0000608201	Y_phosphatase /	0
NBR_0000611201	Nucleotid_trans /	0
NBR_0000622801	-	0
NBR_0000623201	-	0
NBR_0000623701	zf-PARP / zf-PARP / PADR1 / WGR / PARP_reg / PARP /	0
NBR_0000625701	Sugar_tr /	0
NBR_0000627701	Collagen /	0
NBR_0000628601	Thioredoxin / Transglut_core / PAW /	0
NBR_0000629101	-	0
NBR_0000630201	Myosin_N / Myosin_head / Myosin_head / Myosin_tail_1 /	0
NBR_0000630701	Zona_pellucida /	0
NBR_0000632101	PRKCSH-like / PRKCSH_1 /	0
NBR_0000635501	HRM / 7tm_2 /	0
NBR_0000636001	Mito_carr / Mito_carr /	0
NBR_0000637901	Cauli_VI / Cauli_VI / Cauli_VI /	0
NBR_0000639001	HSL_N / HSL_N / Abhydrolase_3 / Abhydrolase_3 /	0
NBR_0000639601	Calsequestrin /	0
NBR_0000640301	Hormone_recep /	0
NBR_0000642401	PEPCK_N / PEPCK_GTP / PEPCK_GTP /	0
NBR_0000644501	DUF148 /	0
NBR_0000647401	-	0
NBR_0000648501	Lipase_3 /	0
NBR_0000651601	-	0
NBR_0000662401	IL17 /	0
NBR_0000666101	Pkinase_Tyr /	0
NBR_0000666401	Neur_chan_LBD /	0
NBR_0000670001	TAFH / TAF4 /	0
NBR_0000678301	I-set / I-set / I-set /	0
NBR_0000680301	-	0
NBR_0000683401	-	0
NBR_0000684701	PTCB-BRCT / RTT107_BRCT_5 /	0
NBR_0000688101	THAP /	0
NBR_0000690201	TPR_8 / NARP1 / NARP1 /	0
NBR_0000692201	-	0
NBR_0000692501	I-set / C2-set_2 / C2-set_2 / C2-set_2 / I-set / Ig_3 / fn3 /	0
NBR_0000696301	BTB /	0
NBR_0000697901	Pkinase / OSR1_C /	0
NBR_0000701101	TIL / TIL / TIL / DOMON / DOMON / DOMON / DOMON /	0
NBR_0000706801	MFS_1 /	0
NBR_0000707601	-	0
NBR_0000709401	CHDNT / PHD / PHD / Chromo / SNF2_N / Helicase_C / DUF1087 / DUF1086 / CHDCT2 /	0
NBR_0000709601	CC / ShK / ShK /	0
NBR_0000710401	-	0
NBR_0000713401	Innexin /	0
NBR_0000713701	FARP / FARP / FARP / FARP /	0
NBR_0000714401	CHCH / Ribosomal_L39 /	0
NBR_0000724901	Syntaxin / SNARE /	0
NBR_0000727901	Cadherin / Laminin_G_2 / Cadherin_C /	0
NBR_0000728401	-	0
NBR_0000735801	-	0
NBR_0000736901	GpcrRhopsn4 /	0
NBR_0000742601	EF-hand_7 /	0
NBR_0000749801	SRP68 /	0
NBR_0000755401	-	0
NBR_0000764501	zf-C2H2 / zf-C2H2_2 / zf-met /	0
NBR_0000768901	-	0
NBR_0000770401	-	0
NBR_0000781201	ABC_membrane / ABC_tran / ABC_membrane / ABC_tran /	0
NBR_0000781601	-	0
NBR_0000788301	Rootletin /	0
NBR_0000792101	-	0
NBR_0000793401	-	0
NBR_0000793701	Motile_Sperm /	0
NBR_0000793801	-	0
NBR_0000794701	CAP /	0
NBR_0000802301	FLYWCH /	0
NBR_0000804201	-	0
NBR_0000808701	LIM / LIM / LIM / VHP /	0
NBR_0000811901	-	0
NBR_0000819101	GDA1_CD39 /	0
NBR_0000819601	DB /	0
NBR_0000825701	Med24_N /	0
NBR_0000829801	-	0
NBR_0000831301	-	0
NBR_0000834801	MATH / UCH / USP7_ICP0_bdg / USP7_C2 /	0
NBR_0000835101	-	0
NBR_0000835301	Nucleoside_tran /	0
NBR_0000838301	-	0
NBR_0000841001	Homeodomain /	0
NBR_0000848601	Pellino /	0
NBR_0000851501	PH_14 / PI-PLC-X / PI-PLC-Y / DUF1154 /	0
NBR_0000857201	ELM2 /	0
NBR_0000857901	Nup192 /	0
NBR_0000872401	-	0
NBR_0000872901	-	0
NBR_0000873101	-	0
NBR_0000874001	-	0
NBR_0000875601	-	0
NBR_0000876701	-	0
NBR_0000887401	-	0
NBR_0000888801	-	0
NBR_0000889301	-	0
NBR_0000890401	-	0
NBR_0000890901	Sulfate_transp / STAS /	0
NBR_0000891301	-	0
NBR_0000897701	-	0
NBR_0000898501	-	0
NBR_0000899601	Neur_chan_LBD / Neur_chan_memb /	0
NBR_0000906101	FYVE /	0
NBR_0000907601	Myosin_N / Myosin_head / Myosin_tail_1 / Myosin_tail_1 /	0
NBR_0000909401	7tm_1 /	0
NBR_0000910401	-	0
NBR_0000911601	BLM10_mid / BLM10_mid / DUF3437 /	0
NBR_0000912601	-	0
NBR_0000914801	AMOP /	0
NBR_0000917101	-	0
NBR_0000918201	-	0
NBR_0000918601	DAO /	0
NBR_0000920701	START /	0
NBR_0000921501	Col_cuticle_N /	0
NBR_0000922701	-	0
NBR_0000926301	Abhydro_lipase /	0
NBR_0000932801	-	0
NBR_0000932901	-	0
NBR_0000939101	Troponin /	0
NBR_0000939501	Y_phosphatase /	0
NBR_0000941701	F-box-like /	0
NBR_0000947601	Gp-FAR-1 /	0
NBR_0000948501	-	0
NBR_0000949801	-	0
NBR_0000949901	-	0
NBR_0000950601	Metallophos /	0
NBR_0000951601	-	0
NBR_0000951901	7tm_1 /	0
NBR_0000957701	-	0
NBR_0000967801	-	0
NBR_0000974201	RRM_1 /	0
NBR_0000976601	CH /	0
NBR_0000982501	Na_Ca_ex / Na_Ca_ex_C / Calx-beta / Calx-beta /	0
NBR_0000985501	Sugar_tr / Sugar_tr /	0
NBR_0000988601	Aquarius_N / AAA_11 / AAA_12 /	0
NBR_0000991201	7tm_1 /	0
NBR_0000991301	-	0
NBR_0000995901	Neur_chan_LBD /	0
NBR_0001000901	-	0
NBR_0001008201	LRR_8 / LRR_8 / LRR_8 / LRR_8 /	0
NBR_0001008701	Cbl_N / Cbl_N2 / Cbl_N3 / Prok-RING_4 /	0
NBR_0001010101	Neur_chan_LBD / Neur_chan_memb /	0
NBR_0001014701	-	0
NBR_0001017701	Lectin_C /	0
NBR_0001019001	Ion_trans_2 / Ion_trans_2 /	0
NBR_0001019301	Hormone_recep / Hormone_recep /	0
NBR_0001022001	ABC_membrane / ABC_tran / ABC_membrane / ABC_membrane / ABC_tran /	0
NBR_0001023001	zf-BED /	0
NBR_0001024201	Ric8 /	0
NBR_0001031601	-	0
NBR_0001032901	-	0
NBR_0001034901	Pkinase /	0
NBR_0001044001	HMG_box /	0
NBR_0001045101	Ephrin /	0
NBR_0001045701	IF-2B /	0
NBR_0001049201	BTB_2 / Ion_trans /	0
NBR_0001052001	Homeobox_KN /	0
NBR_0001052201	-	0
NBR_0001058201	-	0
NBR_0001058301	-	0
NBR_0001060201	-	0
NBR_0001065701	MCM_N / MCM_OB / MCM / MCM_lid / MCM6_C /	0
NBR_0001069801	Motile_Sperm /	0
NBR_0001073801	RIO1 /	0
NBR_0001077701	-	0
NBR_0001084801	LRRFIP /	0
NBR_0001085201	CAP / CAP /	0
NBR_0001087901	-	0
NBR_0001088701	-	0
NBR_0001091401	-	0
NBR_0001094901	-	0
NBR_0001097101	-	0
NBR_0001099101	-	0
NBR_0001100801	-	0
NBR_0001117501	dsrm / dsrm / dsrm / Staufen_C /	0
NBR_0001124001	RhoGEF / FYVE /	0
NBR_0001130501	zf-C4 / Hormone_recep /	0
NBR_0001131501	Toprim / Topoisom_bac / Topoisom_bac /	0
NBR_0001137301	Nkap_C /	0
NBR_0001143401	Laminin_N / Laminin_EGF / Laminin_EGF / Laminin_EGF / Laminin_EGF / Laminin_EGF / Laminin_EGF / Laminin_EGF / Laminin_EGF / Laminin_EGF / Laminin_EGF / Laminin_EGF / Laminin_EGF / Laminin_EGF / Laminin_EGF / Laminin_B / Laminin_EGF / Laminin_EGF / Laminin_EGF / Laminin_EGF / Laminin_EGF / Laminin_II / Laminin_G_2 / Laminin_G_2 / Laminin_G_2 / Laminin_G_2 / Laminin_G_2 /	0
NBR_0001151501	MFS_1 /	0
NBR_0001152501	MADF_DNA_bdg /	0
NBR_0001159101	Self-incomp_S1 /	0
NBR_0001165501	dsrm / A_deamin /	0
NBR_0001171301	Glyco_transf_4 / Glycos_transf_1 /	0
NBR_0001175001	-	0
NBR_0001176701	-	0
NBR_0001177401	-	0
NBR_0001183501	-	0
NBR_0001183601	-	0
NBR_0001187401	BTB /	0
NBR_0001191801	-	0
NBR_0001196401	-	0
NBR_0001200701	LRR_8 / LRR_8 / LRR_8 / LRR_6 /	0
NBR_0001203901	AMOP / VWD /	0
NBR_0001211801	RhoGAP /	0
NBR_0001218201	-	0
NBR_0001219001	Col_cuticle_N / Collagen /	0
NBR_0001220901	Thioredoxin / Thioredoxin_6 /	0
NBR_0001222301	Nucleoporin_N / Nucleoporin_C /	0
NBR_0001222401	Motile_Sperm /	0
NBR_0001226301	Hyccin /	0
NBR_0001228801	zf-C3HC4_2 /	0
NBR_0001230101	-	0
NBR_0001231001	PDEase_I_N / PDEase_I /	0
NBR_0001233601	Cmc1 /	0
NBR_0001240401	-	0
NBR_0001244001	Macoilin /	0
NBR_0001249601	Pkinase_Tyr / SH3_2 /	0
NBR_0001251201	-	0
NBR_0001252501	UDPGT /	0
NBR_0001254301	Pkinase /	0
NBR_0001259301	Col_cuticle_N / Collagen / Collagen /	0
NBR_0001260001	CTD_bind / CREPT / MMR_HSR1 / MMR_HSR1_Xtn / TGS / TM2 / Clat_adaptor_s / Adap_comp_sub /	0
NBR_0001260701	-	0
NBR_0001261801	CUB /	0
NBR_0001262201	-	0
NBR_0001263901	Destabilase / Destabilase /	0
NBR_0001265301	P4Ha_N /	0
NBR_0001267201	Neur_chan_LBD / Neur_chan_memb /	0
NBR_0001268101	-	0
NBR_0001269701	DEAD / Helicase_C /	0
NBR_0001273401	fn3 / Bravo_FIGEY /	0
NBR_0001276301	-	0
NBR_0001281201	I-set / Ig_3 / I-set / fn3 / fn3 / fn3 / fn3 / fn3 / fn3 /	0
NBR_0001285201	Sulfotransfer_2 /	0
NBR_0001285601	TTR-52 /	0
NBR_0001300401	PI3K_rbd / PI3Ka / PI3_PI4_kinase / PX /	0
NBR_0001303301	-	0
NBR_0001308801	7tm_1 /	0
NBR_0001314601	DUF1726 / Helicase_RecD / GNAT_acetyltr_2 / tRNA_bind_2 /	0
NBR_0001316701	ShK /	0
NBR_0001322401	tRNA-synt_1e /	0
NBR_0001322901	Col_cuticle_N / Collagen /	0
NBR_0001325601	-	0
NBR_0001328401	-	0
NBR_0001328901	Filament / Filament / LTD /	0
NBR_0001331501	Nuc_sug_transp /	0
NBR_0001336801	-	0
NBR_0001356601	CAP / CAP /	0
NBR_0001356801	KCT2 /	0
NBR_0001362501	RhoGAP /	0
NBR_0001370801	An_peroxidase / An_peroxidase /	0
NBR_0001373101	CAP / CAP /	0
NBR_0001377801	-	0
NBR_0001378501	-	0
NBR_0001382201	-	0
NBR_0001389201	Pur_ac_phosph_N / Metallophos / Metallophos_C /	0
NBR_0001390001	-	0
NBR_0001392501	PurA / Tudor-knot / zf-MYST / MOZ_SAS /	0
NBR_0001404001	-	0
NBR_0001410701	RRM_1 /	0
NBR_0001412701	-	0
NBR_0001418901	Sel1 / Sel1 / Sel1 / Sel1 / Sel1 / Sel1 / Sel1 / Sel1 / Sel1 / Sel1 / Ribosomal_S5 / Ribosomal_S5_C /	0
NBR_0001421601	BRICHOS /	0
NBR_0001423301	-	0
NBR_0001427101	Neurensin /	0
NBR_0001442301	Globin /	0
NBR_0001456301	Innexin /	0
NBR_0001495501	Innexin /	0
NBR_0001528901	Glycolytic / Glycolytic /	0
NBR_0001532001	-	0
NBR_0001533901	-	0
NBR_0001535901	7tm_1 /	0
NBR_0001539201	MFS_1 /	0
NBR_0001543501	DUF21 /	0
NBR_0001548701	-	0
NBR_0001550701	COesterase /	0
NBR_0001558201	Tub /	0
NBR_0001568401	Sulfate_transp / Sulfate_transp / STAS /	0
NBR_0001570201	CSD /	0
NBR_0001577101	60KD_IMP /	0
NBR_0001577601	CTD_bind /	0
NBR_0001582001	-	0
NBR_0001592001	ubiquitin / UCH /	0
NBR_0001597601	-	0
NBR_0001600301	-	0
NBR_0001605101	Lactamase_B_6 / Beta-Casp / RMMBL / CPSF100_C /	0
NBR_0001605501	Glyco_hydro_19 / Glyco_hydro_19 /	0
NBR_0001647601	-	0
NBR_0001708001	Innexin /	0
NBR_0001726401	CH / CH / Spectrin / Spectrin / Spectrin / Spectrin /	0
NBR_0001726601	Tyr-DNA_phospho /	0
NBR_0001731801	MRP-L27 /	0
NBR_0001732101	Hormone_recep /	0
NBR_0001733401	Thioredoxin_8 /	0
NBR_0001756201	LRR_8 / LRR_6 /	0
NBR_0001760401	-	0
NBR_0001765301	STPPase_N / Metallophos /	0
NBR_0001765701	Pkinase /	0
NBR_0001779601	HIG_1_N /	0
NBR_0001787701	VCBS / FG-GAP / Integrin_alpha2 /	0
NBR_0001789401	I-set /	0
NBR_0001799901	Patatin /	0
NBR_0001803301	-	0
NBR_0001810301	-	0
NBR_0001819401	-	0
NBR_0001821401	-	0
NBR_0001822201	HgmA /	0
NBR_0001823201	Ski_Sno /	0
NBR_0001826601	HSP70 /	0
NBR_0001838801	-	0
NBR_0001839301	Gp-FAR-1 /	0
NBR_0001842301	-	0
NBR_0001845301	An_peroxidase / Ferric_reduct /	0
NBR_0001885301	Patched /	0
NBR_0001900701	-	0
NBR_0001933901	EFF-AFF / EFF-AFF /	0
NBR_0001934801	-	0
NBR_0001934901	-	0
NBR_0001935301	ABC_membrane /	0
NBR_0001939601	ELFV_dehydrog_N / ELFV_dehydrog / ELFV_dehydrog_N / ELFV_dehydrog /	0
NBR_0001940001	-	0
NBR_0001945101	-	0
NBR_0001947001	Rtf2 / Pro_isomerase /	0
NBR_0001948701	-	0
NBR_0001949901	-	0
NBR_0001950501	Pro_isomerase /	0
NBR_0001983001	SWIB /	0
NBR_0001987401	PHD / BAH /	0
NBR_0001994001	RRM_1 /	0
NBR_0002010701	Ion_trans_2 / Ion_trans_2 /	0
NBR_0002012101	-	0
NBR_0002015201	-	0
NBR_0002016301	PP2C /	0
NBR_0002018401	AMOP / AMOP /	0
NBR_0002018701	LRR_8 /	0
NBR_0002030201	-	0
NBR_0002033401	EF-hand_7 /	0
NBR_0002036801	Apyrase / Apyrase /	0
NBR_0002036901	EF-hand_4 /	0
NBR_0002066301	CAP /	0
NBR_0002226701	CAP /	0
NBR_0000001801	-	0
NBR_0000006601	RNA_pol_Rpb1_1 / RNA_pol_Rpb1_2 / RNA_pol_Rpb1_3 / RNA_pol_Rpb1_4 / RNA_pol_Rpb1_5 /	0
NBR_0000010301	CAP / CAP /	0
NBR_0000025301	-	0
NBR_0000036501	DB /	0
NBR_0000050801	-	0
NBR_0000054401	-	0
NBR_0000055101	-	0
NBR_0000057801	-	0
NBR_0000059801	TM231 / TM231 /	0
NBR_0000065401	DUF2650 /	0
NBR_0000077201	EF-hand_5 / EF-hand_8 /	0
NBR_0000077901	-	0
NBR_0000079801	-	0
NBR_0000082601	Vps51 /	0
NBR_0000089901	Globin /	0
NBR_0000095201	HNOBA / Guanylate_cyc /	0
NBR_0000100001	HATPase_c_3 / HSP90 /	0
NBR_0000100701	Globin /	0
NBR_0000102801	COesterase /	0
NBR_0000111601	RGS / RGS /	0
NBR_0000112801	CX /	0
NBR_0000113201	Ribosomal_L1 /	0
NBR_0000118601	Metallophos /	0
NBR_0000120701	TRAPPC9-Trs120 / TRAPPC9-Trs120 /	0
NBR_0000123801	CRAL_TRIO /	0
NBR_0000125401	DnaJ / Myb_DNA-binding /	0
NBR_0000126201	PAP_assoc /	0
NBR_0000127601	Innexin /	0
NBR_0000129701	PseudoU_synth_2 /	0
NBR_0000143901	Patched /	0
NBR_0000149601	Neur_chan_LBD / Neur_chan_memb /	0
NBR_0000150001	STAG /	0
NBR_0000157301	-	0
NBR_0000184301	3Beta_HSD /	0
NBR_0000190201	Sec1 /	0
NBR_0000193301	DNA_pol_A_exo1 /	0
NBR_0000197101	-	0
NBR_0000213201	Col_cuticle_N /	0
NBR_0000231101	ShK /	0
NBR_0000236101	fn3 /	0
NBR_0000239301	Y_phosphatase /	0
NBR_0000240301	-	0
NBR_0000240701	-	0
NBR_0000247301	-	0
NBR_0000256801	RGS /	0
NBR_0000266701	Fumble /	0
NBR_0000287401	-	0
NBR_0000299001	Metallophos /	0
NBR_0000310001	Cob_adeno_trans /	0
NBR_0000327201	-	0
NBR_0000348201	Globin /	0
NBR_0000350101	-	0
NBR_0000354201	-	0
NBR_0000370901	-	0
NBR_0000372301	Col_cuticle_N /	0
NBR_0000383801	Motile_Sperm /	0
NBR_0000392901	-	0
NBR_0000399201	-	0
NBR_0000400201	Motile_Sperm /	0
NBR_0000401901	Arrestin_C /	0
NBR_0000409801	-	0
NBR_0000417501	-	0
NBR_0000436001	Histone / Histone_H2A_C /	0
NBR_0000445601	-	0
NBR_0000478301	CAP /	0
NBR_0000484501	SNARE /	0
NBR_0000532101	ATP-synt_Eps /	0
NBR_0000562501	CRAL_TRIO /	0
NBR_0000566301	Phospholip_B /	0
NBR_0000567901	LLGL /	0
NBR_0000571601	7tm_1 /	0
NBR_0000577301	C2 / C2 /	0
NBR_0000582001	HNOB / HNOBA / Guanylate_cyc /	0
NBR_0000586101	-	0
NBR_0000591601	RRM_1 /	0
NBR_0000597701	-	0
NBR_0000602901	-	0
NBR_0000619201	SMC_N /	0
NBR_0000619301	SMC_hinge /	0
NBR_0000620401	-	0
NBR_0000626201	Sugar_tr / Sugar_tr /	0
NBR_0000634701	CDI /	0
NBR_0000638801	-	0
NBR_0000648901	Pkinase /	0
NBR_0000654201	Laminin_G_2 / Laminin_G_2 /	0
NBR_0000664201	Branch /	0
NBR_0000665001	COesterase /	0
NBR_0000670601	7tm_1 /	0
NBR_0000671501	OATP /	0
NBR_0000673501	-	0
NBR_0000675001	MARVEL /	0
NBR_0000680901	Nramp /	0
NBR_0000689201	Ribosomal_L28e /	0
NBR_0000689601	-	0
NBR_0000691601	Antimicrobial25 /	0
NBR_0000691801	-	0
NBR_0000698201	-	0
NBR_0000701201	-	0
NBR_0000704001	Ribosomal_L9_N /	0
NBR_0000705101	Phosphodiest /	0
NBR_0000705301	zf-C4 / Hormone_recep /	0
NBR_0000712601	G-alpha /	0
NBR_0000714301	-	0
NBR_0000724101	CAP /	0
NBR_0000724201	CAP /	0
NBR_0000724701	HSP20 /	0
NBR_0000731701	-	0
NBR_0000736301	-	0
NBR_0000745401	-	0
NBR_0000746201	-	0
NBR_0000747001	FARP / FARP / FARP / FARP / FARP / FARP / FARP / FARP /	0
NBR_0000749601	-	0
NBR_0000763301	BTB_2 / Ion_trans /	0
NBR_0000766901	GTP_EFTU / GTP_EFTU_D2 /	0
NBR_0000767901	-	0
NBR_0000770901	DUF2650 /	0
NBR_0000771901	TTR-52 / TTR-52 /	0
NBR_0000773401	Col_cuticle_N /	0
NBR_0000781101	Y_phosphatase /	0
NBR_0000781501	-	0
NBR_0000781701	VWA_N / VWA_3 / VWA / VGCC_alpha2 /	0
NBR_0000784901	DUF148 /	0
NBR_0000785501	7tm_1 /	0
NBR_0000793201	OATP /	0
NBR_0000794801	CAP /	0
NBR_0000796101	Kinesin /	0
NBR_0000798901	-	0
NBR_0000800901	Pkinase /	0
NBR_0000802101	COesterase / COesterase / COesterase /	0
NBR_0000803101	CAP /	0
NBR_0000817401	IPK /	0
NBR_0000819001	-	0
NBR_0000826001	Phosphorylase /	0
NBR_0000829501	zf-C4 / Hormone_recep /	0
NBR_0000830401	Tetraspanin /	0
NBR_0000833101	HIG_1_N /	0
NBR_0000842001	-	0
NBR_0000845301	-	0
NBR_0000849601	IBB / Arm / Arm / Arm / Arm / Arm /	0
NBR_0000853501	LRR_8 / LRR_8 / LRR_8 /	0
NBR_0000858101	-	0
NBR_0000859101	GTP_EFTU / GTP_EFTU_D2 / EFG_II / EFG_IV / EFG_C /	0
NBR_0000859301	DEAD_2 / Helicase_C_2 /	0
NBR_0000864301	Innexin /	0
NBR_0000869301	BTB / Ank_2 / Ank_4 / Ank_2 /	0
NBR_0000877101	DHC_N1 / DHC_N2 / AAA_6 / AAA_5 / Dynein_AAA_lid / AAA_7 / AAA_8 / MT / AAA_9 / Dynein_heavy / AAA_lid_11 / Dynein_C /	0
NBR_0000878801	Ground-like /	0
NBR_0000883901	Zip / Zip /	0
NBR_0000885601	-	0
NBR_0000887301	SRCR / SRCR / SRCR /	0
NBR_0000892001	-	0
NBR_0000894701	DUF5332 /	0
NBR_0000907201	Cation_ATPase_N / E1-E2_ATPase / Hydrolase / Hydrolase /	0
NBR_0000926001	Lectin_C /	0
NBR_0000926201	Lectin_C /	0
NBR_0000927901	Glyco_hydro_56 /	0
NBR_0000950001	-	0
NBR_0000953701	GTP_EFTU /	0
NBR_0000955601	-	0
NBR_0000967501	Pkinase /	0
NBR_0000973601	-	0
NBR_0000977701	Arrestin_N / Arrestin_C /	0
NBR_0000988401	Motile_Sperm /	0
NBR_0000992201	DUF19 /	0
NBR_0000997101	Methyltransf_28 /	0
NBR_0001020001	-	0
NBR_0001020601	Beta-lactamase /	0
NBR_0001023901	-	0
NBR_0001025501	PAP2 /	0
NBR_0001025901	COX6B / NDUF_C2 /	0
NBR_0001026101	MFS_1 /	0
NBR_0001029701	PCI /	0
NBR_0001040801	-	0
NBR_0001051701	EMP70 /	0
NBR_0001053701	DUF1241 /	0
NBR_0001059601	EF-hand_7 / EF-hand_7 /	0
NBR_0001062701	RB_A / RB_A / RB_B /	0
NBR_0001063301	AD /	0
NBR_0001063801	CAP /	0
NBR_0001065401	-	0
NBR_0001075901	-	0
NBR_0001080501	Patched / Patched / Patched /	0
NBR_0001087701	-	0
NBR_0001091101	TTR-52 /	0
NBR_0001100401	DUF5601 / VPS9 /	0
NBR_0001113101	CX /	0
NBR_0001116301	Lectin_C /	0
NBR_0001119501	-	0
NBR_0001123701	-	0
NBR_0001124401	-	0
NBR_0001126001	-	0
NBR_0001128901	Neur_chan_LBD /	0
NBR_0001135401	7tm_1 /	0
NBR_0001152801	NNMT_PNMT_TEMT /	0
NBR_0001161201	ATP-synt_E /	0
NBR_0001165101	NAAA-beta / CBAH /	0
NBR_0001186301	-	0
NBR_0001201701	Glyoxalase /	0
NBR_0001202501	7tm_1 /	0
NBR_0001210101	IF-2B /	0
NBR_0001228001	fn3 /	0
NBR_0001237701	Paf67 /	0
NBR_0001238901	TMEM189_B_dmain /	0
NBR_0001245201	ABC_membrane_2 / ABC_tran /	0
NBR_0001252701	UDPGT /	0
NBR_0001265401	-	0
NBR_0001268401	Thioredoxin / Thioredoxin_6 /	0
NBR_0001271401	Pkinase /	0
NBR_0001272801	Pkinase_Tyr /	0
NBR_0001275101	7tm_1 /	0
NBR_0001275801	COX14 /	0
NBR_0001287401	PDEase_I /	0
NBR_0001305901	MFS_1 /	0
NBR_0001306201	-	0
NBR_0001307501	Calponin /	0
NBR_0001315201	MIP /	0
NBR_0001316601	Neur_chan_LBD /	0
NBR_0001336501	Pkinase /	0
NBR_0001350801	-	0
NBR_0001352201	Cullin_binding /	0
NBR_0001352401	CD20 /	0
NBR_0001356401	CAP / CAP /	0
NBR_0001361701	TTR-52 /	0
NBR_0001377101	CMAS /	0
NBR_0001388601	Neur_chan_LBD /	0
NBR_0001399501	Pkinase /	0
NBR_0001405101	Patched / Patched /	0
NBR_0001406401	-	0
NBR_0001407001	Lipase_3 /	0
NBR_0001408701	Fz / Frizzled /	0
NBR_0001411701	Chorein_N / VPS13 / VPS13_mid_rpt / VPS13_mid_rpt / SHR-BD /	0
NBR_0001412801	-	0
NBR_0001416601	FG-GAP / Integrin_alpha2 /	0
NBR_0001417201	-	0
NBR_0001421701	-	0
NBR_0001442401	TTR-52 /	0
NBR_0001454501	Zona_pellucida /	0
NBR_0001482801	-	0
NBR_0001497301	Thioredoxin /	0
NBR_0001502501	TTR-52 /	0
NBR_0001503701	CAP / CAP /	0
NBR_0001532801	LisH_TPL / WD40 / WD40 /	0
NBR_0001534101	7TM_GPCR_Srw /	0
NBR_0001544001	COX6B / NDUF_C2 /	0
NBR_0001545801	-	0
NBR_0001548601	ERG4_ERG24 /	0
NBR_0001550001	Ion_trans_2 / Ion_trans_2 /	0
NBR_0001551201	-	0
NBR_0001553901	MtN3_slv / MtN3_slv /	0
NBR_0001556401	Innexin /	0
NBR_0001564401	Neur_chan_LBD / Neur_chan_memb /	0
NBR_0001566901	-	0
NBR_0001571301	-	0
NBR_0001580301	Globin /	0
NBR_0001580901	-	0
NBR_0001582401	Glyco_hydro_47 /	0
NBR_0001585601	WD40 /	0
NBR_0001595201	TIMP /	0
NBR_0001602701	ABC_membrane / ABC_tran /	0
NBR_0001608401	SH3_1 / SH2 / SH3_1 /	0
NBR_0001614301	Bestrophin /	0
NBR_0001618401	Patched /	0
NBR_0001653201	Antimicrobial25 /	0
NBR_0001658001	Histone /	0
NBR_0001664401	CAP / CAP /	0
NBR_0001727801	Mss4 /	0
NBR_0001743301	Patched /	0
NBR_0001746901	Glyco_hydro_31 /	0
NBR_0001747801	SBF /	0
NBR_0001748201	Gpi16 / Gpi16 /	0
NBR_0001754001	-	0
NBR_0001759701	-	0
NBR_0001761601	SAM_decarbox /	0
NBR_0001762401	Sec8_exocyst /	0
NBR_0001772501	MRP-L27 /	0
NBR_0001781501	EF-hand_7 / Rhomboid /	0
NBR_0001795201	-	0
NBR_0001804701	Ras /	0
NBR_0001814401	Med15 /	0
NBR_0001817801	UDPGT /	0
NBR_0001818601	-	0
NBR_0001832501	FG-GAP / Integrin_alpha2 /	0
NBR_0001834901	-	0
NBR_0001915901	Glyco_transf_20 / T6PP_N /	0
NBR_0001937201	zf-DNL / Coq4 /	0
NBR_0001951801	PAP2 /	0
NBR_0001966401	Carm_PH /	0
NBR_0001968501	CAP /	0
NBR_0001971001	Neur_chan_LBD /	0
NBR_0001976101	Hormone_recep /	0
NBR_0001979901	-	0
NBR_0001980101	Ldl_recept_a /	0
NBR_0001985601	7TM_GPCR_Srab /	0
NBR_0001999101	-	0
NBR_0002004801	-	0
NBR_0002009301	LIM / LIM /	0
NBR_0002012201	Zmiz1_N /	0
NBR_0002015501	PAN_1 / PAN_1 / Zona_pellucida /	0
NBR_0002027101	PQ-loop / PQ-loop /	0
NBR_0002031601	UCR_hinge /	0
NBR_0002048201	-	0
NBR_0002070801	Glyco_hydro_19 / Glyco_hydro_19 /	0
NBR_0002192501	Metallophos /	0
NBR_0002218301	CAP /	0
NBR_0000013201	HSP20 /	0
NBR_0000014301	Sugar_tr /	0
NBR_0000022801	AhpC-TSA / 1-cysPrx_C /	0
NBR_0000050501	-	0
NBR_0000054201	COesterase /	0
NBR_0000065001	-	0
NBR_0000072601	Lipase_2 /	0
NBR_0000077401	BTB /	0
NBR_0000081001	DUF4139 /	0
NBR_0000093101	-	0
NBR_0000096201	-	0
NBR_0000111201	Tmpp129 / Tmpp129 /	0
NBR_0000129301	-	0
NBR_0000140301	COesterase /	0
NBR_0000140501	TatD_DNase /	0
NBR_0000151001	DUF1459 /	0
NBR_0000173001	-	0
NBR_0000188201	-	0
NBR_0000188501	Lipase_3 /	0
NBR_0000201701	-	0
NBR_0000203101	Sema /	0
NBR_0000206101	Aa_trans /	0
NBR_0000213401	-	0
NBR_0000223401	-	0
NBR_0000227801	-	0
NBR_0000230201	FARP / FARP / FARP /	0
NBR_0000249701	Pro_CA /	0
NBR_0000249801	-	0
NBR_0000263601	-	0
NBR_0000265101	Sin_N /	0
NBR_0000275201	-	0
NBR_0000276601	RabGAP-TBC /	0
NBR_0000277201	-	0
NBR_0000280801	-	0
NBR_0000291901	-	0
NBR_0000296401	CHGN /	0
NBR_0000330501	Ground-like /	0
NBR_0000343801	-	0
NBR_0000367001	-	0
NBR_0000372801	-	0
NBR_0000373801	-	0
NBR_0000401701	-	0
NBR_0000415701	-	0
NBR_0000426201	-	0
NBR_0000435601	Ground-like /	0
NBR_0000503501	-	0
NBR_0000516701	-	0
NBR_0000526901	Phospho_p8 /	0
NBR_0000533901	-	0
NBR_0000564101	Nckap1 / Nckap1 /	0
NBR_0000577101	TGF_beta /	0
NBR_0000578401	CutA1 /	0
NBR_0000578801	-	0
NBR_0000585401	COesterase /	0
NBR_0000587601	-	0
NBR_0000587801	-	0
NBR_0000596301	Tetraspanin /	0
NBR_0000608501	TPR_8 / TPR_4 /	0
NBR_0000616501	-	0
NBR_0000617201	-	0
NBR_0000622101	-	0
NBR_0000622701	Bestrophin /	0
NBR_0000627501	Oxidored_FMN /	0
NBR_0000653301	Pkinase /	0
NBR_0000656101	Y_phosphatase / Y_phosphatase /	0
NBR_0000657701	-	0
NBR_0000669001	GDP_Man_Dehyd /	0
NBR_0000672401	Profilin /	0
NBR_0000674301	NHL / NHL / NHL / NHL / NHL / NHL /	0
NBR_0000685701	CC /	0
NBR_0000685801	-	0
NBR_0000688701	-	0
NBR_0000689101	Solute_trans_a /	0
NBR_0000695501	TTR-52 /	0
NBR_0000715601	PDZ /	0
NBR_0000717101	-	0
NBR_0000734101	-	0
NBR_0000736601	Trehalase /	0
NBR_0000752701	Cystatin /	0
NBR_0000757501	Col_cuticle_N /	0
NBR_0000761401	TIL /	0
NBR_0000764001	Arm_2 /	0
NBR_0000767001	-	0
NBR_0000788001	EF-hand_5 / EF-hand_5 / EF-hand_5 /	0
NBR_0000790501	Gal_mutarotas_2 / Glyco_hydro_31 /	0
NBR_0000807901	DB /	0
NBR_0000808101	Prominin /	0
NBR_0000809301	Bestrophin / Bestrophin /	0
NBR_0000809901	-	0
NBR_0000815301	DSPc /	0
NBR_0000815401	Pkinase /	0
NBR_0000815701	Sugar_tr /	0
NBR_0000819301	-	0
NBR_0000824101	TauE /	0
NBR_0000827501	Cullin / Cullin / Cullin_Nedd8 /	0
NBR_0000834501	Thioredoxin / Thioredoxin_6 / Thioredoxin /	0
NBR_0000847901	Pepsin-I3 / Pepsin-I3 /	0
NBR_0000851901	-	0
NBR_0000855701	Gal_mutarotas_2 / Glyco_hydro_31 /	0
NBR_0000859401	-	0
NBR_0000866301	ACBP / ECH_1 /	0
NBR_0000871101	Cadherin / Cadherin / Cadherin /	0
NBR_0000885401	Pyrophosphatase /	0
NBR_0000887201	Sugar_tr /	0
NBR_0000888201	Acetyltransf_18 /	0
NBR_0000892101	Lipase_GDSL /	0
NBR_0000895601	Lipase_3 /	0
NBR_0000910501	-	0
NBR_0000911201	Lipase_3 /	0
NBR_0000922801	TMEM70 /	0
NBR_0000929701	EF-hand_6 /	0
NBR_0000929801	EF-hand_6 /	0
NBR_0000931701	-	0
NBR_0000932201	-	0
NBR_0000938101	-	0
NBR_0000940801	BTB / BACK /	0
NBR_0000943601	ANF_receptor / HNOBA / Guanylate_cyc /	0
NBR_0000944601	Maf1 /	0
NBR_0000945501	-	0
NBR_0000947401	Gp-FAR-1 /	0
NBR_0000959901	Glycos_transf_2 /	0
NBR_0000960301	Mito_carr / Mito_carr / MFS_1 /	0
NBR_0000964701	His_Phos_2 /	0
NBR_0000965401	Sec5 /	0
NBR_0000973701	BTB_2 /	0
NBR_0000974701	AcetylCoA_hydro / AcetylCoA_hyd_C /	0
NBR_0000974901	Nucleopor_Nup85 /	0
NBR_0000980501	-	0
NBR_0000984101	-	0
NBR_0001006901	-	0
NBR_0001012101	FARP / FARP / FARP /	0
NBR_0001019401	Amino_oxidase /	0
NBR_0001020701	TTR-52 /	0
NBR_0001023501	DB /	0
NBR_0001023601	DB /	0
NBR_0001030701	Ground-like /	0
NBR_0001033901	-	0
NBR_0001035801	Thioredoxin /	0
NBR_0001043201	OSTMP1 /	0
NBR_0001050001	-	0
NBR_0001050101	ASC /	0
NBR_0001053101	Kinesin /	0
NBR_0001055601	4HBT_3 /	0
NBR_0001061801	LBP_BPI_CETP_C / LBP_BPI_CETP_C /	0
NBR_0001067901	-	0
NBR_0001071301	Pkinase_Tyr / Pkinase_Tyr /	0
NBR_0001075601	-	0
NBR_0001077201	Neur_chan_LBD / Neur_chan_memb /	0
NBR_0001084701	-	0
NBR_0001085401	-	0
NBR_0001089301	7tm_1 /	0
NBR_0001091201	Motile_Sperm /	0
NBR_0001094001	Lectin_C /	0
NBR_0001100901	-	0
NBR_0001101201	-	0
NBR_0001101501	Sugar_tr /	0
NBR_0001103701	-	0
NBR_0001104201	PMI_typeI /	0
NBR_0001108401	7tm_1 / 7tm_1 /	0
NBR_0001119601	Col_cuticle_N /	0
NBR_0001141501	Motile_Sperm /	0
NBR_0001144601	Kunitz_BPTI /	0
NBR_0001151401	GATase_7 / Asn_synthase / Asn_synthase /	0
NBR_0001152901	CAP / CAP /	0
NBR_0001161501	Y_phosphatase / Y_phosphatase /	0
NBR_0001164501	Epimerase /	0
NBR_0001175101	Pyridoxal_deC /	0
NBR_0001182301	-	0
NBR_0001183701	PALP /	0
NBR_0001184201	-	0
NBR_0001186701	Tmp39 /	0
NBR_0001191501	Pkinase /	0
NBR_0001192101	-	0
NBR_0001194901	-	0
NBR_0001197901	-	0
NBR_0001202101	ABC1 / ABC1 /	0
NBR_0001203501	-	0
NBR_0001210201	-	0
NBR_0001224301	PMP22_Claudin /	0
NBR_0001243201	UPF0669 /	0
NBR_0001245001	Ion_trans_2 / Ion_trans_2 /	0
NBR_0001259101	Globin /	0
NBR_0001264801	7tm_1 /	0
NBR_0001272701	MFS_1 /	0
NBR_0001276101	-	0
NBR_0001281901	Sugar_tr /	0
NBR_0001293201	-	0
NBR_0001299901	-	0
NBR_0001303901	Aminotran_1_2 /	0
NBR_0001322701	Col_cuticle_N /	0
NBR_0001328101	-	0
NBR_0001328201	GBP / GBP_C /	0
NBR_0001343401	Coiled-coil_56 /	0
NBR_0001357301	AAA_28 /	0
NBR_0001358301	-	0
NBR_0001368301	Metallophos /	0
NBR_0001378701	-	0
NBR_0001388901	RED_N /	0
NBR_0001389701	Fz / Frizzled /	0
NBR_0001396901	-	0
NBR_0001413801	SapB_1 / Metallophos /	0
NBR_0001414201	MARVEL /	0
NBR_0001417501	-	0
NBR_0001417601	-	0
NBR_0001432301	-	0
NBR_0001435501	Motile_Sperm /	0
NBR_0001436201	Glyco_hydro_30 /	0
NBR_0001441001	Ground-like /	0
NBR_0001442501	TTR-52 /	0
NBR_0001446401	Myelin_PLP /	0
NBR_0001496301	ATP-gua_PtransN / ATP-gua_Ptrans /	0
NBR_0001505301	TTR-52 /	0
NBR_0001520901	Methyltransf_15 /	0
NBR_0001531201	DNA_pol_B_exo1 / DNA_pol_B /	0
NBR_0001536501	DB /	0
NBR_0001537501	-	0
NBR_0001543701	p450 /	0
NBR_0001550201	GST_C_6 /	0
NBR_0001556001	HLH /	0
NBR_0001561801	DUF229 /	0
NBR_0001572901	-	0
NBR_0001587101	DAO / FAO_M / GCV_T / GCV_T_C /	0
NBR_0001589601	Ferritin /	0
NBR_0001598201	HEAT /	0
NBR_0001612701	-	0
NBR_0001623301	Pkinase /	0
NBR_0001623601	Innexin /	0
NBR_0001631501	-	0
NBR_0001632201	-	0
NBR_0001632301	-	0
NBR_0001637601	Tyrosinase /	0
NBR_0001637901	-	0
NBR_0001641301	Cyclin_N / Cyclin_C /	0
NBR_0001649201	Neur_chan_LBD /	0
NBR_0001689701	-	0
NBR_0001712201	Gp-FAR-1 /	0
NBR_0001718001	-	0
NBR_0001719001	Annexin / Annexin / Annexin /	0
NBR_0001738401	7tm_1 /	0
NBR_0001747201	RGS / RGS /	0
NBR_0001749501	-	0
NBR_0001758301	zf-C3HC4_3 /	0
NBR_0001767801	PhoLip_ATPase_N / Cation_ATPase / PhoLip_ATPase_C /	0
NBR_0001768701	-	0
NBR_0001779101	Pkinase /	0
NBR_0001782501	Neur_chan_LBD / Neur_chan_memb /	0
NBR_0001791801	-	0
NBR_0001807901	Deltameth_res /	0
NBR_0001809201	-	0
NBR_0001813401	BTB /	0
NBR_0001820001	-	0
NBR_0001844901	-	0
NBR_0001854601	CBF_beta /	0
NBR_0001855801	Pkinase /	0
NBR_0001869201	-	0
NBR_0001884001	CPG4 /	0
NBR_0001914901	GST_N / GST_C_3 /	0
NBR_0001935401	CRAL_TRIO /	0
NBR_0001940301	Amino_oxidase /	0
NBR_0001941301	-	0
NBR_0001952701	-	0
NBR_0001958201	Ion_trans_2 / Ion_trans_2 /	0
NBR_0001969901	Lipase_2 / Lipase_2 /	0
NBR_0001975101	7TM_GPCR_Srw /	0
NBR_0001975201	GDPD /	0
NBR_0001976301	TTR-52 /	0
NBR_0002008501	NNMT_PNMT_TEMT /	0
NBR_0002015001	O-FucT /	0
NBR_0002015901	-	0
NBR_0002016701	Gal-bind_lectin / Gal-bind_lectin /	0
NBR_0002020701	Annexin / Annexin / Annexin / Annexin /	0
NBR_0002024001	-	0
NBR_0002024301	Smg8_Smg9 /	0
NBR_0002032601	-	0
NBR_0002077501	Mito_carr / Mito_carr / Mito_carr /	0
NBR_0002103701	-	0
NBR_0002105001	NPA / NPA / NPA / NPA / NPA / NPA / NPA / NPA /	0
NBR_0002120701	-	0
NBR_0002122201	Ground-like /	0
NBR_0002147101	RRM_1 / RRM_1 /	0
NBR_0002166701	TTR-52 /	0
NBR_0002178801	Innexin /	0
NBR_0002195901	RRM_1 / RRM_1 /	0
NBR_0002237601	-	0
NBR_0002255301	-	0
NBR_0000013001	-	0
NBR_0000013701	UPF0016 / UPF0016 /	0
NBR_0000015601	Choline_kinase /	0
NBR_0000016501	Alk_phosphatase / Alk_phosphatase /	0
NBR_0000021701	Pkinase / Ribonuc_2-5A /	0
NBR_0000030701	MOR2-PAG1_C /	0
NBR_0000037101	-	0
NBR_0000037201	HLH /	0
NBR_0000038301	7tm_1 /	0
NBR_0000044401	-	0
NBR_0000047001	ABC_membrane / ABC_tran /	0
NBR_0000049801	7tm_1 /	0
NBR_0000070301	-	0
NBR_0000076701	-	0
NBR_0000088701	WD40 / WD40 / WD40 / WD40 /	0
NBR_0000096301	Beta-lactamase /	0
NBR_0000096701	Amidase /	0
NBR_0000105101	Beta-lactamase /	0
NBR_0000106301	Pkinase /	0
NBR_0000111501	-	0
NBR_0000113901	ABC_membrane / ABC_tran / ABC_membrane /	0
NBR_0000116301	UDPGT /	0
NBR_0000121001	Ras /	0
NBR_0000122701	Neur_chan_memb /	0
NBR_0000122901	-	0
NBR_0000128801	7TM_GPCR_Srsx /	0
NBR_0000137001	Glyco_trans_2_3 /	0
NBR_0000139501	-	0
NBR_0000139701	Asn_synthase /	0
NBR_0000144501	MCM_OB / MCM / MCM_lid /	0
NBR_0000144801	DSPc /	0
NBR_0000147201	SAM_2 / SOAR /	0
NBR_0000167001	Ctr /	0
NBR_0000178201	Metallophos /	0
NBR_0000184101	GDA1_CD39 / GDA1_CD39 /	0
NBR_0000194901	EcKinase /	0
NBR_0000201601	SNF /	0
NBR_0000204101	-	0
NBR_0000224401	Smg8_Smg9 /	0
NBR_0000230501	ANF_receptor /	0
NBR_0000234701	TTR-52 /	0
NBR_0000255001	IFRD /	0
NBR_0000256901	Zona_pellucida /	0
NBR_0000260801	-	0
NBR_0000264201	GST_N / GST_C_3 /	0
NBR_0000264401	Ribonuc_red_sm /	0
NBR_0000273401	-	0
NBR_0000285801	ESSS /	0
NBR_0000298801	-	0
NBR_0000324001	Dynamitin / Dynamitin /	0
NBR_0000337201	CHIP_TPR_N / U-box /	0
NBR_0000372101	-	0
NBR_0000375101	CARD /	0
NBR_0000404701	NAD_binding_10 /	0
NBR_0000423301	Col_cuticle_N /	0
NBR_0000424301	-	0
NBR_0000425101	-	0
NBR_0000437801	-	0
NBR_0000442101	CAF1 / CAF1 /	0
NBR_0000461601	Ion_trans /	0
NBR_0000482301	-	0
NBR_0000497101	-	0
NBR_0000498801	-	0
NBR_0000501901	-	0
NBR_0000507601	-	0
NBR_0000508501	Arrestin_C /	0
NBR_0000537401	Y_phosphatase /	0
NBR_0000562401	EMP70 /	0
NBR_0000563801	-	0
NBR_0000569701	Pmp3 /	0
NBR_0000581701	-	0
NBR_0000586901	TTR-52 /	0
NBR_0000587401	DUF273 /	0
NBR_0000613501	Amidinotransf /	0
NBR_0000622201	IBN_N / Xpo1 / CRM1_repeat / CRM1_repeat_2 / CRM1_repeat_3 / CRM1_C /	0
NBR_0000630401	PQQ_2 / EMC1_C / EMC1_C /	0
NBR_0000655501	-	0
NBR_0000665501	Tyrosinase /	0
NBR_0000665801	Cytochrom_B561 /	0
NBR_0000676301	Branch /	0
NBR_0000677001	Sugar_tr /	0
NBR_0000677601	HAD_2 /	0
NBR_0000691501	DUF2650 /	0
NBR_0000697801	Ion_trans /	0
NBR_0000726301	Ly-6_related /	0
NBR_0000730201	Methyltransf_21 /	0
[truncated: 20,798 more rows]
