# Supplementary material for: Reverse vaccinology for hookworms: a rational selection of vaccinable antigens against parasitic nematodes
Source: Parasite. 2025 Jun 3;32:32. doi: 10.1051/parasite/2025025 (PMC12133094; doi:10.1051/parasite/2025025)
Supplement: Supplementary file 1 — Supplementary Table 1: Data sheet containing all the results from the evaluation of the identity of the predicted proteomes of Nippostrongylus brasiliensis with Necator americanus. Nam_ident: Identity percentage with Necator americanus. Sc_Nam: score assigned to each of the N. brasiliensis proteins. Supplementary Table 2: Data sheet containing all the results from the protein homology results between Nippostrongylus brasiliensis and mammalian species. Hsa_ident: Percentage of identity with Homo sapiens; Mmu_ident: percentage of identity with Mus musculus; Sc_Mammal: score assigned to each protein based on homology with other mammals; NF: not found. Supplementary Table 3: Data sheet containing all the results from extracellular localization. Excreted secreted products (ES) or extracellular vesicles (EVs) secreted by adult or L3 larvae. Supplementary Table 4: Data sheet containing all the results from the analysis of Nippostrongylus brasiliensis proteins with homologs expressed in the gut of the related hookworm Ancylostoma ceylanicum. Supplementary Table 5: Data sheet containing all the results from the Pfam-based analysis that allocated Nippostrongylus brasiliensis proteins into four different groups according to the domain families to which they belonged. Supplementary Table 6: Data sheet containing the results of the identification of linear B-cell epitopes and score given to each Nippostrongylus brasiliensis protein. Bepit_res: number of B-cell epitope residues; Bepit_res_perc: percentage of B-cell epitope residues compared to the total number of protein residues. Supplementary Table 7: Data sheet containing the results of the identification of the presence of HLA class II epitopes with extended population coverage and score given to each Nippostrongylus brasiliensis protein. Supplementary Table 8: Data sheet summarising all the results from each evaluation applied to the Nippostrongylus brasiliensis predicted proteins. Proteins are ranked by total score. Supplem [file parasite-32-32-s1.zip › parasite240215-1-olm/Supplemental_Table_6_R1.xlsx]

## Sheet: Extended_Table6
Supplementary File 6. Data sheet containing the results of the identification of linear B-cell epitopes and score given to each Nippostrongylus brasiliensis protein. Bepit_res: number of B-cell epitope residues; Bepit_res_perc: percentage of B-cell epitope residues compared to the total number of protein residues.
Protein	Bepit_res	Bepit_res_perc	Sc_Bepit
NBR_0000584601	279	26.12	5
NBR_0001337201	484	46.85	5
NBR_0000752401	124	7.46	5
NBR_0001394301	163	45.15	5
NBR_0000612601	121	66.85	5
NBR_0000723701	211	14.47	5
NBR_0000823901	283	43.07	5
NBR_0000928101	154	83.24	5
NBR_0001356301	162	69.23	5
NBR_0001356501	155	54.39	5
NBR_0000048801	191	32.26	5
NBR_0000108101	246	39.36	5
NBR_0000725401	183	38.05	5
NBR_0000768001	134	34.36	5
NBR_0000829001	129	22.71	5
NBR_0000830201	381	40.02	5
NBR_0000957401	133	42.09	5
NBR_0000962401	165	30.44	5
NBR_0001082901	411	48.52	5
NBR_0001192001	170	75.89	5
NBR_0001224901	174	53.21	5
NBR_0001403201	162	34.47	5
NBR_0001743201	134	30.25	5
NBR_0000051101	142	27.05	5
NBR_0000604401	153	22.8	5
NBR_0000752901	168	39.25	5
NBR_0000775301	159	91.91	5
NBR_0000816601	218	34.94	5
NBR_0000828801	150	28.14	5
NBR_0000891601	227	83.15	5
NBR_0000928001	244	91.04	5
NBR_0001051501	133	95.0	5
NBR_0001057901	306	38.44	5
NBR_0001175801	124	73.81	5
NBR_0001247701	174	33.33	5
NBR_0001330701	336	81.95	5
NBR_0001338801	173	51.8	5
NBR_0001553501	137	27.73	5
NBR_0000006101	160	66.39	5
NBR_0000090001	136	36.46	5
NBR_0000396401	354	48.36	5
NBR_0000581901	204	39.01	5
NBR_0000603801	278	23.48	5
NBR_0000697501	219	32.83	5
NBR_0000713801	234	30.67	5
NBR_0000736201	197	42.18	5
NBR_0000794201	294	90.46	5
NBR_0000823801	303	46.98	5
NBR_0000834901	346	60.07	5
NBR_0000856001	364	55.32	5
NBR_0000905001	121	45.83	5
NBR_0000968501	187	81.66	5
NBR_0001069501	184	16.41	5
NBR_0001087001	191	81.97	5
NBR_0001163801	224	33.73	5
NBR_0001202701	134	32.29	5
NBR_0001322201	186	48.19	5
NBR_0001388801	140	53.23	5
NBR_0001426301	185	29.04	5
NBR_0001553601	129	28.17	5
NBR_0001554501	241	32.88	5
NBR_0001764401	219	17.3	5
NBR_0000018101	219	73.24	5
NBR_0000039501	140	59.57	5
NBR_0000055901	128	76.65	5
NBR_0000072701	261	25.82	5
NBR_0000194001	261	69.23	5
NBR_0000224801	214	41.23	5
NBR_0000476001	142	92.21	5
NBR_0000564201	188	31.44	5
NBR_0000571201	154	37.38	5
NBR_0000604301	846	88.03	5
NBR_0000634501	164	21.95	5
NBR_0000664001	248	97.25	5
NBR_0000708601	259	26.16	5
NBR_0000718501	155	37.17	5
NBR_0000750401	658	62.31	5
NBR_0000751001	149	30.53	5
NBR_0000752001	281	41.08	5
NBR_0000825101	182	19.85	5
NBR_0000856801	120	83.92	5
NBR_0000859701	142	19.51	5
NBR_0000860801	318	93.81	5
NBR_0000862101	142	59.41	5
NBR_0000902601	225	98.68	5
NBR_0000908601	120	11.19	5
NBR_0000929501	222	18.03	5
NBR_0000952001	132	36.57	5
NBR_0000973401	162	64.29	5
NBR_0000994901	140	56.91	5
NBR_0001017201	153	92.17	5
NBR_0001027001	190	69.6	5
NBR_0001059901	162	53.11	5
NBR_0001103201	590	27.99	5
NBR_0001105701	210	53.71	5
NBR_0001116501	142	66.36	5
NBR_0001130901	225	16.9	5
NBR_0001157501	183	50.14	5
NBR_0001201301	225	49.45	5
NBR_0001261201	147	9.5	5
NBR_0001266301	181	23.45	5
NBR_0001283401	189	62.79	5
NBR_0001338901	152	35.27	5
NBR_0001380401	232	28.33	5
NBR_0001546901	120	33.71	5
NBR_0001590701	198	42.86	5
NBR_0001591401	122	96.06	5
NBR_0001618701	329	48.45	5
NBR_0001738301	151	51.01	5
NBR_0001741101	273	33.13	5
NBR_0001762601	170	26.56	5
NBR_0001762701	506	81.61	5
NBR_0001945701	301	72.53	5
NBR_0001962501	237	70.12	5
NBR_0002029301	294	29.11	5
NBR_0000002201	180	50.0	5
NBR_0000004401	156	22.29	5
NBR_0000013601	246	53.13	5
NBR_0000016801	131	31.12	5
NBR_0000130801	191	42.44	5
NBR_0000136201	157	97.52	5
NBR_0000251401	157	97.52	5
NBR_0000258801	125	45.13	5
NBR_0000369301	128	74.42	5
NBR_0000420701	215	73.88	5
NBR_0000570101	178	47.85	5
NBR_0000593501	133	56.12	5
NBR_0000595101	140	32.48	5
NBR_0000603301	279	17.34	5
NBR_0000608401	146	34.52	5
NBR_0000612201	293	7.8	5
NBR_0000617601	253	56.6	5
NBR_0000626601	250	42.96	5
NBR_0000646901	204	48.46	5
NBR_0000670901	165	34.38	5
NBR_0000676801	270	69.95	5
NBR_0000677101	426	52.99	5
NBR_0000687801	711	69.16	5
NBR_0000688601	361	38.24	5
NBR_0000689001	165	43.77	5
NBR_0000703501	142	47.18	5
NBR_0000727601	325	26.75	5
NBR_0000737101	319	63.04	5
NBR_0000768601	251	91.61	5
NBR_0000771401	172	83.5	5
NBR_0000820801	132	15.71	5
NBR_0000872201	229	46.26	5
NBR_0000881501	138	37.81	5
NBR_0000899001	142	25.91	5
NBR_0000913701	583	97.33	5
NBR_0000922301	134	72.83	5
NBR_0000934001	152	98.7	5
NBR_0000935101	477	17.29	5
NBR_0000960001	133	56.12	5
NBR_0001001401	290	22.8	5
NBR_0001008101	208	29.42	5
NBR_0001008501	133	70.37	5
NBR_0001015601	439	29.9	5
NBR_0001031801	145	47.08	5
NBR_0001032001	228	70.81	5
NBR_0001062401	157	41.1	5
NBR_0001064101	155	33.26	5
NBR_0001095001	143	31.09	5
NBR_0001097601	149	41.39	5
NBR_0001114601	125	12.16	5
NBR_0001138301	189	27.19	5
NBR_0001154301	128	25.7	5
NBR_0001196201	401	93.26	5
NBR_0001205601	548	64.09	5
NBR_0001211001	168	89.84	5
NBR_0001217801	138	48.42	5
NBR_0001219501	193	67.96	5
NBR_0001240301	242	19.97	5
NBR_0001240601	353	44.4	5
NBR_0001278301	147	30.62	5
NBR_0001278601	144	27.8	5
NBR_0001285801	182	59.28	5
NBR_0001285901	199	71.84	5
NBR_0001295401	193	23.17	5
NBR_0001308301	309	47.76	5
NBR_0001312001	196	83.05	5
NBR_0001326701	219	57.33	5
NBR_0001350501	176	90.26	5
NBR_0001354701	185	89.81	5
NBR_0001364701	326	20.53	5
NBR_0001366101	157	22.95	5
NBR_0001386201	176	22.48	5
NBR_0001388701	300	43.04	5
NBR_0001396401	174	30.53	5
NBR_0001560501	141	92.16	5
NBR_0001570001	433	67.87	5
NBR_0001584401	204	45.03	5
NBR_0001586301	136	81.44	5
NBR_0001590901	159	34.42	5
NBR_0001748701	122	23.64	5
NBR_0001759101	346	99.14	5
NBR_0001767601	127	59.07	5
NBR_0001783001	121	30.1	5
NBR_0001800301	132	48.18	5
NBR_0001831001	146	90.12	5
NBR_0001831901	209	25.83	5
NBR_0001988501	299	89.52	5
NBR_0001998501	127	59.07	5
NBR_0000002301	312	83.65	5
NBR_0000006201	167	87.89	5
NBR_0000030601	178	51.59	5
NBR_0000042001	185	49.2	5
NBR_0000046401	130	45.3	5
NBR_0000061901	480	40.54	5
NBR_0000071601	255	47.05	5
NBR_0000080601	213	85.2	5
NBR_0000098701	121	13.46	5
NBR_0000110101	223	26.87	5
NBR_0000119401	147	49.0	5
NBR_0000121401	212	43.71	5
NBR_0000138401	178	50.71	5
NBR_0000171901	145	95.39	5
NBR_0000191801	278	80.81	5
NBR_0000203001	146	64.04	5
NBR_0000259901	120	40.82	5
NBR_0000288601	208	67.1	5
NBR_0000335901	189	98.95	5
NBR_0000469101	160	74.77	5
NBR_0000525301	154	76.62	5
NBR_0000566501	194	23.29	5
NBR_0000568601	428	49.08	5
NBR_0000570301	302	64.26	5
NBR_0000570901	157	31.91	5
NBR_0000576801	281	53.52	5
NBR_0000577601	198	35.55	5
NBR_0000598101	265	14.83	5
NBR_0000599201	266	64.1	5
NBR_0000601001	674	28.78	5
NBR_0000608001	158	33.69	5
NBR_0000609901	142	89.31	5
NBR_0000621701	216	52.68	5
NBR_0000622301	210	59.32	5
NBR_0000631401	125	52.97	5
NBR_0000641201	152	37.35	5
NBR_0000644101	137	28.36	5
NBR_0000655301	211	42.28	5
NBR_0000660801	212	34.7	5
NBR_0000661701	305	51.0	5
NBR_0000662701	508	97.13	5
NBR_0000683601	646	92.15	5
NBR_0000687501	230	70.34	5
NBR_0000691001	250	91.91	5
NBR_0000705501	291	89.26	5
NBR_0000710701	176	72.73	5
NBR_0000718201	413	98.8	5
NBR_0000720401	431	37.45	5
NBR_0000721201	121	66.12	5
NBR_0000723001	293	70.43	5
NBR_0000723401	310	50.08	5
NBR_0000724601	162	84.38	5
NBR_0000727401	124	73.37	5
NBR_0000731901	142	48.46	5
NBR_0000741601	363	55.76	5
NBR_0000742201	594	49.79	5
NBR_0000746501	241	35.18	5
NBR_0000761701	182	70.0	5
NBR_0000776401	126	14.11	5
NBR_0000787901	189	43.75	5
NBR_0000806501	229	25.03	5
NBR_0000824301	291	37.94	5
NBR_0000825201	235	77.3	5
NBR_0000853001	222	89.16	5
NBR_0000858301	127	72.16	5
NBR_0000865901	195	57.18	5
NBR_0000883801	380	80.85	5
NBR_0000887801	176	41.51	5
NBR_0000895301	460	47.62	5
NBR_0000896401	170	88.54	5
NBR_0000903701	127	21.42	5
NBR_0000909901	177	51.3	5
NBR_0000916901	224	37.52	5
NBR_0000933601	271	96.44	5
NBR_0000943701	148	34.18	5
NBR_0000948001	275	30.8	5
NBR_0000952201	177	25.14	5
NBR_0000954901	234	63.93	5
NBR_0000963701	342	98.28	5
NBR_0000966501	214	92.64	5
NBR_0000967601	137	97.16	5
NBR_0000968701	206	69.59	5
NBR_0000989201	158	47.16	5
NBR_0000990301	287	67.53	5
NBR_0000996801	133	42.09	5
NBR_0000999101	166	42.78	5
NBR_0001000601	230	40.0	5
NBR_0001004601	150	52.63	5
NBR_0001009701	243	29.89	5
NBR_0001013101	168	85.71	5
NBR_0001017101	240	92.31	5
NBR_0001026401	122	70.52	5
NBR_0001040701	160	23.02	5
NBR_0001046501	147	96.71	5
NBR_0001052301	311	60.39	5
NBR_0001062001	189	34.3	5
NBR_0001062301	241	73.25	5
NBR_0001080801	179	35.73	5
NBR_0001082401	134	44.37	5
NBR_0001093301	198	71.48	5
NBR_0001104701	127	35.67	5
NBR_0001105101	559	47.98	5
NBR_0001105501	156	83.42	5
NBR_0001106501	363	34.9	5
NBR_0001109101	156	94.55	5
NBR_0001180401	140	33.41	5
NBR_0001221401	236	45.04	5
NBR_0001230601	181	65.34	5
NBR_0001236501	138	21.1	5
NBR_0001241401	251	78.93	5
NBR_0001253101	388	51.19	5
NBR_0001271601	140	73.68	5
NBR_0001278001	158	8.79	5
NBR_0001280101	133	56.84	5
NBR_0001289601	233	41.02	5
NBR_0001291301	179	54.08	5
NBR_0001311801	296	91.64	5
NBR_0001323401	176	22.92	5
NBR_0001325501	151	58.75	5
NBR_0001344001	138	54.98	5
NBR_0001359201	338	21.95	5
NBR_0001361501	179	72.47	5
NBR_0001367101	186	32.8	5
NBR_0001371101	183	36.67	5
NBR_0001384001	357	70.14	5
NBR_0001401701	279	36.19	5
NBR_0001421301	121	15.22	5
NBR_0001537701	208	31.85	5
NBR_0001538201	184	49.46	5
NBR_0001552901	321	81.47	5
NBR_0001573001	141	14.81	5
NBR_0001602501	170	42.39	5
NBR_0001606501	311	41.03	5
NBR_0001718501	173	59.66	5
NBR_0001731601	157	32.98	5
NBR_0001736001	201	94.81	5
NBR_0001739301	125	12.1	5
NBR_0001748101	136	17.46	5
NBR_0001798101	138	37.7	5
NBR_0001829001	174	85.29	5
NBR_0001834601	120	54.3	5
NBR_0001937401	170	37.53	5
NBR_0001953801	148	16.28	5
NBR_0001955101	127	58.53	5
NBR_0001969701	196	68.06	5
NBR_0002007101	120	98.36	5
NBR_0002013401	154	21.72	5
NBR_0002031401	122	63.87	5
NBR_0000003101	124	47.15	5
NBR_0000010601	206	34.92	5
NBR_0000018001	149	68.98	5
NBR_0000022901	175	96.69	5
NBR_0000024601	175	42.17	5
NBR_0000025001	374	44.84	5
NBR_0000035101	126	66.32	5
NBR_0000036101	154	83.24	5
NBR_0000036401	248	71.26	5
NBR_0000039201	147	87.5	5
NBR_0000039901	267	49.72	5
NBR_0000041601	389	57.12	5
NBR_0000046601	216	89.26	5
NBR_0000072301	226	97.41	5
NBR_0000080001	183	34.72	5
NBR_0000086301	245	93.87	5
NBR_0000089501	132	33.59	5
NBR_0000092201	123	24.17	5
NBR_0000092801	220	97.78	5
NBR_0000097701	399	47.22	5
NBR_0000106101	175	70.85	5
NBR_0000108701	196	56.48	5
NBR_0000109101	650	69.82	5
NBR_0000118401	227	29.07	5
NBR_0000129001	151	58.53	5
NBR_0000136601	162	26.0	5
NBR_0000141801	146	40.33	5
NBR_0000143601	267	74.58	5
NBR_0000161901	190	67.62	5
NBR_0000169801	153	51.69	5
NBR_0000191201	178	83.96	5
NBR_0000242401	169	96.02	5
NBR_0000243701	163	69.07	5
NBR_0000261701	161	96.41	5
NBR_0000263101	211	71.53	5
NBR_0000278501	185	90.24	5
NBR_0000304501	150	48.39	5
NBR_0000341601	252	95.09	5
NBR_0000361101	173	77.58	5
NBR_0000434301	173	51.03	5
NBR_0000459001	134	77.46	5
NBR_0000561001	449	57.2	5
NBR_0000561501	397	95.2	5
NBR_0000562001	172	27.04	5
NBR_0000563001	206	97.63	5
NBR_0000564901	390	44.27	5
NBR_0000567601	144	23.15	5
NBR_0000581801	140	21.12	5
NBR_0000582401	181	50.99	5
NBR_0000583101	194	51.6	5
NBR_0000584101	251	62.13	5
NBR_0000590301	355	49.93	5
NBR_0000592301	235	31.84	5
NBR_0000608201	136	44.74	5
NBR_0000611201	122	31.04	5
NBR_0000622801	183	69.58	5
NBR_0000623201	345	88.69	5
NBR_0000623701	248	30.5	5
NBR_0000625701	142	30.02	5
NBR_0000627701	125	94.7	5
NBR_0000629101	267	64.81	5
NBR_0000630201	255	15.45	5
NBR_0000632101	194	39.19	5
NBR_0000637901	145	65.32	5
NBR_0000639001	284	32.49	5
NBR_0000642401	217	36.17	5
NBR_0000644501	181	71.54	5
NBR_0000647401	218	92.77	5
NBR_0000651601	172	83.09	5
NBR_0000662401	185	76.13	5
NBR_0000666101	125	33.69	5
NBR_0000670001	326	53.62	5
NBR_0000678301	254	77.2	5
NBR_0000680301	456	76.13	5
NBR_0000683401	468	75.12	5
NBR_0000684701	212	32.87	5
NBR_0000688101	132	92.96	5
NBR_0000690201	138	16.61	5
NBR_0000692201	144	52.17	5
NBR_0000692501	208	20.93	5
NBR_0000697901	784	74.31	5
NBR_0000699601	166	32.68	5
NBR_0000701101	292	22.5	5
NBR_0000706801	125	22.16	5
NBR_0000707601	131	56.22	5
NBR_0000709401	526	32.39	5
NBR_0000714401	153	73.91	5
NBR_0000728401	187	87.79	5
NBR_0000731001	312	38.52	5
NBR_0000742301	278	33.82	5
NBR_0000742601	195	49.37	5
NBR_0000764501	551	69.31	5
NBR_0000781201	167	12.27	5
NBR_0000781601	400	84.03	5
NBR_0000788301	903	40.2	5
NBR_0000792101	156	60.94	5
NBR_0000793801	122	77.71	5
NBR_0000802301	249	71.55	5
NBR_0000804201	121	64.02	5
NBR_0000808701	513	76.68	5
NBR_0000811901	193	31.08	5
NBR_0000818701	146	76.84	5
NBR_0000825701	163	16.3	5
NBR_0000829201	180	17.49	5
NBR_0000829801	127	51.0	5
NBR_0000831301	181	87.86	5
NBR_0000834801	370	30.06	5
NBR_0000835101	364	71.51	5
NBR_0000841001	289	85.76	5
NBR_0000848601	160	32.32	5
NBR_0000851501	261	21.59	5
NBR_0000857201	173	54.92	5
NBR_0000872901	189	96.92	5
NBR_0000873101	208	79.09	5
NBR_0000874001	426	93.63	5
NBR_0000875601	121	59.31	5
NBR_0000876701	132	77.19	5
NBR_0000887401	166	97.65	5
NBR_0000888801	200	89.29	5
NBR_0000889301	121	46.36	5
NBR_0000890401	760	83.98	5
NBR_0000891301	177	86.34	5
NBR_0000898501	246	78.59	5
NBR_0000899601	138	29.18	5
NBR_0000906101	225	45.92	5
NBR_0000909401	196	36.16	5
NBR_0000910401	167	82.27	5
NBR_0000911601	135	6.65	5
NBR_0000914801	305	21.9	5
NBR_0000917101	185	94.87	5
NBR_0000918201	156	94.55	5
NBR_0000920701	130	67.36	5
NBR_0000921501	221	70.38	5
NBR_0000939101	151	42.42	5
NBR_0000939501	325	69.59	5
NBR_0000941701	169	30.29	5
NBR_0000948501	271	61.04	5
NBR_0000950601	143	45.54	5
NBR_0000951601	147	84.97	5
NBR_0000951901	181	46.29	5
NBR_0000957701	147	50.34	5
NBR_0000967801	120	75.47	5
NBR_0000974201	303	60.24	5
NBR_0000976601	239	7.0	5
NBR_0000982501	170	28.05	5
NBR_0000988601	157	12.32	5
NBR_0000991201	321	55.44	5
NBR_0000991301	345	41.47	5
NBR_0001000901	297	49.17	5
NBR_0001008201	306	46.15	5
NBR_0001017701	136	42.11	5
NBR_0001019001	193	40.98	5
NBR_0001019301	206	47.8	5
NBR_0001022001	145	11.79	5
NBR_0001023001	370	95.85	5
NBR_0001032901	431	33.72	5
NBR_0001034901	285	67.7	5
NBR_0001044001	283	69.36	5
NBR_0001045101	182	47.52	5
NBR_0001045701	170	36.56	5
NBR_0001052001	223	87.11	5
NBR_0001052201	177	35.12	5
NBR_0001055501	149	47.6	5
NBR_0001058201	497	61.51	5
NBR_0001060201	184	49.33	5
NBR_0001065701	162	20.02	5
NBR_0001073801	188	34.94	5
NBR_0001077701	279	74.4	5
NBR_0001084801	162	45.76	5
NBR_0001087901	270	86.82	5
NBR_0001088701	158	69.0	5
NBR_0001091401	639	11.44	5
NBR_0001094901	166	65.1	5
NBR_0001099101	221	64.06	5
NBR_0001100801	357	69.32	5
NBR_0001117501	590	68.93	5
NBR_0001124001	442	48.41	5
NBR_0001130501	126	26.03	5
NBR_0001131501	197	24.94	5
NBR_0001137301	212	54.08	5
NBR_0001143401	138	3.81	5
NBR_0001151501	139	23.92	5
NBR_0001152501	182	63.41	5
NBR_0001165501	453	61.8	5
NBR_0001177401	169	72.22	5
NBR_0001187401	140	35.9	5
NBR_0001191801	120	57.42	5
NBR_0001196401	324	90.5	5
NBR_0001211801	178	46.11	5
NBR_0001219001	207	69.46	5
NBR_0001222301	142	11.09	5
NBR_0001226301	278	53.67	5
NBR_0001228801	436	91.98	5
NBR_0001230101	123	58.85	5
NBR_0001231001	131	23.06	5
NBR_0001233601	137	90.13	5
NBR_0001234001	164	57.14	5
NBR_0001240401	221	91.7	5
NBR_0001244001	439	52.39	5
NBR_0001249601	400	55.63	5
NBR_0001251201	159	14.36	5
NBR_0001254301	146	46.2	5
NBR_0001259301	137	58.05	5
NBR_0001260001	199	15.83	5
NBR_0001260701	163	97.6	5
NBR_0001263901	173	73.93	5
NBR_0001267201	165	33.6	5
NBR_0001269701	194	27.48	5
NBR_0001273401	193	67.96	5
NBR_0001300401	189	12.44	5
NBR_0001303301	199	99.0	5
NBR_0001308801	155	35.23	5
NBR_0001316701	135	51.72	5
NBR_0001322401	257	35.45	5
NBR_0001322901	194	68.31	5
NBR_0001323601	227	41.8	5
NBR_0001328401	227	97.42	5
NBR_0001328901	226	40.0	5
NBR_0001336801	160	84.66	5
NBR_0001356801	492	61.58	5
NBR_0001362501	350	55.82	5
NBR_0001370801	162	31.03	5
NBR_0001377801	168	85.71	5
NBR_0001378501	143	80.34	5
NBR_0001382201	797	70.41	5
NBR_0001390001	266	96.73	5
NBR_0001392501	237	35.16	5
NBR_0001404001	206	38.87	5
NBR_0001410701	154	84.62	5
NBR_0001418901	163	15.04	5
NBR_0001421601	131	46.29	5
NBR_0001423301	241	88.93	5
NBR_0001427101	128	54.7	5
NBR_0001533901	133	56.84	5
NBR_0001539201	161	31.32	5
NBR_0001548701	143	80.34	5
NBR_0001558201	293	70.77	5
NBR_0001568401	127	18.84	5
NBR_0001570201	254	90.71	5
NBR_0001577601	313	49.68	5
NBR_0001582001	139	44.84	5
NBR_0001592001	172	35.46	5
NBR_0001597601	121	40.07	5
NBR_0001600301	163	95.88	5
NBR_0001605101	237	28.32	5
NBR_0001605501	123	29.57	5
NBR_0001726401	218	21.91	5
NBR_0001726601	140	57.14	5
NBR_0001731801	142	74.35	5
NBR_0001733401	143	24.7	5
NBR_0001765301	138	41.32	5
NBR_0001765701	148	43.92	5
NBR_0001787201	337	51.37	5
NBR_0001787701	228	24.2	5
NBR_0001789401	149	72.33	5
NBR_0001799901	293	41.5	5
NBR_0001803301	144	41.62	5
NBR_0001810301	194	85.46	5
NBR_0001819401	123	81.46	5
NBR_0001822201	193	96.98	5
NBR_0001823201	296	70.98	5
NBR_0001826601	213	25.39	5
NBR_0001838801	136	67.0	5
NBR_0001842301	989	87.06	5
NBR_0001934801	141	24.35	5
NBR_0001934901	268	70.9	5
NBR_0001940001	166	84.26	5
NBR_0001947001	242	46.81	5
NBR_0001948701	232	84.98	5
NBR_0001949901	132	50.77	5
NBR_0001950501	280	66.35	5
NBR_0001983001	204	70.83	5
NBR_0001987401	250	56.82	5
NBR_0001994001	133	64.88	5
NBR_0002010701	253	47.11	5
NBR_0002015201	261	97.75	5
NBR_0002018401	241	29.57	5
NBR_0002030201	139	85.8	5
NBR_0002033401	129	69.73	5
NBR_0002036801	167	39.67	5
NBR_0002036901	269	60.31	5
NBR_0000796101	257	25.62	5
NBR_0000014101	105	6.5	4
NBR_0001574401	93	51.67	4
NBR_0000300101	112	78.87	4
NBR_0000958701	118	13.82	4
NBR_0001231601	117	16.16	4
NBR_0000062501	111	78.72	4
NBR_0000366001	92	52.87	4
NBR_0000724801	93	58.49	4
NBR_0001102501	96	17.08	4
NBR_0001543301	94	67.14	4
NBR_0000039301	107	13.58	4
NBR_0000218301	110	21.78	4
NBR_0001053601	95	17.09	4
NBR_0001273601	110	13.82	4
NBR_0000599801	105	12.56	4
NBR_0000646801	91	75.21	4
NBR_0000686501	99	76.15	4
NBR_0000755201	112	20.82	4
NBR_0000798201	109	37.07	4
NBR_0000863301	109	6.68	4
NBR_0001170601	119	40.89	4
NBR_0001225701	103	38.72	4
NBR_0001277301	113	22.11	4
NBR_0001285001	113	62.43	4
NBR_0000075101	107	64.85	4
NBR_0000127301	108	84.38	4
NBR_0000594801	95	97.94	4
NBR_0000621901	92	9.42	4
NBR_0000765001	118	28.03	4
NBR_0000836101	108	16.39	4
NBR_0001023301	114	22.27	4
NBR_0001054201	106	81.54	4
NBR_0001121301	100	20.79	4
NBR_0001136301	91	18.72	4
NBR_0001188201	116	76.82	4
NBR_0001533301	97	20.34	4
NBR_0001793501	97	37.89	4
NBR_0001936701	100	79.37	4
NBR_0001941501	102	42.86	4
NBR_0000040401	108	11.84	4
NBR_0000158901	105	37.5	4
NBR_0000171701	103	14.82	4
NBR_0000186201	101	24.16	4
NBR_0000242901	116	31.35	4
NBR_0000541701	97	82.91	4
NBR_0000639201	97	20.73	4
NBR_0000666201	90	27.19	4
NBR_0000686701	108	75.52	4
NBR_0000706101	106	54.36	4
NBR_0000729401	116	21.32	4
NBR_0000748701	99	51.03	4
NBR_0000769001	116	39.86	4
NBR_0000953601	90	17.93	4
NBR_0000978501	102	21.16	4
NBR_0000980401	110	56.99	4
NBR_0001001001	111	21.1	4
NBR_0001269501	97	61.78	4
NBR_0001300801	115	9.17	4
NBR_0001339301	112	20.59	4
NBR_0001397101	110	17.63	4
NBR_0001574801	105	28.23	4
NBR_0001590801	115	29.56	4
NBR_0001772301	108	24.77	4
NBR_0001977601	98	55.06	4
NBR_0000009801	100	76.34	4
NBR_0000021901	109	29.86	4
NBR_0000041001	115	62.84	4
NBR_0000053201	93	38.75	4
NBR_0000141401	112	23.09	4
NBR_0000178401	94	27.17	4
NBR_0000456601	114	89.06	4
NBR_0000628601	100	19.57	4
NBR_0000639601	118	28.3	4
NBR_0000666401	96	18.64	4
NBR_0000687701	113	33.83	4
NBR_0000709601	95	62.09	4
NBR_0000727901	93	8.19	4
NBR_0000735801	97	31.91	4
NBR_0000755401	92	65.71	4
NBR_0000770401	99	74.44	4
NBR_0000793701	102	87.18	4
NBR_0000890501	99	23.13	4
NBR_0000897701	102	83.61	4
NBR_0000907601	90	4.75	4
NBR_0000922701	113	53.05	4
NBR_0000949801	101	78.91	4
NBR_0000949901	91	75.21	4
NBR_0001008701	111	23.32	4
NBR_0001014701	117	81.25	4
NBR_0001024201	90	18.75	4
NBR_0001058301	111	54.95	4
NBR_0001069801	105	86.78	4
NBR_0001171301	117	22.08	4
NBR_0001176701	94	76.42	4
NBR_0001183501	99	73.88	4
NBR_0001183601	116	32.68	4
NBR_0001203901	118	13.27	4
NBR_0001212401	101	30.61	4
NBR_0001218201	98	56.0	4
NBR_0001220901	116	22.97	4
NBR_0001222401	98	67.12	4
NBR_0001265301	94	17.28	4
NBR_0001268101	93	73.23	4
NBR_0001281201	100	6.8	4
NBR_0001285201	90	19.15	4
NBR_0001314601	90	9.16	4
NBR_0001543501	91	13.42	4
NBR_0001550701	105	20.75	4
NBR_0001556501	98	33.22	4
NBR_0001567001	111	47.03	4
NBR_0001577101	93	29.52	4
NBR_0001732101	110	30.47	4
NBR_0001756201	91	25.85	4
NBR_0001779601	117	61.26	4
NBR_0002016301	113	27.7	4
NBR_0000001801	95	31.77	4
NBR_0000006601	114	7.09	4
NBR_0000077201	109	20.72	4
NBR_0000082601	91	24.4	4
NBR_0000100701	94	57.67	4
NBR_0000113201	111	29.29	4
NBR_0000118601	103	30.03	4
NBR_0000120701	117	12.93	4
NBR_0000125401	113	27.76	4
NBR_0000126201	90	24.52	4
NBR_0000127601	109	39.21	4
NBR_0000133801	103	27.99	4
NBR_0000150001	99	10.48	4
NBR_0000193301	118	32.96	4
NBR_0000197101	116	98.31	4
NBR_0000213201	104	55.03	4
NBR_0000231101	103	78.03	4
NBR_0000240701	113	51.36	4
NBR_0000287401	112	80.58	4
NBR_0000299001	115	33.14	4
NBR_0000348201	99	60.74	4
NBR_0000370901	95	77.24	4
NBR_0000399201	104	83.87	4
NBR_0000400201	104	72.22	4
NBR_0000401901	96	48.98	4
NBR_0000409801	112	70.44	4
NBR_0000445601	90	76.27	4
NBR_0000562501	92	28.05	4
NBR_0000567901	92	13.71	4
NBR_0000571601	99	23.68	4
NBR_0000582001	94	14.03	4
NBR_0000586101	107	39.63	4
NBR_0000591601	109	29.07	4
NBR_0000602901	99	81.82	4
NBR_0000619201	114	28.43	4
NBR_0000619301	102	37.5	4
NBR_0000620401	90	42.25	4
NBR_0000638801	105	54.69	4
NBR_0000648901	90	27.44	4
NBR_0000654201	104	22.91	4
NBR_0000670601	116	33.24	4
NBR_0000671501	105	23.86	4
NBR_0000691801	114	39.04	4
NBR_0000698201	114	6.56	4
NBR_0000704001	98	35.38	4
NBR_0000712601	96	30.57	4
NBR_0000714301	93	83.78	4
NBR_0000724101	103	48.58	4
NBR_0000724201	110	49.77	4
NBR_0000731701	104	84.55	4
NBR_0000745401	91	39.91	4
NBR_0000746201	114	68.26	4
NBR_0000763301	96	27.35	4
NBR_0000766901	102	16.64	4
NBR_0000767901	101	54.3	4
NBR_0000773401	95	53.37	4
NBR_0000781501	91	81.98	4
NBR_0000785501	115	28.12	4
NBR_0000798901	99	23.08	4
NBR_0000819001	118	99.16	4
NBR_0000842001	109	70.32	4
NBR_0000849601	104	19.12	4
NBR_0000859301	104	10.91	4
NBR_0000869301	92	8.45	4
NBR_0000878801	97	53.3	4
NBR_0000885601	91	85.85	4
NBR_0000894701	99	85.34	4
NBR_0000907201	90	8.58	4
NBR_0000955601	107	87.7	4
NBR_0000977701	92	28.57	4
NBR_0000977801	115	46.56	4
NBR_0000988401	90	76.92	4
NBR_0001020001	102	43.22	4
NBR_0001023901	114	33.73	4
NBR_0001025901	100	36.9	4
NBR_0001062701	108	26.67	4
NBR_0001063301	119	97.54	4
NBR_0001080501	102	20.08	4
NBR_0001113101	107	39.63	4
NBR_0001116301	94	37.75	4
NBR_0001123701	96	40.85	4
NBR_0001124401	108	46.96	4
NBR_0001128901	96	17.42	4
NBR_0001135401	103	26.61	4
NBR_0001186301	96	84.21	4
NBR_0001210101	114	28.29	4
NBR_0001245201	106	18.31	4
NBR_0001265401	110	45.45	4
NBR_0001272801	113	35.87	4
NBR_0001307501	111	98.23	4
NBR_0001336501	117	37.62	4
NBR_0001406401	102	84.3	4
NBR_0001411701	114	4.35	4
NBR_0001416601	105	9.05	4
NBR_0001417201	119	35.21	4
NBR_0001532801	110	18.21	4
NBR_0001533101	109	53.96	4
NBR_0001534101	119	29.31	4
NBR_0001544001	100	36.9	4
NBR_0001550001	113	30.46	4
NBR_0001551201	104	98.11	4
NBR_0001571301	101	79.53	4
NBR_0001582401	105	19.27	4
NBR_0001608401	95	43.58	4
NBR_0001614301	107	25.48	4
NBR_0001743301	93	18.13	4
NBR_0001759701	119	63.3	4
NBR_0001762401	116	13.6	4
NBR_0001772501	113	72.44	4
NBR_0001795201	102	38.78	4
NBR_0001814401	95	91.35	4
NBR_0001832501	109	10.06	4
NBR_0001966401	107	15.51	4
NBR_0001979901	95	43.98	4
NBR_0001985601	97	23.77	4
NBR_0002004801	115	16.34	4
NBR_0002015501	117	17.33	4
NBR_0002031601	90	98.9	4
NBR_0000897601	78	82.98	3
NBR_0001090101	62	16.06	3
NBR_0000844701	65	42.21	3
NBR_0000876301	63	57.27	3
NBR_0000310701	70	66.67	3
NBR_0001151101	68	38.64	3
NBR_0001547601	89	58.55	3
NBR_0000052101	67	38.07	3
NBR_0000295801	63	13.94	3
NBR_0000875701	74	17.05	3
NBR_0000896201	64	49.61	3
NBR_0000998401	75	53.19	3
NBR_0001043901	66	12.99	3
NBR_0001238401	66	15.31	3
NBR_0001280201	63	40.65	3
NBR_0001537101	86	49.71	3
NBR_0001735801	84	8.21	3
NBR_0000038101	74	48.68	3
NBR_0000084901	66	49.25	3
NBR_0000589801	64	30.19	3
NBR_0000627401	65	14.64	3
NBR_0000698001	61	47.66	3
NBR_0000705901	75	11.01	3
NBR_0000736501	71	58.68	3
NBR_0000758001	83	50.92	3
NBR_0000876001	88	21.67	3
NBR_0000937701	62	42.47	3
NBR_0000995001	86	50.0	3
NBR_0001026701	60	32.79	3
NBR_0001048201	73	21.99	3
NBR_0001161001	66	12.94	3
NBR_0001175901	79	22.97	3
NBR_0001199101	60	26.2	3
NBR_0001223501	65	43.05	3
NBR_0001353101	60	8.24	3
NBR_0000032201	76	70.37	3
NBR_0000054601	80	76.92	3
NBR_0000318301	71	28.74	3
NBR_0000635201	65	15.33	3
NBR_0000640001	74	33.94	3
NBR_0000751301	69	11.6	3
NBR_0000793301	61	59.8	3
NBR_0001007101	70	29.91	3
NBR_0001061201	62	48.06	3
NBR_0001087401	72	11.29	3
NBR_0001576101	88	27.59	3
NBR_0001584701	86	17.92	3
NBR_0001733501	64	15.72	3
NBR_0001754101	84	61.31	3
NBR_0001949501	84	50.91	3
NBR_0001961001	63	29.86	3
NBR_0001964901	75	26.98	3
NBR_0001974501	69	59.48	3
NBR_0001987501	81	81.0	3
NBR_0000013901	78	9.76	3
NBR_0000029701	61	15.56	3
NBR_0000106001	81	75.0	3
NBR_0000108501	82	6.89	3
NBR_0000173201	63	75.0	3
NBR_0000195701	69	16.16	3
NBR_0000221401	70	13.54	3
NBR_0000270001	67	27.24	3
NBR_0000281001	84	77.78	3
NBR_0000562301	71	58.68	3
NBR_0000635501	88	20.28	3
NBR_0000640301	65	23.47	3
NBR_0000713701	61	59.22	3
NBR_0000749801	70	11.29	3
NBR_0000768901	67	24.45	3
NBR_0000819601	89	41.78	3
NBR_0000835301	69	15.23	3
NBR_0000838301	62	72.94	3
NBR_0000857901	89	17.08	3
NBR_0000875901	83	19.86	3
NBR_0000890901	82	12.95	3
NBR_0000912601	77	51.33	3
NBR_0000932801	74	29.72	3
NBR_0000932901	68	27.31	3
NBR_0000985501	77	14.61	3
NBR_0001010101	87	17.4	3
NBR_0001031601	87	82.86	3
NBR_0001159101	68	48.92	3
NBR_0001261801	75	40.76	3
NBR_0001262201	66	53.23	3
NBR_0001276301	67	35.64	3
NBR_0001331501	73	17.1	3
NBR_0001389201	60	14.32	3
NBR_0001412701	63	75.0	3
NBR_0001532001	64	71.91	3
NBR_0002018701	68	15.38	3
NBR_0000036501	83	55.33	3
NBR_0000054401	81	51.27	3
NBR_0000055101	79	97.53	3
NBR_0000057801	68	29.44	3
NBR_0000065401	60	52.63	3
NBR_0000077901	88	65.67	3
NBR_0000079801	83	66.4	3
NBR_0000089901	61	38.36	3
NBR_0000095201	77	21.45	3
NBR_0000112801	62	54.39	3
NBR_0000129701	89	25.0	3
NBR_0000149601	76	23.31	3
NBR_0000157301	79	97.53	3
NBR_0000190201	73	11.11	3
NBR_0000236101	75	45.18	3
NBR_0000239301	61	26.99	3
NBR_0000240301	61	96.83	3
NBR_0000310001	63	34.05	3
NBR_0000327201	80	69.57	3
NBR_0000331501	69	32.55	3
NBR_0000350101	67	80.72	3
NBR_0000354201	83	66.4	3
NBR_0000383801	72	55.81	3
NBR_0000392901	82	80.39	3
NBR_0000478301	73	43.98	3
NBR_0000484501	82	36.44	3
NBR_0000577301	82	27.52	3
NBR_0000634701	60	36.14	3
NBR_0000664201	64	15.5	3
NBR_0000665001	75	11.79	3
NBR_0000673501	67	91.78	3
NBR_0000675001	77	40.1	3
NBR_0000680901	80	13.54	3
NBR_0000701201	65	54.62	3
NBR_0000705301	78	17.33	3
NBR_0000724701	60	36.81	3
NBR_0000736301	75	61.98	3
NBR_0000749601	75	77.32	3
NBR_0000781101	70	25.83	3
NBR_0000793201	71	10.81	3
NBR_0000800901	61	25.63	3
NBR_0000829501	76	18.58	3
NBR_0000830401	63	22.58	3
NBR_0000833101	76	49.35	3
NBR_0000845301	89	51.15	3
NBR_0000853501	70	14.2	3
NBR_0000858101	88	79.28	3
NBR_0000877101	88	2.09	3
NBR_0000883901	73	20.8	3
NBR_0000926001	76	43.68	3
NBR_0000926201	77	44.25	3
NBR_0000950001	81	76.42	3
NBR_0000967501	65	25.1	3
NBR_0000973601	85	43.81	3
NBR_0001003301	68	3.77	3
NBR_0001020601	86	17.44	3
NBR_0001040801	75	55.56	3
NBR_0001053701	85	40.48	3
NBR_0001059601	68	37.16	3
NBR_0001075901	83	79.81	3
NBR_0001087701	71	18.59	3
NBR_0001100401	80	21.51	3
NBR_0001119501	64	50.0	3
NBR_0001126001	73	79.35	3
NBR_0001152801	82	32.41	3
NBR_0001161201	62	58.49	3
NBR_0001201701	87	27.1	3
NBR_0001228001	89	20.94	3
NBR_0001238901	64	21.48	3
NBR_0001251401	66	33.0	3
NBR_0001268401	60	15.62	3
NBR_0001271401	82	33.33	3
NBR_0001275101	66	17.93	3
NBR_0001275801	69	43.95	3
NBR_0001287401	73	14.57	3
NBR_0001305901	84	17.72	3
NBR_0001350801	75	52.45	3
NBR_0001352401	65	38.24	3
NBR_0001399501	72	38.1	3
NBR_0001412801	74	77.89	3
NBR_0001421701	62	35.03	3
NBR_0001545801	82	30.37	3
NBR_0001556401	84	18.88	3
NBR_0001564401	84	19.72	3
NBR_0001580301	86	46.99	3
NBR_0001580901	70	58.33	3
NBR_0001585601	80	6.54	3
NBR_0001727801	80	76.19	3
NBR_0001747801	69	13.4	3
NBR_0001754001	60	45.11	3
NBR_0001804701	73	34.6	3
NBR_0001818601	89	66.42	3
NBR_0001834901	63	35.59	3
NBR_0001937201	76	23.6	3
NBR_0001976101	77	25.67	3
NBR_0001980101	84	74.34	3
NBR_0002009301	83	61.48	3
NBR_0002012201	71	82.56	3
NBR_0000014301	68	13.71	3
NBR_0000050501	72	96.0	3
NBR_0000054201	77	14.81	3
NBR_0000065001	62	18.13	3
NBR_0000077401	70	34.31	3
NBR_0000081001	66	19.02	3
NBR_0000096201	69	95.83	3
NBR_0000129301	76	96.2	3
NBR_0000140301	86	14.73	3
NBR_0000173001	79	43.65	3
NBR_0000188201	76	66.09	3
NBR_0000201701	88	97.78	3
NBR_0000213401	85	94.44	3
NBR_0000223401	85	94.44	3
NBR_0000227801	86	67.72	3
NBR_0000230201	72	85.71	3
NBR_0000249801	64	56.64	3
NBR_0000265101	67	27.24	3
NBR_0000275201	61	27.11	3
NBR_0000276601	61	25.63	3
NBR_0000280801	69	58.97	3
NBR_0000291901	74	56.06	3
NBR_0000296401	83	20.85	3
NBR_0000330501	65	56.03	3
NBR_0000343801	61	79.22	3
NBR_0000367001	63	95.45	3
NBR_0000426201	72	100.0	3
NBR_0000435601	65	56.03	3
NBR_0000503501	82	97.62	3
NBR_0000526901	85	90.43	3
NBR_0000564101	74	6.85	3
NBR_0000578401	69	25.27	3
NBR_0000578801	84	66.67	3
NBR_0000596301	89	35.32	3
NBR_0000616501	67	65.69	3
NBR_0000622101	87	78.38	3
NBR_0000622701	84	20.44	3
NBR_0000627501	89	25.95	3
NBR_0000653301	60	30.0	3
NBR_0000656101	88	36.21	3
NBR_0000657701	79	65.29	3
NBR_0000685701	64	75.29	3
NBR_0000685801	76	76.77	3
NBR_0000688701	82	43.16	3
NBR_0000689101	69	18.02	3
NBR_0000715601	82	15.77	3
NBR_0000717101	70	32.11	3
NBR_0000734101	76	76.77	3
NBR_0000752701	80	55.56	3
NBR_0000757501	64	46.72	3
NBR_0000761401	85	83.33	3
NBR_0000764001	63	21.28	3
NBR_0000788001	67	21.41	3
NBR_0000790501	80	9.71	3
NBR_0000808101	76	9.35	3
NBR_0000809301	76	21.29	3
NBR_0000809901	84	74.34	3
NBR_0000815301	80	47.34	3
NBR_0000815401	72	22.64	3
NBR_0000819301	81	57.45	3
NBR_0000824101	67	22.79	3
NBR_0000827501	83	11.28	3
NBR_0000851901	74	44.85	3
NBR_0000855701	86	8.98	3
NBR_0000859401	60	18.02	3
NBR_0000866301	86	21.99	3
NBR_0000871101	60	9.82	3
NBR_0000887201	73	16.98	3
NBR_0000888201	63	19.81	3
NBR_0000895601	84	45.16	3
NBR_0000910501	80	91.95	3
NBR_0000911201	65	30.81	3
NBR_0000922801	64	33.51	3
NBR_0000929701	71	39.89	3
NBR_0000929801	67	39.41	3
NBR_0000938101	79	61.72	3
NBR_0000940801	77	15.94	3
NBR_0000943601	80	8.29	3
NBR_0000944601	68	29.18	3
NBR_0000965401	86	18.53	3
NBR_0000974701	73	15.8	3
NBR_0001012101	84	59.57	3
NBR_0001019401	75	14.02	3
NBR_0001020701	82	59.42	3
NBR_0001023501	72	62.61	3
NBR_0001023601	77	43.02	3
NBR_0001033901	88	98.88	3
NBR_0001050001	68	38.42	3
NBR_0001050101	70	13.54	3
NBR_0001055601	71	29.1	3
NBR_0001061801	65	36.11	3
NBR_0001067901	69	30.8	3
NBR_0001077201	75	19.08	3
NBR_0001085401	85	96.59	3
NBR_0001089301	75	24.43	3
NBR_0001103701	73	14.46	3
NBR_0001119601	63	44.68	3
NBR_0001130701	81	20.35	3
NBR_0001141501	83	54.61	3
NBR_0001144601	76	75.25	3
NBR_0001161501	82	33.74	3
NBR_0001164501	81	18.79	3
NBR_0001175101	78	11.14	3
NBR_0001182301	63	80.77	3
NBR_0001186701	88	27.94	3
NBR_0001192101	65	23.38	3
NBR_0001197901	85	40.48	3
NBR_0001202101	71	9.75	3
NBR_0001210201	83	39.9	3
NBR_0001224301	86	34.4	3
NBR_0001243201	63	6.38	3
NBR_0001264801	79	25.65	3
NBR_0001272701	63	12.86	3
NBR_0001293201	66	44.9	3
NBR_0001299901	76	73.79	3
NBR_0001303901	89	15.95	3
NBR_0001314901	66	7.37	3
NBR_0001322701	68	44.74	3
NBR_0001328101	80	62.5	3
NBR_0001328201	81	13.0	3
NBR_0001343401	66	50.0	3
NBR_0001357301	89	22.14	3
NBR_0001366301	82	29.29	3
NBR_0001378701	64	66.67	3
NBR_0001388901	88	38.26	3
NBR_0001396901	89	81.65	3
NBR_0001413801	61	13.71	3
NBR_0001414201	89	40.64	3
NBR_0001417501	88	96.7	3
NBR_0001417601	63	94.03	3
NBR_0001536501	68	42.77	3
NBR_0001550201	69	28.63	3
NBR_0001556001	76	35.68	3
NBR_0001561801	72	35.47	3
NBR_0001612701	64	18.39	3
NBR_0001623301	77	35.81	3
NBR_0001719001	79	21.58	3
NBR_0001738401	69	29.11	3
NBR_0001758301	66	85.71	3
NBR_0001768701	61	39.87	3
NBR_0001779101	75	20.33	3
NBR_0001791801	70	32.71	3
NBR_0001809201	62	27.68	3
NBR_0001813401	77	22.65	3
NBR_0001820001	82	97.62	3
NBR_0001935401	60	15.27	3
NBR_0001940301	68	12.71	3
NBR_0001969901	60	19.11	3
NBR_0001975101	69	22.26	3
NBR_0001975201	73	20.22	3
NBR_0002008501	66	24.18	3
NBR_0002015001	69	23.15	3
NBR_0002015901	68	91.89	3
NBR_0002016701	87	38.84	3
NBR_0002024001	61	39.87	3
NBR_0002024301	66	14.54	3
NBR_0002032601	79	36.74	3
NBR_0000892601	57	12.72	2
NBR_0000992501	38	7.12	2
NBR_0000628001	39	7.57	2
NBR_0000797901	36	5.21	2
NBR_0000390001	56	51.85	2
NBR_0000227501	46	10.75	2
NBR_0000769601	48	5.17	2
NBR_0000821001	32	4.55	2
NBR_0001191901	43	14.58	2
NBR_0001244201	32	24.24	2
NBR_0000511001	49	34.03	2
NBR_0000573901	53	19.7	2
NBR_0000664701	53	19.06	2
NBR_0001017901	53	13.77	2
NBR_0001256401	49	15.56	2
NBR_0001979601	38	10.73	2
NBR_0000000101	53	16.31	2
NBR_0000040601	56	66.67	2
NBR_0000107201	36	9.5	2
NBR_0000133201	53	37.86	2
NBR_0000254401	46	22.12	2
NBR_0000267101	32	14.68	2
NBR_0000600501	40	5.44	2
NBR_0000607501	52	19.4	2
NBR_0000627901	38	26.57	2
NBR_0000663901	47	9.61	2
NBR_0000669601	36	5.69	2
NBR_0000679701	57	13.48	2
NBR_0000728301	39	36.45	2
NBR_0000789301	36	9.55	2
NBR_0000792601	33	8.78	2
NBR_0000862401	56	12.07	2
NBR_0000898101	56	40.58	2
NBR_0000975201	54	37.76	2
NBR_0000998501	31	14.03	2
NBR_0001367701	51	9.88	2
NBR_0001420301	43	19.72	2
NBR_0001604401	49	27.22	2
NBR_0001997801	53	37.86	2
NBR_0000224301	59	35.76	2
NBR_0000239701	48	50.0	2
NBR_0000302701	39	20.21	2
NBR_0000397101	39	20.21	2
NBR_0000412701	53	36.05	2
NBR_0000474301	38	27.54	2
NBR_0000566601	44	61.97	2
NBR_0000630701	44	15.71	2
NBR_0000636001	41	15.36	2
NBR_0000648501	40	13.61	2
NBR_0000696301	34	20.36	2
NBR_0000713401	37	9.27	2
NBR_0000724901	38	13.01	2
NBR_0000736901	43	8.51	2
NBR_0000793401	43	39.45	2
NBR_0000872401	40	42.55	2
NBR_0000918601	41	9.17	2
NBR_0000995901	39	9.38	2
NBR_0001049201	47	11.24	2
NBR_0001097101	34	3.19	2
NBR_0001200701	58	9.93	2
NBR_0001252501	47	8.99	2
NBR_0001285601	57	41.01	2
NBR_0001325601	49	47.57	2
NBR_0001371901	42	6.49	2
NBR_0001410501	33	18.44	2
NBR_0001423001	53	10.86	2
NBR_0001535901	57	21.43	2
NBR_0001821401	34	60.71	2
NBR_0001830801	43	14.48	2
NBR_0001935301	36	18.75	2
NBR_0001945101	32	7.94	2
NBR_0002012101	45	14.75	2
NBR_0000025301	56	74.67	2
NBR_0000050801	47	64.38	2
NBR_0000059801	44	14.77	2
NBR_0000100001	56	8.81	2
NBR_0000102801	46	8.42	2
NBR_0000111601	31	12.35	2
NBR_0000123801	56	16.82	2
NBR_0000143901	35	5.58	2
NBR_0000184301	38	16.1	2
NBR_0000247301	54	72.0	2
NBR_0000266701	43	15.87	2
NBR_0000372301	46	38.33	2
NBR_0000417501	39	52.0	2
NBR_0000532101	50	94.34	2
NBR_0000566301	32	5.91	2
NBR_0000597701	32	10.96	2
NBR_0000689201	38	28.36	2
NBR_0000689601	47	53.41	2
NBR_0000691601	51	70.83	2
NBR_0000705101	57	12.36	2
NBR_0000770901	33	31.13	2
NBR_0000771901	58	32.22	2
NBR_0000781701	57	5.08	2
NBR_0000802101	38	6.32	2
NBR_0000807601	35	5.49	2
NBR_0000846001	57	7.7	2
NBR_0000864301	52	12.71	2
NBR_0000887301	39	1.95	2
NBR_0000892001	37	42.05	2
NBR_0000953701	40	6.81	2
NBR_0000997101	33	7.66	2
NBR_0001029701	44	12.87	2
NBR_0001065401	48	26.37	2
NBR_0001091101	58	45.67	2
NBR_0001147501	30	5.95	2
NBR_0001202501	52	17.22	2
NBR_0001237701	47	9.25	2
NBR_0001252701	52	11.21	2
NBR_0001306201	50	21.37	2
NBR_0001352201	40	17.24	2
NBR_0001361101	35	7.97	2
NBR_0001361701	49	36.3	2
NBR_0001388601	55	14.36	2
NBR_0001405101	52	6.44	2
NBR_0001408701	59	12.22	2
NBR_0001553901	31	13.48	2
NBR_0001566901	43	58.11	2
NBR_0001595201	59	38.06	2
NBR_0001602701	40	6.78	2
NBR_0001746901	56	8.46	2
NBR_0001748201	58	10.1	2
NBR_0001761601	31	8.86	2
NBR_0001781501	46	12.57	2
NBR_0001817801	45	18.75	2
NBR_0001971001	45	17.05	2
NBR_0001999101	58	31.02	2
NBR_0002027101	47	11.49	2
NBR_0002048201	37	17.62	2
NBR_0000013201	42	27.1	2
NBR_0000072601	45	21.95	2
NBR_0000093101	52	8.55	2
NBR_0000111201	57	14.36	2
NBR_0000140501	36	14.29	2
NBR_0000188501	48	18.82	2
NBR_0000206101	32	7.08	2
NBR_0000263601	48	48.0	2
NBR_0000277201	39	13.36	2
NBR_0000341001	46	26.29	2
NBR_0000372801	41	37.27	2
NBR_0000401701	55	40.15	2
NBR_0000415701	48	48.0	2
NBR_0000533901	46	56.79	2
NBR_0000577101	57	16.1	2
NBR_0000587601	56	73.68	2
NBR_0000587801	55	72.37	2
NBR_0000608501	55	15.24	2
NBR_0000617201	36	41.38	2
NBR_0000669001	32	9.3	2
NBR_0000674301	48	6.99	2
NBR_0000695501	38	27.14	2
NBR_0000736601	35	6.11	2
NBR_0000767001	49	43.36	2
NBR_0000807901	45	30.82	2
NBR_0000815701	59	12.37	2
NBR_0000885401	55	16.82	2
NBR_0000892101	45	12.1	2
NBR_0000959901	53	12.05	2
NBR_0000964701	45	10.47	2
NBR_0000973701	45	32.37	2
NBR_0000980501	35	25.0	2
NBR_0000984101	45	35.71	2
NBR_0000989101	32	9.12	2
NBR_0001006901	49	69.01	2
NBR_0001030701	37	28.91	2
NBR_0001035801	44	17.96	2
NBR_0001053101	49	11.4	2
NBR_0001071301	45	33.58	2
NBR_0001075601	36	42.86	2
NBR_0001084701	49	65.33	2
NBR_0001091201	32	29.63	2
NBR_0001094001	49	2.71	2
NBR_0001101201	39	27.27	2
NBR_0001101501	51	10.16	2
NBR_0001104201	56	14.11	2
NBR_0001108401	51	16.83	2
NBR_0001184201	55	67.07	2
NBR_0001191501	42	23.2	2
NBR_0001194901	33	64.71	2
NBR_0001203501	57	34.76	2
NBR_0001245001	41	13.71	2
NBR_0001259101	47	24.74	2
NBR_0001276101	33	33.0	2
NBR_0001281901	30	6.49	2
NBR_0001348701	51	12.56	2
NBR_0001358301	43	60.56	2
NBR_0001368301	48	15.84	2
NBR_0001389701	38	7.13	2
NBR_0001424401	31	9.57	2
NBR_0001531201	56	5.52	2
NBR_0001537501	57	11.24	2
NBR_0001572901	45	62.5	2
NBR_0001747201	58	26.01	2
NBR_0001749501	58	27.1	2
NBR_0001767801	41	3.63	2
NBR_0001782501	45	12.71	2
NBR_0001807901	46	39.66	2
NBR_0001952701	59	58.42	2
NBR_0001958201	59	16.53	2
NBR_0001966201	53	28.65	2
NBR_0002020701	31	9.66	2
NBR_0000013001	32	24.24	2
NBR_0000015601	51	14.45	2
NBR_0000016501	32	5.98	2
NBR_0000021701	40	9.52	2
NBR_0000030701	40	8.2	2
NBR_0000037101	51	60.0	2
NBR_0000037201	42	22.83	2
NBR_0000038301	45	12.71	2
NBR_0000047001	44	6.95	2
NBR_0000049801	33	14.04	2
NBR_0000070301	47	61.84	2
NBR_0000081601	42	30.43	2
NBR_0000088701	37	10.79	2
NBR_0000096301	50	16.39	2
NBR_0000111501	43	4.97	2
NBR_0000113901	56	6.82	2
NBR_0000116301	33	5.65	2
NBR_0000122701	33	22.45	2
NBR_0000122901	59	29.8	2
NBR_0000139501	54	37.24	2
NBR_0000167001	43	39.09	2
NBR_0000178201	54	13.71	2
NBR_0000184101	54	11.66	2
NBR_0000194901	32	14.41	2
NBR_0000201601	37	9.18	2
NBR_0000224401	54	36.0	2
NBR_0000234701	45	35.16	2
NBR_0000255001	41	14.54	2
NBR_0000260801	49	44.14	2
NBR_0000264201	59	32.78	2
NBR_0000273401	54	20.07	2
NBR_0000285801	53	41.73	2
NBR_0000298801	39	24.22	2
NBR_0000324001	38	13.67	2
NBR_0000337201	53	27.89	2
NBR_0000372101	58	52.73	2
NBR_0000404701	43	25.9	2
NBR_0000423301	35	31.53	2
NBR_0000424301	57	90.48	2
NBR_0000425101	57	85.07	2
NBR_0000442101	36	14.12	2
NBR_0000461601	46	22.77	2
NBR_0000482301	31	14.76	2
NBR_0000497101	34	27.64	2
NBR_0000498801	53	96.36	2
NBR_0000501901	34	27.64	2
NBR_0000507601	54	46.15	2
NBR_0000508501	45	31.47	2
NBR_0000537401	59	36.65	2
NBR_0000563801	50	13.97	2
NBR_0000581701	59	17.51	2
NBR_0000586901	56	35.0	2
NBR_0000587401	31	9.63	2
NBR_0000613501	32	11.03	2
NBR_0000655501	37	28.46	2
NBR_0000665501	54	16.36	2
NBR_0000665801	36	13.53	2
NBR_0000676301	37	8.49	2
NBR_0000677001	34	6.8	2
NBR_0000677601	31	14.42	2
NBR_0000691501	49	47.57	2
NBR_0000697801	46	15.54	2
NBR_0000726301	36	30.0	2
NBR_0000730601	42	33.33	2
NBR_0000747201	39	46.99	2
NBR_0000753701	40	6.81	2
NBR_0000757101	53	12.83	2
NBR_0000763901	38	11.99	2
NBR_0000776701	44	26.19	2
NBR_0000785001	33	5.96	2
NBR_0000795601	44	2.24	2
NBR_0000796601	47	17.74	2
NBR_0000812601	56	32.75	2
NBR_0000816201	36	7.63	2
NBR_0000844101	47	24.61	2
NBR_0000844301	57	35.85	2
NBR_0000852201	53	54.64	2
NBR_0000861301	57	13.57	2
NBR_0000861701	56	56.57	2
NBR_0000878301	58	54.72	2
NBR_0000888301	49	15.26	2
NBR_0000901301	54	24.0	2
NBR_0000903101	33	9.17	2
NBR_0000907801	57	16.57	2
NBR_0000914301	31	8.42	2
NBR_0000950101	40	44.94	2
NBR_0000962101	56	13.66	2
NBR_0000992401	54	13.57	2
NBR_0000997901	59	23.14	2
NBR_0001005501	50	28.41	2
NBR_0001027601	45	6.83	2
NBR_0001029101	52	9.29	2
NBR_0001029501	30	19.11	2
NBR_0001030301	48	14.08	2
NBR_0001031101	47	13.82	2
NBR_0001031201	32	9.47	2
NBR_0001050501	44	27.5	2
NBR_0001054401	54	50.0	2
NBR_0001054901	54	13.01	2
NBR_0001057601	36	8.37	2
NBR_0001074801	55	55.56	2
NBR_0001080101	46	59.74	2
NBR_0001092301	59	4.81	2
NBR_0001101101	51	44.74	2
NBR_0001110001	49	35.77	2
NBR_0001111701	41	5.81	2
NBR_0001119201	40	10.78	2
NBR_0001126201	46	35.38	2
NBR_0001140701	36	6.38	2
NBR_0001153801	43	29.05	2
NBR_0001182001	55	17.3	2
NBR_0001202301	57	10.07	2
NBR_0001202901	38	8.86	2
NBR_0001207701	45	26.95	2
NBR_0001226001	55	20.3	2
NBR_0001231701	59	35.12	2
NBR_0001251001	53	20.31	2
NBR_0001254601	30	9.04	2
NBR_0001255901	55	5.8	2
NBR_0001276901	49	11.56	2
NBR_0001288001	33	12.22	2
NBR_0001302801	57	12.05	2
NBR_0001304701	49	37.12	2
NBR_0001318701	36	9.6	2
NBR_0001319101	34	40.0	2
NBR_0001321101	35	10.29	2
NBR_0001330801	43	7.18	2
NBR_0001354601	55	26.83	2
NBR_0001368401	49	12.34	2
NBR_0001373701	56	9.79	2
NBR_0001384201	45	20.55	2
NBR_0001388101	48	16.27	2
NBR_0001414001	37	4.07	2
NBR_0001421801	42	57.53	2
NBR_0001536101	59	74.68	2
NBR_0001544101	32	4.92	2
NBR_0001544501	56	21.62	2
NBR_0001567301	54	47.37	2
NBR_0001583901	33	44.59	2
NBR_0001585401	30	6.85	2
NBR_0001605701	39	28.68	2
NBR_0001607801	50	18.18	2
NBR_0001611401	54	9.73	2
NBR_0001617901	41	10.12	2
NBR_0001619201	36	9.6	2
NBR_0001752401	47	23.74	2
NBR_0001769401	41	22.28	2
NBR_0001820901	46	8.2	2
NBR_0001822101	55	40.74	2
NBR_0001822401	49	21.4	2
NBR_0001833001	37	18.23	2
NBR_0001937101	52	32.91	2
NBR_0001965501	58	29.44	2
NBR_0001974401	42	14.24	2
NBR_0001985401	40	10.67	2
NBR_0001985901	57	33.33	2
NBR_0001989301	32	32.65	2
NBR_0001991601	54	16.17	2
NBR_0002002801	38	56.72	2
NBR_0002015701	55	68.75	2
NBR_0002015801	55	63.22	2
NBR_0002026901	40	12.38	2
NBR_0002033701	53	42.74	2
NBR_0002039901	47	18.65	2
NBR_0001383201	23	12.71	1
NBR_0001332101	17	3.1	1
NBR_0001387601	27	32.93	1
NBR_0000024901	28	10.69	1
NBR_0000819101	6	1.21	1
NBR_0000876101	20	6.56	1
NBR_0000926301	25	5.95	1
NBR_0000256801	24	17.65	1
NBR_0000626201	9	2.13	1
NBR_0000747001	19	12.42	1
NBR_0000802401	21	3.02	1
NBR_0000817401	20	6.31	1
NBR_0000836901	20	3.24	1
NBR_0000840701	5	2.5	1
NBR_0000927901	27	9.96	1
NBR_0000975101	23	4.96	1
NBR_0000992201	26	12.75	1
NBR_0001025501	11	7.75	1
NBR_0001026101	20	6.06	1
NBR_0001051701	22	3.47	1
NBR_0001165101	18	4.55	1
NBR_0001315201	15	5.21	1
NBR_0001316601	29	13.62	1
NBR_0001377101	23	5.17	1
NBR_0001407001	27	8.31	1
NBR_0001548601	25	5.63	1
NBR_0001618401	22	2.71	1
NBR_0001951801	7	6.14	1
NBR_0000022501	23	5.45	1
NBR_0000151001	23	27.71	1
NBR_0000203101	1	0.18	1
NBR_0000249701	29	10.9	1
NBR_0000373801	14	4.2	1
NBR_0000585401	23	5.41	1
NBR_0000672401	14	10.53	1
NBR_0000674401	28	13.86	1
NBR_0000945501	1	0.79	1
NBR_0000960301	19	3.26	1
NBR_0000974901	7	1.14	1
NBR_0001043201	20	6.69	1
NBR_0001128301	28	5.2	1
NBR_0001151401	5	0.97	1
NBR_0001183701	21	6.67	1
NBR_0001543701	25	5.1	1
NBR_0001587101	10	1.21	1
NBR_0001598201	12	6.74	1
NBR_0001941301	6	3.68	1
NBR_0001976301	24	17.14	1
NBR_0000013701	17	6.16	1
NBR_0000044401	27	19.42	1
NBR_0000076701	29	30.53	1
NBR_0000096701	11	2.08	1
NBR_0000105101	8	1.94	1
NBR_0000106301	28	14.66	1
NBR_0000128801	13	6.53	1
NBR_0000137001	6	2.09	1
NBR_0000139701	26	6.82	1
NBR_0000144801	23	15.03	1
NBR_0000147201	14	4.07	1
NBR_0000204101	5	6.94	1
NBR_0000230501	7	1.85	1
NBR_0000256901	19	5.83	1
NBR_0000375101	28	36.84	1
NBR_0000437801	29	34.12	1
NBR_0000569701	6	10.17	1
NBR_0000622201	24	2.27	1
NBR_0000630401	10	1.19	1
NBR_0000730201	16	6.84	1
NBR_0000730301	26	13.83	1
NBR_0000749201	28	5.59	1
NBR_0000762101	10	3.16	1
NBR_0000818901	18	3.56	1
NBR_0000824801	12	5.53	1
NBR_0000845001	9	2.02	1
NBR_0000851001	20	19.8	1
NBR_0000864001	28	14.74	1
NBR_0000864101	21	7.89	1
NBR_0000873601	24	7.95	1
NBR_0000885101	28	9.62	1
NBR_0000899901	20	8.55	1
NBR_0000901101	9	2.45	1
NBR_0000904001	21	6.4	1
NBR_0000920801	11	2.27	1
NBR_0000922401	25	7.4	1
NBR_0000922501	4	2.48	1
NBR_0000937601	6	6.52	1
NBR_0000942101	16	3.86	1
NBR_0000965001	20	3.54	1
NBR_0000968801	25	1.13	1
NBR_0000985601	29	40.85	1
NBR_0001028101	29	25.0	1
NBR_0001038501	18	6.23	1
NBR_0001071101	4	0.97	1
NBR_0001093901	6	1.5	1
NBR_0001136101	22	4.38	1
NBR_0001173001	17	3.96	1
NBR_0001194801	24	12.63	1
NBR_0001248401	23	6.76	1
NBR_0001279801	27	3.76	1
NBR_0001340401	28	7.29	1
NBR_0001377001	3	1.14	1
NBR_0001431101	10	3.07	1
NBR_0001592401	26	5.82	1
NBR_0001598401	6	2.23	1
NBR_0001604501	27	24.32	1
NBR_0001747601	16	6.06	1
NBR_0001799201	23	24.21	1
NBR_0001811401	11	6.08	1
NBR_0001824601	13	7.34	1
NBR_0001827401	10	6.41	1
NBR_0001943201	28	20.29	1
NBR_0001959801	26	5.21	1
NBR_0001967001	16	5.88	1
NBR_0001991501	10	3.73	1
NBR_0002017101	27	24.32	1
NBR_0000075501	14	8.0	1
NBR_0000078401	11	2.89	1
NBR_0000096001	23	3.5	1
NBR_0000122501	17	7.11	1
NBR_0000128301	18	4.77	1
NBR_0000144901	8	1.0	1
NBR_0000145801	11	2.72	1
NBR_0000179201	25	4.22	1
NBR_0000233701	8	2.62	1
NBR_0000241801	27	12.0	1
NBR_0000257401	13	9.42	1
NBR_0000265901	2	1.04	1
NBR_0000271601	23	7.52	1
NBR_0000282201	1	0.65	1
NBR_0000352501	14	5.69	1
NBR_0000464201	15	18.52	1
NBR_0000505201	8	7.08	1
NBR_0000536201	17	16.35	1
NBR_0000569301	9	3.67	1
NBR_0000606201	10	1.74	1
NBR_0000625401	19	4.06	1
NBR_0000625801	19	4.34	1
NBR_0000629701	18	10.06	1
NBR_0000637201	16	2.32	1
NBR_0000637501	20	21.05	1
NBR_0000641701	26	9.09	1
NBR_0000668801	28	12.44	1
NBR_0000680101	10	11.24	1
NBR_0000681201	12	4.01	1
NBR_0000689501	16	3.98	1
NBR_0000713501	12	2.76	1
NBR_0000715401	23	60.53	1
NBR_0000718701	21	24.71	1
NBR_0000787601	14	7.49	1
NBR_0000799001	26	13.33	1
NBR_0000811701	21	5.07	1
NBR_0000821601	19	6.74	1
NBR_0000824901	10	5.29	1
NBR_0000837701	19	6.42	1
NBR_0000860301	26	6.4	1
NBR_0000861601	4	1.54	1
NBR_0000899701	29	10.58	1
NBR_0000909201	12	4.92	1
NBR_0000910101	9	11.84	1
NBR_0000914001	29	49.15	1
NBR_0000968401	18	5.5	1
NBR_0000977401	24	24.49	1
NBR_0000988101	22	10.09	1
NBR_0000998601	16	5.99	1
NBR_0001043701	20	8.62	1
NBR_0001065201	9	4.64	1
NBR_0001083901	8	1.41	1
NBR_0001138901	7	2.05	1
NBR_0001166101	5	0.86	1
NBR_0001212201	5	1.2	1
NBR_0001214701	1	0.35	1
NBR_0001228301	29	10.0	1
NBR_0001270201	11	2.06	1
NBR_0001271001	7	3.08	1
NBR_0001274001	25	3.41	1
NBR_0001278501	14	3.74	1
NBR_0001282001	26	5.8	1
NBR_0001290601	23	34.33	1
NBR_0001298101	20	4.66	1
NBR_0001378201	5	1.48	1
NBR_0001386001	4	2.01	1
NBR_0001391601	16	1.78	1
NBR_0001407301	18	9.57	1
NBR_0001408001	19	9.36	1
NBR_0001409401	18	17.48	1
NBR_0001430501	27	31.76	1
NBR_0001577901	14	3.26	1
NBR_0001596101	16	17.78	1
NBR_0001603701	25	21.74	1
NBR_0001724301	10	4.2	1
NBR_0001729901	12	3.28	1
NBR_0001740401	16	3.54	1
NBR_0001747701	26	12.26	1
NBR_0001749701	21	5.56	1
NBR_0001766401	3	0.89	1
NBR_0001826201	28	9.49	1
NBR_0001958601	23	7.4	1
NBR_0002009601	22	5.47	1
NBR_0002029701	15	6.98	1
NBR_0002048101	27	4.98	1
NBR_0000660501	0	0.0	0
NBR_0000671101	0	0.0	0
NBR_0001176401	0	0.0	0
NBR_0001507801	0	0.0	0
NBR_0001715301	0	0.0	0
NBR_0001860201	0	0.0	0
NBR_0001968601	0	0.0	0
NBR_0002066901	0	0.0	0
NBR_0002091701	0	0.0	0
NBR_0000355101	0	0.0	0
NBR_0001152201	0	0.0	0
NBR_0001248601	0	0.0	0
NBR_0001341001	0	0.0	0
NBR_0001360101	0	0.0	0
NBR_0001595301	0	0.0	0
NBR_0001927201	0	0.0	0
NBR_0001988801	0	0.0	0
NBR_0002053501	0	0.0	0
NBR_0002134401	0	0.0	0
NBR_0002268501	0	0.0	0
NBR_0000000901	0	0.0	0
NBR_0000574301	0	0.0	0
NBR_0000710401	0	0.0	0
NBR_0000794701	0	0.0	0
NBR_0000947601	0	0.0	0
NBR_0001085201	0	0.0	0
NBR_0001175001	0	0.0	0
NBR_0001356601	0	0.0	0
NBR_0001373101	0	0.0	0
NBR_0001442301	0	0.0	0
NBR_0001456301	0	0.0	0
NBR_0001495501	0	0.0	0
NBR_0001528901	0	0.0	0
NBR_0001591801	0	0.0	0
NBR_0001647601	0	0.0	0
NBR_0001708001	0	0.0	0
NBR_0001760401	0	0.0	0
NBR_0001839301	0	0.0	0
NBR_0001845301	0	0.0	0
NBR_0001885301	0	0.0	0
NBR_0001900701	0	0.0	0
NBR_0001933901	0	0.0	0
NBR_0001939601	0	0.0	0
NBR_0002066301	0	0.0	0
NBR_0002174301	0	0.0	0
NBR_0002226701	0	0.0	0
NBR_0000010301	0	0.0	0
NBR_0000222901	0	0.0	0
NBR_0000258701	0	0.0	0
NBR_0000436001	0	0.0	0
NBR_0000784901	0	0.0	0
NBR_0000794801	0	0.0	0
NBR_0000803101	0	0.0	0
NBR_0000826001	0	0.0	0
NBR_0000859101	0	0.0	0
NBR_0001063801	0	0.0	0
NBR_0001356401	0	0.0	0
NBR_0001366201	0	0.0	0
NBR_0001442401	0	0.0	0
NBR_0001454501	0	0.0	0
NBR_0001482801	0	0.0	0
NBR_0001486401	0	0.0	0
NBR_0001497301	0	0.0	0
NBR_0001502501	0	0.0	0
NBR_0001503701	0	0.0	0
NBR_0001653201	0	0.0	0
NBR_0001658001	0	0.0	0
NBR_0001664401	0	0.0	0
NBR_0001915901	0	0.0	0
NBR_0001968501	0	0.0	0
NBR_0002070801	0	0.0	0
NBR_0002115301	0	0.0	0
NBR_0002159001	0	0.0	0
NBR_0002192501	0	0.0	0
NBR_0002218301	0	0.0	0
NBR_0000022801	0	0.0	0
NBR_0000516701	0	0.0	0
NBR_0000584501	0	0.0	0
NBR_0000834501	0	0.0	0
NBR_0000847901	0	0.0	0
NBR_0000931701	0	0.0	0
NBR_0000932201	0	0.0	0
NBR_0000947401	0	0.0	0
NBR_0001100901	0	0.0	0
NBR_0001152901	0	0.0	0
NBR_0001432301	0	0.0	0
NBR_0001435501	0	0.0	0
NBR_0001436201	0	0.0	0
NBR_0001441001	0	0.0	0
NBR_0001442501	0	0.0	0
NBR_0001446401	0	0.0	0
NBR_0001467401	0	0.0	0
NBR_0001480701	0	0.0	0
NBR_0001496301	0	0.0	0
NBR_0001505301	0	0.0	0
NBR_0001520901	0	0.0	0
NBR_0001556601	0	0.0	0
NBR_0001589601	0	0.0	0
NBR_0001607001	0	0.0	0
NBR_0001623601	0	0.0	0
NBR_0001631501	0	0.0	0
NBR_0001632201	0	0.0	0
NBR_0001632301	0	0.0	0
NBR_0001637601	0	0.0	0
NBR_0001637901	0	0.0	0
NBR_0001641301	0	0.0	0
NBR_0001649201	0	0.0	0
NBR_0001689701	0	0.0	0
NBR_0001712201	0	0.0	0
NBR_0001718001	0	0.0	0
NBR_0001844901	0	0.0	0
NBR_0001854601	0	0.0	0
NBR_0001855801	0	0.0	0
NBR_0001869201	0	0.0	0
NBR_0001884001	0	0.0	0
NBR_0001914901	0	0.0	0
NBR_0002034401	0	0.0	0
NBR_0002077501	0	0.0	0
NBR_0002103701	0	0.0	0
NBR_0002103801	0	0.0	0
NBR_0002105001	0	0.0	0
NBR_0002120701	0	0.0	0
NBR_0002122201	0	0.0	0
NBR_0002147101	0	0.0	0
NBR_0002166701	0	0.0	0
NBR_0002178801	0	0.0	0
NBR_0002195901	0	0.0	0
NBR_0002237601	0	0.0	0
NBR_0002255301	0	0.0	0
NBR_0000121001	0	0.0	0
NBR_0000144501	0	0.0	0
NBR_0000264401	0	0.0	0
NBR_0000562401	0	0.0	0
NBR_0000768301	0	0.0	0
NBR_0000897201	0	0.0	0
NBR_0000926101	0	0.0	0
NBR_0001121501	0	0.0	0
NBR_0001180601	0	0.0	0
NBR_0001299801	0	0.0	0
NBR_0001337101	0	0.0	0
NBR_0001424301	0	0.0	0
NBR_0001441701	0	0.0	0
NBR_0001469901	0	0.0	0
NBR_0001480101	0	0.0	0
NBR_0001480801	0	0.0	0
NBR_0001492501	0	0.0	0
NBR_0001503901	0	0.0	0
NBR_0001630201	0	0.0	0
NBR_0001632401	0	0.0	0
NBR_0001632501	0	0.0	0
NBR_0001644101	0	0.0	0
NBR_0001652301	0	0.0	0
NBR_0001654601	0	0.0	0
NBR_0001656701	0	0.0	0
NBR_0001665001	0	0.0	0
NBR_0001682801	0	0.0	0
NBR_0001684601	0	0.0	0
NBR_0001690201	0	0.0	0
NBR_0001696401	0	0.0	0
NBR_0001708701	0	0.0	0
NBR_0001844201	0	0.0	0
NBR_0001855901	0	0.0	0
NBR_0001875301	0	0.0	0
NBR_0001877101	0	0.0	0
NBR_0001886101	0	0.0	0
NBR_0001891501	0	0.0	0
NBR_0001907801	0	0.0	0
NBR_0001908701	0	0.0	0
NBR_0001913101	0	0.0	0
NBR_0001915401	0	0.0	0
NBR_0002057701	0	0.0	0
NBR_0002073001	0	0.0	0
NBR_0002087101	0	0.0	0
NBR_0002109601	0	0.0	0
NBR_0002117801	0	0.0	0
NBR_0002152901	0	0.0	0
NBR_0002195701	0	0.0	0
NBR_0002202101	0	0.0	0
NBR_0002213001	0	0.0	0
NBR_0002221601	0	0.0	0
NBR_0002252301	0	0.0	0
NBR_0002263001	0	0.0	0
NBR_0000000801	0	0.0	0
NBR_0000006401	0	0.0	0
NBR_0000026501	0	0.0	0
NBR_0000103901	0	0.0	0
NBR_0000212501	0	0.0	0
NBR_0000261801	0	0.0	0
NBR_0000368101	0	0.0	0
NBR_0000410801	0	0.0	0
NBR_0000438701	0	0.0	0
NBR_0000439201	0	0.0	0
NBR_0000445101	0	0.0	0
NBR_0000454701	0	0.0	0
NBR_0000486601	0	0.0	0
NBR_0000526001	0	0.0	0
NBR_0000534701	0	0.0	0
NBR_0000604101	0	0.0	0
NBR_0000639401	0	0.0	0
NBR_0000783301	0	0.0	0
NBR_0000806401	0	0.0	0
NBR_0000852101	0	0.0	0
NBR_0000879301	0	0.0	0
NBR_0000899101	0	0.0	0
NBR_0000933001	0	0.0	0
NBR_0000981901	0	0.0	0
NBR_0001007001	0	0.0	0
NBR_0001146401	0	0.0	0
NBR_0001171901	0	0.0	0
NBR_0001252401	0	0.0	0
NBR_0001284901	0	0.0	0
NBR_0001295901	0	0.0	0
NBR_0001338701	0	0.0	0
NBR_0001363401	0	0.0	0
NBR_0001364501	0	0.0	0
NBR_0001413001	0	0.0	0
NBR_0001428801	0	0.0	0
NBR_0001434301	0	0.0	0
NBR_0001436901	0	0.0	0
NBR_0001446801	0	0.0	0
NBR_0001454701	0	0.0	0
[truncated: 20,798 more rows]
