# Supplementary material for: Reverse vaccinology for hookworms: a rational selection of vaccinable antigens against parasitic nematodes
Source: Parasite. 2025 Jun 3;32:32. doi: 10.1051/parasite/2025025 (PMC12133094; doi:10.1051/parasite/2025025)
Supplement: Supplementary file 1 — Supplementary Table 1: Data sheet containing all the results from the evaluation of the identity of the predicted proteomes of Nippostrongylus brasiliensis with Necator americanus. Nam_ident: Identity percentage with Necator americanus. Sc_Nam: score assigned to each of the N. brasiliensis proteins. Supplementary Table 2: Data sheet containing all the results from the protein homology results between Nippostrongylus brasiliensis and mammalian species. Hsa_ident: Percentage of identity with Homo sapiens; Mmu_ident: percentage of identity with Mus musculus; Sc_Mammal: score assigned to each protein based on homology with other mammals; NF: not found. Supplementary Table 3: Data sheet containing all the results from extracellular localization. Excreted secreted products (ES) or extracellular vesicles (EVs) secreted by adult or L3 larvae. Supplementary Table 4: Data sheet containing all the results from the analysis of Nippostrongylus brasiliensis proteins with homologs expressed in the gut of the related hookworm Ancylostoma ceylanicum. Supplementary Table 5: Data sheet containing all the results from the Pfam-based analysis that allocated Nippostrongylus brasiliensis proteins into four different groups according to the domain families to which they belonged. Supplementary Table 6: Data sheet containing the results of the identification of linear B-cell epitopes and score given to each Nippostrongylus brasiliensis protein. Bepit_res: number of B-cell epitope residues; Bepit_res_perc: percentage of B-cell epitope residues compared to the total number of protein residues. Supplementary Table 7: Data sheet containing the results of the identification of the presence of HLA class II epitopes with extended population coverage and score given to each Nippostrongylus brasiliensis protein. Supplementary Table 8: Data sheet summarising all the results from each evaluation applied to the Nippostrongylus brasiliensis predicted proteins. Proteins are ranked by total score. Supplem [file parasite-32-32-s1.zip › parasite240215-1-olm/Supplemental_Table_7_R1.xlsx]

## Sheet: Extended_Table7
Supplementary File 7. Data sheet containing the results of the identification of the presence of HLA class II epitopes with extended population coverage and score given to each Nippostrongylus brasiliensis protein.
Protein	MHCII_total_epit	MHCII_epit	Sc_MHCII
NBR_0001053601	21	HLA-DPA1*01:03/DPB1*04:01(6) / HLA-DPA1*01:03/DPB1*02:01(6) / HLA-DPA1*02:01/DPB1*01:01(4) / HLA-DPA1*03:01/DPB1*04:02(4) / HLA-DPA1*02:01/DPB1*05:01(1) /	5
NBR_0001764401	44	HLA-DPA1*01:03/DPB1*02:01(20) / HLA-DPA1*01:03/DPB1*04:01(10) / HLA-DPA1*02:01/DPB1*01:01(8) / HLA-DPA1*03:01/DPB1*04:02(5) / HLA-DPA1*02:01/DPB1*05:01(1) /	5
NBR_0000935101	11	HLA-DPA1*01:03/DPB1*02:01(4) / HLA-DPA1*01:03/DPB1*04:01(2) / HLA-DPA1*02:01/DPB1*01:01(2) / HLA-DPA1*03:01/DPB1*04:02(2) / HLA-DPA1*02:01/DPB1*05:01(1) /	5
NBR_0001507801	15	HLA-DPA1*01:03/DPB1*02:01(6) / HLA-DPA1*01:03/DPB1*04:01(4) / HLA-DPA1*02:01/DPB1*01:01(2) / HLA-DPA1*03:01/DPB1*04:02(2) / HLA-DPA1*02:01/DPB1*05:01(1) /	5
NBR_0000895301	13	HLA-DPA1*01:03/DPB1*02:01(8) / HLA-DPA1*01:03/DPB1*04:01(2) / HLA-DPA1*02:01/DPB1*01:01(1) / HLA-DPA1*03:01/DPB1*04:02(1) / HLA-DPA1*02:01/DPB1*05:01(1) /	5
NBR_0001285201	9	HLA-DPA1*01:03/DPB1*02:01(3) / HLA-DPA1*01:03/DPB1*04:01(2) / HLA-DPA1*02:01/DPB1*01:01(2) / HLA-DPA1*03:01/DPB1*04:02(1) / HLA-DPA1*02:01/DPB1*05:01(1) /	5
NBR_0001248401	8	HLA-DPA1*01:03/DPB1*02:01(4) / HLA-DPA1*01:03/DPB1*04:01(1) / HLA-DPA1*02:01/DPB1*01:01(1) / HLA-DPA1*03:01/DPB1*04:02(1) / HLA-DPA1*02:01/DPB1*05:01(1) /	5
NBR_0001844201	7	HLA-DPA1*01:03/DPB1*02:01(2) / HLA-DPA1*01:03/DPB1*04:01(2) / HLA-DPA1*02:01/DPB1*01:01(1) / HLA-DPA1*03:01/DPB1*04:02(1) / HLA-DPA1*02:01/DPB1*05:01(1) /	5
NBR_0001819701	5	HLA-DPA1*01:03/DPB1*02:01(1) / HLA-DPA1*01:03/DPB1*04:01(1) / HLA-DPA1*02:01/DPB1*01:01(1) / HLA-DPA1*02:01/DPB1*05:01(1) / HLA-DPA1*03:01/DPB1*04:02(1) /	5
NBR_0000912901	10	HLA-DPA1*01:03/DPB1*02:01(4) / HLA-DPA1*01:03/DPB1*04:01(1) / HLA-DPA1*02:01/DPB1*01:01(1) / HLA-DPA1*03:01/DPB1*04:02(1) / HLA-DPA1*02:01/DPB1*05:01(3) /	5
NBR_0000612601	4	HLA-DPA1*01:03/DPB1*02:01(1) / HLA-DPA1*01:03/DPB1*04:01(1) / HLA-DPA1*02:01/DPB1*01:01(1) / HLA-DPA1*03:01/DPB1*04:02(1) /	4
NBR_0000723701	10	HLA-DPA1*01:03/DPB1*02:01(5) / HLA-DPA1*01:03/DPB1*04:01(3) / HLA-DPA1*02:01/DPB1*01:01(1) / HLA-DPA1*03:01/DPB1*04:02(1) /	4
NBR_0000300101	12	HLA-DPA1*01:03/DPB1*02:01(5) / HLA-DPA1*01:03/DPB1*04:01(5) / HLA-DPA1*02:01/DPB1*01:01(1) / HLA-DPA1*03:01/DPB1*04:02(1) /	4
NBR_0000725401	22	HLA-DPA1*01:03/DPB1*02:01(11) / HLA-DPA1*01:03/DPB1*04:01(8) / HLA-DPA1*02:01/DPB1*01:01(2) / HLA-DPA1*03:01/DPB1*04:02(1) /	4
NBR_0000958701	19	HLA-DPA1*01:03/DPB1*02:01(10) / HLA-DPA1*01:03/DPB1*04:01(5) / HLA-DPA1*02:01/DPB1*01:01(2) / HLA-DPA1*03:01/DPB1*04:02(2) /	4
NBR_0000051101	39	HLA-DPA1*01:03/DPB1*02:01(19) / HLA-DPA1*01:03/DPB1*04:01(14) / HLA-DPA1*02:01/DPB1*01:01(4) / HLA-DPA1*03:01/DPB1*04:02(2) /	4
NBR_0000062501	16	HLA-DPA1*01:03/DPB1*02:01(5) / HLA-DPA1*01:03/DPB1*04:01(3) / HLA-DPA1*02:01/DPB1*01:01(5) / HLA-DPA1*03:01/DPB1*04:02(3) /	4
NBR_0000628001	10	HLA-DPA1*01:03/DPB1*02:01(4) / HLA-DPA1*01:03/DPB1*04:01(3) / HLA-DPA1*02:01/DPB1*01:01(2) / HLA-DPA1*03:01/DPB1*04:02(1) /	4
NBR_0000797901	32	HLA-DPA1*01:03/DPB1*02:01(10) / HLA-DPA1*01:03/DPB1*04:01(7) / HLA-DPA1*02:01/DPB1*01:01(9) / HLA-DPA1*03:01/DPB1*04:02(6) /	4
NBR_0000713801	9	HLA-DPA1*01:03/DPB1*02:01(5) / HLA-DPA1*01:03/DPB1*04:01(2) / HLA-DPA1*02:01/DPB1*01:01(1) / HLA-DPA1*03:01/DPB1*04:02(1) /	4
NBR_0000905001	4	HLA-DPA1*01:03/DPB1*02:01(1) / HLA-DPA1*01:03/DPB1*04:01(1) / HLA-DPA1*02:01/DPB1*01:01(1) / HLA-DPA1*03:01/DPB1*04:02(1) /	4
NBR_0001426301	4	HLA-DPA1*01:03/DPB1*02:01(1) / HLA-DPA1*01:03/DPB1*04:01(1) / HLA-DPA1*02:01/DPB1*01:01(1) / HLA-DPA1*03:01/DPB1*04:02(1) /	4
NBR_0000072701	7	HLA-DPA1*01:03/DPB1*02:01(3) / HLA-DPA1*01:03/DPB1*04:01(2) / HLA-DPA1*02:01/DPB1*01:01(1) / HLA-DPA1*03:01/DPB1*04:02(1) /	4
NBR_0000224801	16	HLA-DPA1*01:03/DPB1*02:01(7) / HLA-DPA1*01:03/DPB1*04:01(6) / HLA-DPA1*02:01/DPB1*01:01(2) / HLA-DPA1*03:01/DPB1*04:02(1) /	4
NBR_0000564201	11	HLA-DPA1*01:03/DPB1*02:01(7) / HLA-DPA1*01:03/DPB1*04:01(2) / HLA-DPA1*02:01/DPB1*01:01(1) / HLA-DPA1*03:01/DPB1*04:02(1) /	4
NBR_0000571201	12	HLA-DPA1*01:03/DPB1*02:01(5) / HLA-DPA1*01:03/DPB1*04:01(4) / HLA-DPA1*02:01/DPB1*01:01(2) / HLA-DPA1*03:01/DPB1*04:02(1) /	4
NBR_0000599801	27	HLA-DPA1*01:03/DPB1*02:01(15) / HLA-DPA1*01:03/DPB1*04:01(5) / HLA-DPA1*02:01/DPB1*01:01(4) / HLA-DPA1*03:01/DPB1*04:02(3) /	4
NBR_0000708601	35	HLA-DPA1*01:03/DPB1*02:01(16) / HLA-DPA1*01:03/DPB1*04:01(13) / HLA-DPA1*02:01/DPB1*01:01(5) / HLA-DPA1*03:01/DPB1*04:02(1) /	4
NBR_0000750401	26	HLA-DPA1*01:03/DPB1*02:01(9) / HLA-DPA1*01:03/DPB1*04:01(6) / HLA-DPA1*02:01/DPB1*01:01(8) / HLA-DPA1*03:01/DPB1*04:02(3) /	4
NBR_0000752001	5	HLA-DPA1*01:03/DPB1*02:01(2) / HLA-DPA1*01:03/DPB1*04:01(1) / HLA-DPA1*02:01/DPB1*01:01(1) / HLA-DPA1*03:01/DPB1*04:02(1) /	4
NBR_0000755201	12	HLA-DPA1*01:03/DPB1*02:01(6) / HLA-DPA1*01:03/DPB1*04:01(4) / HLA-DPA1*02:01/DPB1*01:01(1) / HLA-DPA1*03:01/DPB1*04:02(1) /	4
NBR_0000769601	15	HLA-DPA1*01:03/DPB1*02:01(12) / HLA-DPA1*01:03/DPB1*04:01(1) / HLA-DPA1*02:01/DPB1*01:01(1) / HLA-DPA1*03:01/DPB1*04:02(1) /	4
NBR_0000825101	23	HLA-DPA1*01:03/DPB1*02:01(13) / HLA-DPA1*01:03/DPB1*04:01(5) / HLA-DPA1*02:01/DPB1*01:01(3) / HLA-DPA1*03:01/DPB1*04:02(2) /	4
NBR_0000908601	48	HLA-DPA1*01:03/DPB1*02:01(27) / HLA-DPA1*01:03/DPB1*04:01(15) / HLA-DPA1*02:01/DPB1*01:01(4) / HLA-DPA1*03:01/DPB1*04:02(2) /	4
NBR_0001103201	26	HLA-DPA1*01:03/DPB1*02:01(11) / HLA-DPA1*01:03/DPB1*04:01(8) / HLA-DPA1*02:01/DPB1*01:01(5) / HLA-DPA1*03:01/DPB1*04:02(2) /	4
NBR_0001266301	5	HLA-DPA1*01:03/DPB1*02:01(2) / HLA-DPA1*01:03/DPB1*04:01(1) / HLA-DPA1*02:01/DPB1*01:01(1) / HLA-DPA1*03:01/DPB1*04:02(1) /	4
NBR_0001277301	19	HLA-DPA1*01:03/DPB1*02:01(15) / HLA-DPA1*01:03/DPB1*04:01(2) / HLA-DPA1*02:01/DPB1*01:01(1) / HLA-DPA1*03:01/DPB1*04:02(1) /	4
NBR_0001546901	13	HLA-DPA1*01:03/DPB1*02:01(4) / HLA-DPA1*02:01/DPB1*01:01(2) / HLA-DPA1*01:03/DPB1*04:01(4) / HLA-DPA1*03:01/DPB1*04:02(3) /	4
NBR_0000004401	5	HLA-DPA1*01:03/DPB1*02:01(2) / HLA-DPA1*01:03/DPB1*04:01(1) / HLA-DPA1*02:01/DPB1*01:01(1) / HLA-DPA1*03:01/DPB1*04:02(1) /	4
NBR_0000016801	16	HLA-DPA1*01:03/DPB1*02:01(5) / HLA-DPA1*01:03/DPB1*04:01(4) / HLA-DPA1*02:01/DPB1*01:01(3) / HLA-DPA1*03:01/DPB1*04:02(4) /	4
NBR_0000130801	5	HLA-DPA1*01:03/DPB1*02:01(2) / HLA-DPA1*01:03/DPB1*04:01(1) / HLA-DPA1*02:01/DPB1*01:01(1) / HLA-DPA1*03:01/DPB1*04:02(1) /	4
NBR_0000511001	4	HLA-DPA1*01:03/DPB1*02:01(1) / HLA-DPA1*01:03/DPB1*04:01(1) / HLA-DPA1*02:01/DPB1*01:01(1) / HLA-DPA1*03:01/DPB1*04:02(1) /	4
NBR_0000608401	17	HLA-DPA1*01:03/DPB1*02:01(8) / HLA-DPA1*01:03/DPB1*04:01(5) / HLA-DPA1*02:01/DPB1*01:01(3) / HLA-DPA1*03:01/DPB1*04:02(1) /	4
NBR_0000617601	15	HLA-DPA1*01:03/DPB1*02:01(7) / HLA-DPA1*01:03/DPB1*04:01(5) / HLA-DPA1*02:01/DPB1*01:01(2) / HLA-DPA1*03:01/DPB1*04:02(1) /	4
NBR_0000627401	5	HLA-DPA1*01:03/DPB1*02:01(2) / HLA-DPA1*02:01/DPB1*01:01(1) / HLA-DPA1*01:03/DPB1*04:01(1) / HLA-DPA1*03:01/DPB1*04:02(1) /	4
NBR_0000689001	4	HLA-DPA1*01:03/DPB1*02:01(1) / HLA-DPA1*01:03/DPB1*04:01(1) / HLA-DPA1*02:01/DPB1*01:01(1) / HLA-DPA1*03:01/DPB1*04:02(1) /	4
NBR_0000727601	5	HLA-DPA1*01:03/DPB1*02:01(2) / HLA-DPA1*01:03/DPB1*04:01(1) / HLA-DPA1*02:01/DPB1*01:01(1) / HLA-DPA1*03:01/DPB1*04:02(1) /	4
NBR_0001001401	15	HLA-DPA1*01:03/DPB1*02:01(7) / HLA-DPA1*01:03/DPB1*04:01(4) / HLA-DPA1*02:01/DPB1*01:01(2) / HLA-DPA1*03:01/DPB1*04:02(2) /	4
NBR_0001015601	21	HLA-DPA1*01:03/DPB1*02:01(10) / HLA-DPA1*01:03/DPB1*04:01(4) / HLA-DPA1*02:01/DPB1*01:01(6) / HLA-DPA1*03:01/DPB1*04:02(1) /	4
NBR_0001205601	16	HLA-DPA1*01:03/DPB1*02:01(7) / HLA-DPA1*01:03/DPB1*04:01(5) / HLA-DPA1*02:01/DPB1*01:01(3) / HLA-DPA1*03:01/DPB1*04:02(1) /	4
NBR_0001278301	24	HLA-DPA1*01:03/DPB1*02:01(10) / HLA-DPA1*01:03/DPB1*04:01(7) / HLA-DPA1*02:01/DPB1*01:01(5) / HLA-DPA1*03:01/DPB1*04:02(2) /	4
NBR_0001332101	10	HLA-DPA1*01:03/DPB1*02:01(3) / HLA-DPA1*01:03/DPB1*04:01(3) / HLA-DPA1*02:01/DPB1*01:01(2) / HLA-DPA1*03:01/DPB1*04:02(2) /	4
NBR_0001364701	26	HLA-DPA1*01:03/DPB1*02:01(8) / HLA-DPA1*01:03/DPB1*04:01(8) / HLA-DPA1*02:01/DPB1*01:01(9) / HLA-DPA1*03:01/DPB1*04:02(1) /	4
NBR_0001388701	12	HLA-DPA1*01:03/DPB1*02:01(6) / HLA-DPA1*01:03/DPB1*04:01(4) / HLA-DPA1*02:01/DPB1*01:01(1) / HLA-DPA1*03:01/DPB1*04:02(1) /	4
NBR_0001533301	16	HLA-DPA1*01:03/DPB1*02:01(10) / HLA-DPA1*01:03/DPB1*04:01(3) / HLA-DPA1*02:01/DPB1*01:01(2) / HLA-DPA1*03:01/DPB1*04:02(1) /	4
NBR_0001783001	7	HLA-DPA1*01:03/DPB1*02:01(3) / HLA-DPA1*01:03/DPB1*04:01(2) / HLA-DPA1*02:01/DPB1*01:01(1) / HLA-DPA1*03:01/DPB1*04:02(1) /	4
NBR_0000061901	17	HLA-DPA1*01:03/DPB1*02:01(7) / HLA-DPA1*02:01/DPB1*01:01(4) / HLA-DPA1*01:03/DPB1*04:01(5) / HLA-DPA1*02:01/DPB1*05:01(1) /	4
NBR_0000203001	5	HLA-DPA1*01:03/DPB1*02:01(2) / HLA-DPA1*01:03/DPB1*04:01(1) / HLA-DPA1*02:01/DPB1*01:01(1) / HLA-DPA1*03:01/DPB1*04:02(1) /	4
NBR_0000598101	72	HLA-DPA1*01:03/DPB1*02:01(43) / HLA-DPA1*01:03/DPB1*04:01(19) / HLA-DPA1*02:01/DPB1*01:01(6) / HLA-DPA1*03:01/DPB1*04:02(4) /	4
NBR_0000607501	6	HLA-DPA1*01:03/DPB1*02:01(3) / HLA-DPA1*01:03/DPB1*04:01(1) / HLA-DPA1*02:01/DPB1*01:01(1) / HLA-DPA1*03:01/DPB1*04:02(1) /	4
NBR_0000644101	14	HLA-DPA1*01:03/DPB1*02:01(11) / HLA-DPA1*01:03/DPB1*04:01(1) / HLA-DPA1*02:01/DPB1*01:01(1) / HLA-DPA1*03:01/DPB1*04:02(1) /	4
NBR_0000660801	5	HLA-DPA1*01:03/DPB1*02:01(2) / HLA-DPA1*01:03/DPB1*04:01(1) / HLA-DPA1*02:01/DPB1*01:01(1) / HLA-DPA1*03:01/DPB1*04:02(1) /	4
NBR_0000663901	41	HLA-DPA1*01:03/DPB1*02:01(19) / HLA-DPA1*01:03/DPB1*04:01(13) / HLA-DPA1*02:01/DPB1*01:01(6) / HLA-DPA1*03:01/DPB1*04:02(3) /	4
NBR_0000669601	11	HLA-DPA1*01:03/DPB1*02:01(6) / HLA-DPA1*01:03/DPB1*04:01(3) / HLA-DPA1*02:01/DPB1*01:01(1) / HLA-DPA1*03:01/DPB1*04:02(1) /	4
NBR_0000705501	11	HLA-DPA1*01:03/DPB1*02:01(5) / HLA-DPA1*01:03/DPB1*04:01(4) / HLA-DPA1*02:01/DPB1*01:01(1) / HLA-DPA1*03:01/DPB1*04:02(1) /	4
NBR_0000742201	20	HLA-DPA1*01:03/DPB1*02:01(11) / HLA-DPA1*01:03/DPB1*04:01(6) / HLA-DPA1*02:01/DPB1*01:01(2) / HLA-DPA1*03:01/DPB1*04:02(1) /	4
NBR_0000746501	4	HLA-DPA1*01:03/DPB1*02:01(1) / HLA-DPA1*01:03/DPB1*04:01(1) / HLA-DPA1*02:01/DPB1*01:01(1) / HLA-DPA1*03:01/DPB1*04:02(1) /	4
NBR_0000776401	13	HLA-DPA1*01:03/DPB1*02:01(6) / HLA-DPA1*01:03/DPB1*04:01(3) / HLA-DPA1*02:01/DPB1*01:01(2) / HLA-DPA1*03:01/DPB1*04:02(2) /	4
NBR_0000824301	14	HLA-DPA1*01:03/DPB1*02:01(6) / HLA-DPA1*01:03/DPB1*04:01(4) / HLA-DPA1*02:01/DPB1*01:01(2) / HLA-DPA1*03:01/DPB1*04:02(2) /	4
NBR_0000862401	26	HLA-DPA1*01:03/DPB1*02:01(8) / HLA-DPA1*01:03/DPB1*04:01(5) / HLA-DPA1*02:01/DPB1*01:01(8) / HLA-DPA1*03:01/DPB1*04:02(5) /	4
NBR_0000883801	6	HLA-DPA1*01:03/DPB1*02:01(2) / HLA-DPA1*01:03/DPB1*04:01(2) / HLA-DPA1*02:01/DPB1*01:01(1) / HLA-DPA1*03:01/DPB1*04:02(1) /	4
NBR_0001000601	4	HLA-DPA1*01:03/DPB1*02:01(1) / HLA-DPA1*01:03/DPB1*04:01(1) / HLA-DPA1*02:01/DPB1*01:01(1) / HLA-DPA1*03:01/DPB1*04:02(1) /	4
NBR_0001105101	10	HLA-DPA1*01:03/DPB1*02:01(7) / HLA-DPA1*01:03/DPB1*04:01(1) / HLA-DPA1*02:01/DPB1*01:01(1) / HLA-DPA1*03:01/DPB1*04:02(1) /	4
NBR_0001106501	20	HLA-DPA1*01:03/DPB1*02:01(9) / HLA-DPA1*01:03/DPB1*04:01(8) / HLA-DPA1*02:01/DPB1*01:01(2) / HLA-DPA1*03:01/DPB1*04:02(1) /	4
NBR_0001236501	8	HLA-DPA1*01:03/DPB1*02:01(5) / HLA-DPA1*01:03/DPB1*04:01(1) / HLA-DPA1*02:01/DPB1*01:01(1) / HLA-DPA1*03:01/DPB1*04:02(1) /	4
NBR_0001253101	14	HLA-DPA1*01:03/DPB1*02:01(6) / HLA-DPA1*01:03/DPB1*04:01(2) / HLA-DPA1*02:01/DPB1*01:01(5) / HLA-DPA1*03:01/DPB1*04:02(1) /	4
NBR_0001289601	10	HLA-DPA1*01:03/DPB1*02:01(4) / HLA-DPA1*01:03/DPB1*04:01(3) / HLA-DPA1*02:01/DPB1*01:01(2) / HLA-DPA1*03:01/DPB1*04:02(1) /	4
NBR_0001323401	11	HLA-DPA1*01:03/DPB1*02:01(6) / HLA-DPA1*01:03/DPB1*04:01(2) / HLA-DPA1*02:01/DPB1*01:01(2) / HLA-DPA1*03:01/DPB1*04:02(1) /	4
NBR_0001361501	4	HLA-DPA1*01:03/DPB1*02:01(1) / HLA-DPA1*01:03/DPB1*04:01(1) / HLA-DPA1*02:01/DPB1*01:01(1) / HLA-DPA1*03:01/DPB1*04:02(1) /	4
NBR_0001367101	22	HLA-DPA1*01:03/DPB1*02:01(13) / HLA-DPA1*01:03/DPB1*04:01(6) / HLA-DPA1*02:01/DPB1*01:01(2) / HLA-DPA1*03:01/DPB1*04:02(1) /	4
NBR_0001367701	32	HLA-DPA1*01:03/DPB1*02:01(16) / HLA-DPA1*01:03/DPB1*04:01(8) / HLA-DPA1*03:01/DPB1*04:02(3) / HLA-DPA1*02:01/DPB1*01:01(5) /	4
NBR_0001421301	6	HLA-DPA1*01:03/DPB1*02:01(3) / HLA-DPA1*01:03/DPB1*04:01(1) / HLA-DPA1*02:01/DPB1*01:01(1) / HLA-DPA1*03:01/DPB1*04:02(1) /	4
NBR_0001537701	4	HLA-DPA1*01:03/DPB1*02:01(1) / HLA-DPA1*01:03/DPB1*04:01(1) / HLA-DPA1*02:01/DPB1*01:01(1) / HLA-DPA1*03:01/DPB1*04:02(1) /	4
NBR_0001576101	18	HLA-DPA1*01:03/DPB1*02:01(13) / HLA-DPA1*01:03/DPB1*04:01(3) / HLA-DPA1*02:01/DPB1*01:01(1) / HLA-DPA1*03:01/DPB1*04:02(1) /	4
NBR_0001739301	4	HLA-DPA1*01:03/DPB1*02:01(1) / HLA-DPA1*01:03/DPB1*04:01(1) / HLA-DPA1*02:01/DPB1*01:01(1) / HLA-DPA1*03:01/DPB1*04:02(1) /	4
NBR_0002013401	7	HLA-DPA1*01:03/DPB1*02:01(3) / HLA-DPA1*01:03/DPB1*04:01(2) / HLA-DPA1*02:01/DPB1*01:01(1) / HLA-DPA1*03:01/DPB1*04:02(1) /	4
NBR_0000108501	34	HLA-DPA1*01:03/DPB1*02:01(21) / HLA-DPA1*01:03/DPB1*04:01(10) / HLA-DPA1*02:01/DPB1*01:01(2) / HLA-DPA1*03:01/DPB1*04:02(1) /	4
NBR_0000195701	5	HLA-DPA1*01:03/DPB1*02:01(2) / HLA-DPA1*01:03/DPB1*04:01(1) / HLA-DPA1*02:01/DPB1*01:01(1) / HLA-DPA1*03:01/DPB1*04:02(1) /	4
NBR_0000221401	19	HLA-DPA1*01:03/DPB1*02:01(7) / HLA-DPA1*01:03/DPB1*04:01(5) / HLA-DPA1*02:01/DPB1*01:01(4) / HLA-DPA1*03:01/DPB1*04:02(3) /	4
NBR_0000581801	12	HLA-DPA1*01:03/DPB1*02:01(6) / HLA-DPA1*01:03/DPB1*04:01(4) / HLA-DPA1*02:01/DPB1*01:01(1) / HLA-DPA1*03:01/DPB1*04:02(1) /	4
NBR_0000625701	6	HLA-DPA1*01:03/DPB1*02:01(2) / HLA-DPA1*01:03/DPB1*04:01(2) / HLA-DPA1*02:01/DPB1*01:01(1) / HLA-DPA1*03:01/DPB1*04:02(1) /	4
NBR_0000628601	20	HLA-DPA1*01:03/DPB1*02:01(10) / HLA-DPA1*01:03/DPB1*04:01(5) / HLA-DPA1*02:01/DPB1*01:01(4) / HLA-DPA1*03:01/DPB1*04:02(1) /	4
NBR_0000640301	7	HLA-DPA1*01:03/DPB1*02:01(4) / HLA-DPA1*02:01/DPB1*01:01(1) / HLA-DPA1*01:03/DPB1*04:01(1) / HLA-DPA1*03:01/DPB1*04:02(1) /	4
NBR_0000742601	4	HLA-DPA1*01:03/DPB1*04:01(1) / HLA-DPA1*01:03/DPB1*02:01(1) / HLA-DPA1*02:01/DPB1*01:01(1) / HLA-DPA1*03:01/DPB1*04:02(1) /	4
NBR_0000819101	18	HLA-DPA1*01:03/DPB1*02:01(11) / HLA-DPA1*01:03/DPB1*04:01(5) / HLA-DPA1*02:01/DPB1*01:01(1) / HLA-DPA1*03:01/DPB1*04:02(1) /	4
NBR_0000851501	5	HLA-DPA1*01:03/DPB1*02:01(2) / HLA-DPA1*01:03/DPB1*04:01(1) / HLA-DPA1*02:01/DPB1*01:01(1) / HLA-DPA1*03:01/DPB1*04:02(1) /	4
NBR_0000857901	5	HLA-DPA1*01:03/DPB1*02:01(2) / HLA-DPA1*01:03/DPB1*04:01(1) / HLA-DPA1*02:01/DPB1*01:01(1) / HLA-DPA1*03:01/DPB1*04:02(1) /	4
NBR_0000906101	22	HLA-DPA1*01:03/DPB1*02:01(12) / HLA-DPA1*01:03/DPB1*04:01(5) / HLA-DPA1*02:01/DPB1*01:01(4) / HLA-DPA1*03:01/DPB1*04:02(1) /	4
NBR_0000907601	10	HLA-DPA1*01:03/DPB1*02:01(7) / HLA-DPA1*01:03/DPB1*04:01(1) / HLA-DPA1*02:01/DPB1*01:01(1) / HLA-DPA1*03:01/DPB1*04:02(1) /	4
NBR_0000918601	5	HLA-DPA1*01:03/DPB1*02:01(2) / HLA-DPA1*01:03/DPB1*04:01(1) / HLA-DPA1*02:01/DPB1*01:01(1) / HLA-DPA1*03:01/DPB1*04:02(1) /	4
NBR_0000926301	13	HLA-DPA1*01:03/DPB1*02:01(9) / HLA-DPA1*01:03/DPB1*04:01(2) / HLA-DPA1*02:01/DPB1*01:01(1) / HLA-DPA1*03:01/DPB1*04:02(1) /	4
NBR_0001008201	5	HLA-DPA1*01:03/DPB1*02:01(2) / HLA-DPA1*01:03/DPB1*04:01(1) / HLA-DPA1*02:01/DPB1*01:01(1) / HLA-DPA1*03:01/DPB1*04:02(1) /	4
NBR_0001008701	19	HLA-DPA1*01:03/DPB1*02:01(12) / HLA-DPA1*01:03/DPB1*04:01(5) / HLA-DPA1*02:01/DPB1*01:01(1) / HLA-DPA1*03:01/DPB1*04:02(1) /	4
NBR_0001049201	14	HLA-DPA1*01:03/DPB1*02:01(6) / HLA-DPA1*01:03/DPB1*04:01(4) / HLA-DPA1*02:01/DPB1*01:01(2) / HLA-DPA1*03:01/DPB1*04:02(2) /	4
NBR_0001091401	76	HLA-DPA1*01:03/DPB1*02:01(40) / HLA-DPA1*01:03/DPB1*04:01(18) / HLA-DPA1*02:01/DPB1*01:01(11) / HLA-DPA1*03:01/DPB1*04:02(7) /	4
NBR_0001131501	15	HLA-DPA1*01:03/DPB1*02:01(7) / HLA-DPA1*01:03/DPB1*04:01(5) / HLA-DPA1*02:01/DPB1*01:01(2) / HLA-DPA1*03:01/DPB1*04:02(1) /	4
NBR_0001265301	16	HLA-DPA1*01:03/DPB1*02:01(7) / HLA-DPA1*01:03/DPB1*04:01(5) / HLA-DPA1*02:01/DPB1*01:01(3) / HLA-DPA1*03:01/DPB1*04:02(1) /	4
NBR_0001314601	22	HLA-DPA1*01:03/DPB1*02:01(8) / HLA-DPA1*01:03/DPB1*04:01(5) / HLA-DPA1*02:01/DPB1*01:01(5) / HLA-DPA1*03:01/DPB1*04:02(4) /	4
NBR_0001322401	10	HLA-DPA1*01:03/DPB1*02:01(5) / HLA-DPA1*01:03/DPB1*04:01(3) / HLA-DPA1*02:01/DPB1*01:01(1) / HLA-DPA1*03:01/DPB1*04:02(1) /	4
NBR_0001331501	40	HLA-DPA1*01:03/DPB1*02:01(27) / HLA-DPA1*01:03/DPB1*04:01(9) / HLA-DPA1*02:01/DPB1*01:01(3) / HLA-DPA1*03:01/DPB1*04:02(1) /	4
NBR_0001456301	12	HLA-DPA1*01:03/DPB1*02:01(7) / HLA-DPA1*01:03/DPB1*04:01(3) / HLA-DPA1*02:01/DPB1*01:01(1) / HLA-DPA1*03:01/DPB1*04:02(1) /	4
NBR_0001495501	37	HLA-DPA1*01:03/DPB1*02:01(22) / HLA-DPA1*01:03/DPB1*04:01(10) / HLA-DPA1*03:01/DPB1*04:02(2) / HLA-DPA1*02:01/DPB1*01:01(3) /	4
NBR_0001535901	24	HLA-DPA1*01:03/DPB1*04:01(9) / HLA-DPA1*01:03/DPB1*02:01(12) / HLA-DPA1*02:01/DPB1*01:01(2) / HLA-DPA1*03:01/DPB1*04:02(1) /	4
NBR_0001708001	69	HLA-DPA1*01:03/DPB1*02:01(31) / HLA-DPA1*01:03/DPB1*04:01(18) / HLA-DPA1*03:01/DPB1*04:02(8) / HLA-DPA1*02:01/DPB1*01:01(12) /	4
NBR_0001726601	4	HLA-DPA1*01:03/DPB1*02:01(1) / HLA-DPA1*01:03/DPB1*04:01(1) / HLA-DPA1*02:01/DPB1*01:01(1) / HLA-DPA1*03:01/DPB1*04:02(1) /	4
NBR_0001845301	28	HLA-DPA1*01:03/DPB1*02:01(18) / HLA-DPA1*01:03/DPB1*04:01(7) / HLA-DPA1*02:01/DPB1*01:01(2) / HLA-DPA1*03:01/DPB1*04:02(1) /	4
NBR_0002010701	39	HLA-DPA1*01:03/DPB1*02:01(17) / HLA-DPA1*01:03/DPB1*04:01(15) / HLA-DPA1*02:01/DPB1*01:01(6) / HLA-DPA1*03:01/DPB1*04:02(1) /	4
NBR_0002018701	26	HLA-DPA1*01:03/DPB1*02:01(14) / HLA-DPA1*01:03/DPB1*04:01(10) / HLA-DPA1*02:01/DPB1*01:01(1) / HLA-DPA1*03:01/DPB1*04:02(1) /	4
NBR_0000095201	6	HLA-DPA1*01:03/DPB1*04:01(1) / HLA-DPA1*01:03/DPB1*02:01(3) / HLA-DPA1*02:01/DPB1*01:01(1) / HLA-DPA1*03:01/DPB1*04:02(1) /	4
NBR_0000111601	36	HLA-DPA1*01:03/DPB1*02:01(12) / HLA-DPA1*01:03/DPB1*04:01(11) / HLA-DPA1*02:01/DPB1*01:01(10) / HLA-DPA1*03:01/DPB1*04:02(3) /	4
NBR_0000123801	11	HLA-DPA1*01:03/DPB1*02:01(4) / HLA-DPA1*01:03/DPB1*04:01(4) / HLA-DPA1*02:01/DPB1*01:01(1) / HLA-DPA1*03:01/DPB1*04:02(2) /	4
NBR_0000143901	22	HLA-DPA1*01:03/DPB1*02:01(16) / HLA-DPA1*01:03/DPB1*04:01(4) / HLA-DPA1*02:01/DPB1*01:01(1) / HLA-DPA1*03:01/DPB1*04:02(1) /	4
NBR_0000190201	14	HLA-DPA1*01:03/DPB1*02:01(5) / HLA-DPA1*01:03/DPB1*04:01(4) / HLA-DPA1*02:01/DPB1*01:01(3) / HLA-DPA1*03:01/DPB1*04:02(2) /	4
NBR_0000256801	16	HLA-DPA1*01:03/DPB1*02:01(5) / HLA-DPA1*02:01/DPB1*01:01(5) / HLA-DPA1*01:03/DPB1*04:01(5) / HLA-DPA1*03:01/DPB1*04:02(1) /	4
NBR_0000562501	6	HLA-DPA1*01:03/DPB1*02:01(2) / HLA-DPA1*01:03/DPB1*04:01(2) / HLA-DPA1*02:01/DPB1*01:01(1) / HLA-DPA1*03:01/DPB1*04:02(1) /	4
NBR_0000577301	11	HLA-DPA1*01:03/DPB1*02:01(4) / HLA-DPA1*01:03/DPB1*04:01(4) / HLA-DPA1*02:01/DPB1*01:01(1) / HLA-DPA1*03:01/DPB1*04:02(2) /	4
NBR_0000597701	18	HLA-DPA1*01:03/DPB1*02:01(6) / HLA-DPA1*01:03/DPB1*04:01(5) / HLA-DPA1*02:01/DPB1*01:01(4) / HLA-DPA1*03:01/DPB1*04:02(3) /	4
NBR_0000619201	4	HLA-DPA1*01:03/DPB1*02:01(1) / HLA-DPA1*01:03/DPB1*04:01(1) / HLA-DPA1*02:01/DPB1*01:01(1) / HLA-DPA1*03:01/DPB1*04:02(1) /	4
NBR_0000626201	12	HLA-DPA1*01:03/DPB1*02:01(7) / HLA-DPA1*01:03/DPB1*04:01(3) / HLA-DPA1*02:01/DPB1*01:01(1) / HLA-DPA1*03:01/DPB1*04:02(1) /	4
NBR_0000689201	4	HLA-DPA1*01:03/DPB1*02:01(1) / HLA-DPA1*01:03/DPB1*04:01(1) / HLA-DPA1*02:01/DPB1*01:01(1) / HLA-DPA1*03:01/DPB1*04:02(1) /	4
NBR_0000793201	30	HLA-DPA1*01:03/DPB1*02:01(14) / HLA-DPA1*01:03/DPB1*04:01(10) / HLA-DPA1*02:01/DPB1*01:01(4) / HLA-DPA1*03:01/DPB1*04:02(2) /	4
NBR_0000807601	25	HLA-DPA1*01:03/DPB1*02:01(10) / HLA-DPA1*01:03/DPB1*04:01(8) / HLA-DPA1*02:01/DPB1*01:01(6) / HLA-DPA1*03:01/DPB1*04:02(1) /	4
NBR_0000817401	5	HLA-DPA1*01:03/DPB1*02:01(2) / HLA-DPA1*01:03/DPB1*04:01(1) / HLA-DPA1*02:01/DPB1*01:01(1) / HLA-DPA1*03:01/DPB1*04:02(1) /	4
NBR_0000859301	39	HLA-DPA1*01:03/DPB1*02:01(20) / HLA-DPA1*01:03/DPB1*04:01(11) / HLA-DPA1*02:01/DPB1*01:01(4) / HLA-DPA1*03:01/DPB1*04:02(4) /	4
NBR_0000877101	26	HLA-DPA1*01:03/DPB1*02:01(14) / HLA-DPA1*01:03/DPB1*04:01(5) / HLA-DPA1*02:01/DPB1*01:01(6) / HLA-DPA1*03:01/DPB1*04:02(1) /	4
NBR_0000907201	49	HLA-DPA1*01:03/DPB1*02:01(34) / HLA-DPA1*01:03/DPB1*04:01(13) / HLA-DPA1*02:01/DPB1*01:01(1) / HLA-DPA1*03:01/DPB1*04:02(1) /	4
NBR_0000927901	20	HLA-DPA1*01:03/DPB1*02:01(7) / HLA-DPA1*01:03/DPB1*04:01(6) / HLA-DPA1*02:01/DPB1*01:01(4) / HLA-DPA1*03:01/DPB1*04:02(3) /	4
NBR_0000953701	7	HLA-DPA1*01:03/DPB1*02:01(3) / HLA-DPA1*01:03/DPB1*04:01(2) / HLA-DPA1*02:01/DPB1*01:01(1) / HLA-DPA1*03:01/DPB1*04:02(1) /	4
NBR_0000997101	7	HLA-DPA1*01:03/DPB1*02:01(4) / HLA-DPA1*01:03/DPB1*04:01(1) / HLA-DPA1*02:01/DPB1*01:01(1) / HLA-DPA1*03:01/DPB1*04:02(1) /	4
NBR_0001029701	4	HLA-DPA1*01:03/DPB1*02:01(1) / HLA-DPA1*01:03/DPB1*04:01(1) / HLA-DPA1*02:01/DPB1*01:01(1) / HLA-DPA1*03:01/DPB1*04:02(1) /	4
NBR_0001080501	23	HLA-DPA1*01:03/DPB1*02:01(12) / HLA-DPA1*01:03/DPB1*04:01(9) / HLA-DPA1*03:01/DPB1*04:02(1) / HLA-DPA1*02:01/DPB1*01:01(1) /	4
NBR_0001135401	7	HLA-DPA1*01:03/DPB1*02:01(3) / HLA-DPA1*01:03/DPB1*04:01(2) / HLA-DPA1*02:01/DPB1*01:01(1) / HLA-DPA1*03:01/DPB1*04:02(1) /	4
NBR_0001202501	42	HLA-DPA1*01:03/DPB1*02:01(20) / HLA-DPA1*01:03/DPB1*04:01(13) / HLA-DPA1*03:01/DPB1*04:02(2) / HLA-DPA1*02:01/DPB1*01:01(7) /	4
NBR_0001237701	16	HLA-DPA1*01:03/DPB1*02:01(10) / HLA-DPA1*01:03/DPB1*04:01(4) / HLA-DPA1*02:01/DPB1*01:01(1) / HLA-DPA1*03:01/DPB1*04:02(1) /	4
NBR_0001352201	22	HLA-DPA1*01:03/DPB1*02:01(15) / HLA-DPA1*01:03/DPB1*04:01(4) / HLA-DPA1*02:01/DPB1*01:01(2) / HLA-DPA1*03:01/DPB1*04:02(1) /	4
NBR_0001377101	11	HLA-DPA1*01:03/DPB1*02:01(5) / HLA-DPA1*01:03/DPB1*04:01(4) / HLA-DPA1*02:01/DPB1*01:01(1) / HLA-DPA1*03:01/DPB1*04:02(1) /	4
NBR_0001388601	24	HLA-DPA1*01:03/DPB1*02:01(12) / HLA-DPA1*01:03/DPB1*04:01(6) / HLA-DPA1*02:01/DPB1*01:01(4) / HLA-DPA1*03:01/DPB1*04:02(2) /	4
NBR_0001405101	43	HLA-DPA1*01:03/DPB1*02:01(30) / HLA-DPA1*01:03/DPB1*04:01(8) / HLA-DPA1*02:01/DPB1*01:01(4) / HLA-DPA1*03:01/DPB1*04:02(1) /	4
NBR_0001548601	10	HLA-DPA1*01:03/DPB1*02:01(6) / HLA-DPA1*01:03/DPB1*04:01(2) / HLA-DPA1*02:01/DPB1*01:01(1) / HLA-DPA1*03:01/DPB1*04:02(1) /	4
NBR_0001582401	5	HLA-DPA1*01:03/DPB1*02:01(2) / HLA-DPA1*01:03/DPB1*04:01(1) / HLA-DPA1*02:01/DPB1*01:01(1) / HLA-DPA1*03:01/DPB1*04:02(1) /	4
NBR_0001585601	9	HLA-DPA1*01:03/DPB1*02:01(5) / HLA-DPA1*01:03/DPB1*04:01(2) / HLA-DPA1*02:01/DPB1*01:01(1) / HLA-DPA1*03:01/DPB1*04:02(1) /	4
NBR_0001602701	15	HLA-DPA1*01:03/DPB1*02:01(9) / HLA-DPA1*01:03/DPB1*04:01(2) / HLA-DPA1*03:01/DPB1*04:02(2) / HLA-DPA1*02:01/DPB1*01:01(2) /	4
NBR_0001618401	70	HLA-DPA1*01:03/DPB1*02:01(33) / HLA-DPA1*01:03/DPB1*04:01(21) / HLA-DPA1*02:01/DPB1*01:01(11) / HLA-DPA1*03:01/DPB1*04:02(5) /	4
NBR_0001761601	11	HLA-DPA1*01:03/DPB1*02:01(8) / HLA-DPA1*01:03/DPB1*04:01(1) / HLA-DPA1*02:01/DPB1*01:01(1) / HLA-DPA1*03:01/DPB1*04:02(1) /	4
NBR_0001781501	12	HLA-DPA1*01:03/DPB1*02:01(7) / HLA-DPA1*01:03/DPB1*04:01(3) / HLA-DPA1*02:01/DPB1*01:01(1) / HLA-DPA1*03:01/DPB1*04:02(1) /	4
NBR_0000140501	16	HLA-DPA1*01:03/DPB1*02:01(4) / HLA-DPA1*02:01/DPB1*01:01(4) / HLA-DPA1*01:03/DPB1*04:01(4) / HLA-DPA1*03:01/DPB1*04:02(4) /	4
NBR_0000249701	4	HLA-DPA1*01:03/DPB1*02:01(1) / HLA-DPA1*01:03/DPB1*04:01(1) / HLA-DPA1*02:01/DPB1*01:01(1) / HLA-DPA1*03:01/DPB1*04:02(1) /	4
NBR_0000276601	12	HLA-DPA1*01:03/DPB1*02:01(6) / HLA-DPA1*01:03/DPB1*04:01(2) / HLA-DPA1*02:01/DPB1*01:01(2) / HLA-DPA1*03:01/DPB1*04:02(2) /	4
NBR_0000674401	6	HLA-DPA1*01:03/DPB1*02:01(2) / HLA-DPA1*01:03/DPB1*04:01(2) / HLA-DPA1*02:01/DPB1*01:01(1) / HLA-DPA1*03:01/DPB1*04:02(1) /	4
NBR_0000736601	4	HLA-DPA1*01:03/DPB1*02:01(1) / HLA-DPA1*01:03/DPB1*04:01(1) / HLA-DPA1*02:01/DPB1*01:01(1) / HLA-DPA1*03:01/DPB1*04:02(1) /	4
NBR_0000960301	59	HLA-DPA1*01:03/DPB1*02:01(32) / HLA-DPA1*01:03/DPB1*04:01(16) / HLA-DPA1*02:01/DPB1*01:01(6) / HLA-DPA1*03:01/DPB1*04:02(5) /	4
NBR_0000974901	21	HLA-DPA1*01:03/DPB1*02:01(11) / HLA-DPA1*01:03/DPB1*04:01(6) / HLA-DPA1*02:01/DPB1*01:01(3) / HLA-DPA1*03:01/DPB1*04:02(1) /	4
NBR_0001050101	19	HLA-DPA1*01:03/DPB1*02:01(9) / HLA-DPA1*01:03/DPB1*04:01(6) / HLA-DPA1*02:01/DPB1*01:01(3) / HLA-DPA1*03:01/DPB1*04:02(1) /	4
NBR_0001094001	28	HLA-DPA1*01:03/DPB1*02:01(17) / HLA-DPA1*01:03/DPB1*04:01(9) / HLA-DPA1*02:01/DPB1*01:01(1) / HLA-DPA1*03:01/DPB1*04:02(1) /	4
NBR_0001101501	25	HLA-DPA1*01:03/DPB1*02:01(9) / HLA-DPA1*01:03/DPB1*04:01(7) / HLA-DPA1*02:01/DPB1*01:01(8) / HLA-DPA1*03:01/DPB1*04:02(1) /	4
NBR_0001104201	4	HLA-DPA1*01:03/DPB1*02:01(1) / HLA-DPA1*01:03/DPB1*04:01(1) / HLA-DPA1*02:01/DPB1*01:01(1) / HLA-DPA1*03:01/DPB1*04:02(1) /	4
NBR_0001128301	4	HLA-DPA1*01:03/DPB1*02:01(1) / HLA-DPA1*01:03/DPB1*04:01(1) / HLA-DPA1*02:01/DPB1*01:01(1) / HLA-DPA1*03:01/DPB1*04:02(1) /	4
NBR_0001183701	13	HLA-DPA1*01:03/DPB1*02:01(4) / HLA-DPA1*01:03/DPB1*04:01(6) / HLA-DPA1*02:01/DPB1*01:01(1) / HLA-DPA1*03:01/DPB1*04:02(2) /	4
NBR_0001202101	20	HLA-DPA1*01:03/DPB1*02:01(13) / HLA-DPA1*02:01/DPB1*01:01(1) / HLA-DPA1*01:03/DPB1*04:01(5) / HLA-DPA1*03:01/DPB1*04:02(1) /	4
NBR_0001328201	48	HLA-DPA1*01:03/DPB1*02:01(27) / HLA-DPA1*01:03/DPB1*04:01(17) / HLA-DPA1*03:01/DPB1*04:02(1) / HLA-DPA1*02:01/DPB1*01:01(3) /	4
NBR_0001520901	9	HLA-DPA1*01:03/DPB1*02:01(5) / HLA-DPA1*01:03/DPB1*04:01(1) / HLA-DPA1*02:01/DPB1*01:01(2) / HLA-DPA1*03:01/DPB1*04:02(1) /	4
NBR_0001531201	11	HLA-DPA1*01:03/DPB1*02:01(6) / HLA-DPA1*01:03/DPB1*04:01(2) / HLA-DPA1*02:01/DPB1*01:01(2) / HLA-DPA1*03:01/DPB1*04:02(1) /	4
NBR_0001543701	7	HLA-DPA1*01:03/DPB1*02:01(3) / HLA-DPA1*01:03/DPB1*04:01(2) / HLA-DPA1*03:01/DPB1*04:02(1) / HLA-DPA1*02:01/DPB1*01:01(1) /	4
NBR_0001637901	4	HLA-DPA1*01:03/DPB1*02:01(1) / HLA-DPA1*01:03/DPB1*04:01(1) / HLA-DPA1*02:01/DPB1*01:01(1) / HLA-DPA1*03:01/DPB1*04:02(1) /	4
NBR_0001649201	5	HLA-DPA1*01:03/DPB1*02:01(2) / HLA-DPA1*01:03/DPB1*04:01(1) / HLA-DPA1*02:01/DPB1*01:01(1) / HLA-DPA1*03:01/DPB1*04:02(1) /	4
NBR_0001767801	60	HLA-DPA1*01:03/DPB1*02:01(34) / HLA-DPA1*01:03/DPB1*04:01(21) / HLA-DPA1*02:01/DPB1*01:01(4) / HLA-DPA1*03:01/DPB1*04:02(1) /	4
NBR_0002147101	7	HLA-DPA1*01:03/DPB1*04:01(2) / HLA-DPA1*01:03/DPB1*02:01(2) / HLA-DPA1*02:01/DPB1*01:01(2) / HLA-DPA1*03:01/DPB1*04:02(1) /	4
NBR_0002195901	7	HLA-DPA1*01:03/DPB1*04:01(2) / HLA-DPA1*01:03/DPB1*02:01(2) / HLA-DPA1*02:01/DPB1*01:01(2) / HLA-DPA1*03:01/DPB1*04:02(1) /	4
NBR_0000121001	4	HLA-DPA1*01:03/DPB1*02:01(1) / HLA-DPA1*01:03/DPB1*04:01(1) / HLA-DPA1*02:01/DPB1*01:01(1) / HLA-DPA1*03:01/DPB1*04:02(1) /	4
NBR_0000122701	5	HLA-DPA1*01:03/DPB1*02:01(2) / HLA-DPA1*01:03/DPB1*04:01(1) / HLA-DPA1*02:01/DPB1*01:01(1) / HLA-DPA1*03:01/DPB1*04:02(1) /	4
NBR_0000144501	5	HLA-DPA1*01:03/DPB1*02:01(2) / HLA-DPA1*01:03/DPB1*04:01(1) / HLA-DPA1*02:01/DPB1*01:01(1) / HLA-DPA1*03:01/DPB1*04:02(1) /	4
NBR_0000144801	13	HLA-DPA1*01:03/DPB1*02:01(3) / HLA-DPA1*01:03/DPB1*04:01(4) / HLA-DPA1*02:01/DPB1*01:01(3) / HLA-DPA1*03:01/DPB1*04:02(3) /	4
NBR_0000178201	4	HLA-DPA1*01:03/DPB1*02:01(1) / HLA-DPA1*01:03/DPB1*04:01(1) / HLA-DPA1*02:01/DPB1*01:01(1) / HLA-DPA1*03:01/DPB1*04:02(1) /	4
NBR_0000622201	41	HLA-DPA1*01:03/DPB1*02:01(23) / HLA-DPA1*01:03/DPB1*04:01(9) / HLA-DPA1*03:01/DPB1*04:02(4) / HLA-DPA1*02:01/DPB1*01:01(5) /	4
NBR_0000697801	32	HLA-DPA1*01:03/DPB1*02:01(14) / HLA-DPA1*01:03/DPB1*04:01(8) / HLA-DPA1*02:01/DPB1*01:01(5) / HLA-DPA1*03:01/DPB1*04:02(5) /	4
NBR_0000818901	18	HLA-DPA1*01:03/DPB1*02:01(9) / HLA-DPA1*01:03/DPB1*04:01(4) / HLA-DPA1*02:01/DPB1*01:01(4) / HLA-DPA1*03:01/DPB1*04:02(1) /	4
NBR_0000845001	4	HLA-DPA1*01:03/DPB1*02:01(1) / HLA-DPA1*01:03/DPB1*04:01(1) / HLA-DPA1*02:01/DPB1*01:01(1) / HLA-DPA1*03:01/DPB1*04:02(1) /	4
NBR_0000903101	12	HLA-DPA1*01:03/DPB1*02:01(7) / HLA-DPA1*01:03/DPB1*04:01(2) / HLA-DPA1*03:01/DPB1*04:02(1) / HLA-DPA1*02:01/DPB1*01:01(2) /	4
NBR_0000968801	24	HLA-DPA1*01:03/DPB1*02:01(12) / HLA-DPA1*01:03/DPB1*04:01(9) / HLA-DPA1*02:01/DPB1*01:01(2) / HLA-DPA1*03:01/DPB1*04:02(1) /	4
NBR_0001071101	31	HLA-DPA1*01:03/DPB1*02:01(20) / HLA-DPA1*01:03/DPB1*04:01(8) / HLA-DPA1*02:01/DPB1*01:01(2) / HLA-DPA1*03:01/DPB1*04:02(1) /	4
NBR_0001092301	35	HLA-DPA1*01:03/DPB1*02:01(18) / HLA-DPA1*01:03/DPB1*04:01(13) / HLA-DPA1*03:01/DPB1*04:02(2) / HLA-DPA1*02:01/DPB1*01:01(2) /	4
NBR_0001093901	8	HLA-DPA1*01:03/DPB1*02:01(4) / HLA-DPA1*01:03/DPB1*04:01(2) / HLA-DPA1*02:01/DPB1*01:01(1) / HLA-DPA1*03:01/DPB1*04:02(1) /	4
NBR_0001121501	5	HLA-DPA1*01:03/DPB1*02:01(1) / HLA-DPA1*01:03/DPB1*04:01(1) / HLA-DPA1*02:01/DPB1*01:01(2) / HLA-DPA1*03:01/DPB1*04:02(1) /	4
NBR_0001140701	15	HLA-DPA1*01:03/DPB1*02:01(7) / HLA-DPA1*01:03/DPB1*04:01(2) / HLA-DPA1*02:01/DPB1*01:01(3) / HLA-DPA1*03:01/DPB1*04:02(3) /	4
NBR_0001180601	4	HLA-DPA1*01:03/DPB1*02:01(1) / HLA-DPA1*02:01/DPB1*01:01(1) / HLA-DPA1*01:03/DPB1*04:01(1) / HLA-DPA1*03:01/DPB1*04:02(1) /	4
NBR_0001330801	13	HLA-DPA1*01:03/DPB1*02:01(5) / HLA-DPA1*01:03/DPB1*04:01(4) / HLA-DPA1*02:01/DPB1*01:01(3) / HLA-DPA1*03:01/DPB1*04:02(1) /	4
NBR_0001480801	28	HLA-DPA1*01:03/DPB1*02:01(17) / HLA-DPA1*01:03/DPB1*04:01(8) / HLA-DPA1*02:01/DPB1*01:01(2) / HLA-DPA1*03:01/DPB1*04:02(1) /	4
NBR_0001598401	23	HLA-DPA1*01:03/DPB1*02:01(15) / HLA-DPA1*01:03/DPB1*04:01(6) / HLA-DPA1*02:01/DPB1*01:01(1) / HLA-DPA1*03:01/DPB1*04:02(1) /	4
NBR_0001708701	47	HLA-DPA1*01:03/DPB1*02:01(22) / HLA-DPA1*02:01/DPB1*01:01(8) / HLA-DPA1*01:03/DPB1*04:01(15) / HLA-DPA1*03:01/DPB1*04:02(2) /	4
NBR_0001747601	47	HLA-DPA1*01:03/DPB1*02:01(24) / HLA-DPA1*01:03/DPB1*04:01(13) / HLA-DPA1*02:01/DPB1*01:01(6) / HLA-DPA1*03:01/DPB1*04:02(4) /	4
NBR_0001855901	28	HLA-DPA1*01:03/DPB1*02:01(13) / HLA-DPA1*01:03/DPB1*04:01(8) / HLA-DPA1*02:01/DPB1*01:01(5) / HLA-DPA1*03:01/DPB1*04:02(2) /	4
NBR_0002195701	12	HLA-DPA1*01:03/DPB1*02:01(4) / HLA-DPA1*01:03/DPB1*04:01(6) / HLA-DPA1*02:01/DPB1*01:01(1) / HLA-DPA1*03:01/DPB1*04:02(1) /	4
NBR_0000233701	26	HLA-DPA1*01:03/DPB1*02:01(17) / HLA-DPA1*01:03/DPB1*04:01(7) / HLA-DPA1*02:01/DPB1*01:01(1) / HLA-DPA1*03:01/DPB1*04:02(1) /	4
NBR_0000625401	28	HLA-DPA1*01:03/DPB1*02:01(12) / HLA-DPA1*01:03/DPB1*04:01(12) / HLA-DPA1*02:01/DPB1*01:01(2) / HLA-DPA1*03:01/DPB1*04:02(2) /	4
NBR_0000625801	37	HLA-DPA1*01:03/DPB1*02:01(20) / HLA-DPA1*01:03/DPB1*04:01(11) / HLA-DPA1*02:01/DPB1*01:01(4) / HLA-DPA1*03:01/DPB1*04:02(2) /	4
NBR_0000637201	27	HLA-DPA1*01:03/DPB1*02:01(19) / HLA-DPA1*01:03/DPB1*04:01(3) / HLA-DPA1*02:01/DPB1*01:01(4) / HLA-DPA1*03:01/DPB1*04:02(1) /	4
NBR_0000981901	11	HLA-DPA1*01:03/DPB1*02:01(4) / HLA-DPA1*01:03/DPB1*04:01(4) / HLA-DPA1*02:01/DPB1*01:01(2) / HLA-DPA1*03:01/DPB1*04:02(1) /	4
NBR_0001391601	10	HLA-DPA1*01:03/DPB1*02:01(5) / HLA-DPA1*01:03/DPB1*04:01(2) / HLA-DPA1*02:01/DPB1*01:01(2) / HLA-DPA1*03:01/DPB1*04:02(1) /	4
NBR_0001462901	11	HLA-DPA1*01:03/DPB1*02:01(5) / HLA-DPA1*01:03/DPB1*04:01(4) / HLA-DPA1*03:01/DPB1*04:02(1) / HLA-DPA1*02:01/DPB1*01:01(1) /	4
NBR_0001516501	4	HLA-DPA1*01:03/DPB1*02:01(1) / HLA-DPA1*01:03/DPB1*04:01(1) / HLA-DPA1*02:01/DPB1*01:01(1) / HLA-DPA1*03:01/DPB1*04:02(1) /	4
NBR_0001565901	32	HLA-DPA1*01:03/DPB1*02:01(17) / HLA-DPA1*01:03/DPB1*04:01(13) / HLA-DPA1*02:01/DPB1*01:01(1) / HLA-DPA1*03:01/DPB1*04:02(1) /	4
NBR_0001667201	4	HLA-DPA1*01:03/DPB1*02:01(1) / HLA-DPA1*01:03/DPB1*04:01(1) / HLA-DPA1*02:01/DPB1*01:01(1) / HLA-DPA1*03:01/DPB1*04:02(1) /	4
NBR_0001686001	11	HLA-DPA1*01:03/DPB1*02:01(4) / HLA-DPA1*01:03/DPB1*04:01(4) / HLA-DPA1*02:01/DPB1*01:01(1) / HLA-DPA1*03:01/DPB1*04:02(2) /	4
NBR_0001707901	59	HLA-DPA1*01:03/DPB1*02:01(36) / HLA-DPA1*01:03/DPB1*04:01(16) / HLA-DPA1*02:01/DPB1*01:01(6) / HLA-DPA1*03:01/DPB1*04:02(1) /	4
NBR_0001849701	7	HLA-DPA1*01:03/DPB1*02:01(4) / HLA-DPA1*01:03/DPB1*04:01(1) / HLA-DPA1*02:01/DPB1*01:01(1) / HLA-DPA1*03:01/DPB1*04:02(1) /	4
NBR_0001858701	26	HLA-DPA1*01:03/DPB1*02:01(9) / HLA-DPA1*01:03/DPB1*04:01(6) / HLA-DPA1*02:01/DPB1*01:01(6) / HLA-DPA1*03:01/DPB1*04:02(5) /	4
NBR_0001933001	23	HLA-DPA1*01:03/DPB1*02:01(13) / HLA-DPA1*01:03/DPB1*04:01(8) / HLA-DPA1*02:01/DPB1*01:01(1) / HLA-DPA1*03:01/DPB1*04:02(1) /	4
NBR_0002173301	9	HLA-DPA1*01:03/DPB1*02:01(5) / HLA-DPA1*01:03/DPB1*04:01(2) / HLA-DPA1*02:01/DPB1*01:01(1) / HLA-DPA1*03:01/DPB1*04:02(1) /	4
NBR_0002212001	7	HLA-DPA1*01:03/DPB1*02:01(4) / HLA-DPA1*01:03/DPB1*04:01(1) / HLA-DPA1*02:01/DPB1*01:01(1) / HLA-DPA1*03:01/DPB1*04:02(1) /	4
NBR_0000031301	5	HLA-DPA1*01:03/DPB1*02:01(2) / HLA-DPA1*01:03/DPB1*04:01(1) / HLA-DPA1*02:01/DPB1*01:01(1) / HLA-DPA1*03:01/DPB1*04:02(1) /	4
NBR_0000219801	25	HLA-DPA1*01:03/DPB1*02:01(8) / HLA-DPA1*01:03/DPB1*04:01(7) / HLA-DPA1*02:01/DPB1*01:01(4) / HLA-DPA1*03:01/DPB1*04:02(6) /	4
NBR_0000606601	12	HLA-DPA1*01:03/DPB1*02:01(9) / HLA-DPA1*01:03/DPB1*04:01(1) / HLA-DPA1*02:01/DPB1*01:01(1) / HLA-DPA1*03:01/DPB1*04:02(1) /	4
NBR_0000653701	4	HLA-DPA1*01:03/DPB1*02:01(1) / HLA-DPA1*01:03/DPB1*04:01(1) / HLA-DPA1*02:01/DPB1*01:01(1) / HLA-DPA1*03:01/DPB1*04:02(1) /	4
NBR_0000671701	4	HLA-DPA1*01:03/DPB1*02:01(1) / HLA-DPA1*01:03/DPB1*04:01(1) / HLA-DPA1*03:01/DPB1*04:02(1) / HLA-DPA1*02:01/DPB1*01:01(1) /	4
NBR_0000869601	17	HLA-DPA1*01:03/DPB1*02:01(9) / HLA-DPA1*02:01/DPB1*01:01(1) / HLA-DPA1*01:03/DPB1*04:01(6) / HLA-DPA1*03:01/DPB1*04:02(1) /	4
NBR_0000934201	31	HLA-DPA1*01:03/DPB1*02:01(14) / HLA-DPA1*01:03/DPB1*04:01(11) / HLA-DPA1*02:01/DPB1*01:01(5) / HLA-DPA1*03:01/DPB1*04:02(1) /	4
NBR_0001248501	5	HLA-DPA1*01:03/DPB1*02:01(2) / HLA-DPA1*01:03/DPB1*04:01(1) / HLA-DPA1*02:01/DPB1*01:01(1) / HLA-DPA1*03:01/DPB1*04:02(1) /	4
NBR_0001259401	8	HLA-DPA1*01:03/DPB1*02:01(4) / HLA-DPA1*01:03/DPB1*04:01(2) / HLA-DPA1*02:01/DPB1*01:01(1) / HLA-DPA1*03:01/DPB1*04:02(1) /	4
NBR_0001358401	5	HLA-DPA1*01:03/DPB1*02:01(2) / HLA-DPA1*01:03/DPB1*04:01(1) / HLA-DPA1*02:01/DPB1*01:01(1) / HLA-DPA1*03:01/DPB1*04:02(1) /	4
NBR_0001471601	7	HLA-DPA1*01:03/DPB1*04:01(2) / HLA-DPA1*01:03/DPB1*02:01(3) / HLA-DPA1*02:01/DPB1*01:01(1) / HLA-DPA1*03:01/DPB1*04:02(1) /	4
NBR_0001497701	28	HLA-DPA1*01:03/DPB1*02:01(20) / HLA-DPA1*01:03/DPB1*04:01(6) / HLA-DPA1*02:01/DPB1*01:01(1) / HLA-DPA1*03:01/DPB1*04:02(1) /	4
NBR_0001501401	43	HLA-DPA1*01:03/DPB1*02:01(21) / HLA-DPA1*01:03/DPB1*04:01(11) / HLA-DPA1*02:01/DPB1*01:01(10) / HLA-DPA1*03:01/DPB1*04:02(1) /	4
NBR_0001516701	11	HLA-DPA1*01:03/DPB1*02:01(4) / HLA-DPA1*01:03/DPB1*04:01(4) / HLA-DPA1*02:01/DPB1*01:01(2) / HLA-DPA1*03:01/DPB1*04:02(1) /	4
NBR_0001583701	6	HLA-DPA1*01:03/DPB1*02:01(2) / HLA-DPA1*01:03/DPB1*04:01(2) / HLA-DPA1*02:01/DPB1*01:01(1) / HLA-DPA1*03:01/DPB1*04:02(1) /	4
NBR_0001631901	5	HLA-DPA1*01:03/DPB1*02:01(2) / HLA-DPA1*01:03/DPB1*04:01(1) / HLA-DPA1*02:01/DPB1*01:01(1) / HLA-DPA1*03:01/DPB1*04:02(1) /	4
NBR_0001637701	7	HLA-DPA1*01:03/DPB1*02:01(3) / HLA-DPA1*01:03/DPB1*04:01(2) / HLA-DPA1*02:01/DPB1*01:01(1) / HLA-DPA1*03:01/DPB1*04:02(1) /	4
NBR_0001645701	10	HLA-DPA1*01:03/DPB1*02:01(4) / HLA-DPA1*01:03/DPB1*04:01(4) / HLA-DPA1*02:01/DPB1*01:01(1) / HLA-DPA1*03:01/DPB1*04:02(1) /	4
NBR_0001693801	14	HLA-DPA1*01:03/DPB1*02:01(6) / HLA-DPA1*01:03/DPB1*04:01(5) / HLA-DPA1*02:01/DPB1*01:01(2) / HLA-DPA1*03:01/DPB1*04:02(1) /	4
NBR_0001696801	10	HLA-DPA1*01:03/DPB1*02:01(4) / HLA-DPA1*01:03/DPB1*04:01(3) / HLA-DPA1*02:01/DPB1*01:01(2) / HLA-DPA1*03:01/DPB1*04:02(1) /	4
NBR_0001744501	10	HLA-DPA1*01:03/DPB1*02:01(4) / HLA-DPA1*01:03/DPB1*04:01(4) / HLA-DPA1*02:01/DPB1*01:01(1) / HLA-DPA1*03:01/DPB1*04:02(1) /	4
NBR_0001761001	4	HLA-DPA1*01:03/DPB1*02:01(1) / HLA-DPA1*01:03/DPB1*04:01(1) / HLA-DPA1*02:01/DPB1*01:01(1) / HLA-DPA1*03:01/DPB1*04:02(1) /	4
NBR_0001762201	10	HLA-DPA1*01:03/DPB1*02:01(3) / HLA-DPA1*01:03/DPB1*04:01(3) / HLA-DPA1*02:01/DPB1*01:01(2) / HLA-DPA1*03:01/DPB1*04:02(2) /	4
NBR_0001775001	10	HLA-DPA1*01:03/DPB1*02:01(5) / HLA-DPA1*01:03/DPB1*04:01(2) / HLA-DPA1*02:01/DPB1*01:01(2) / HLA-DPA1*02:01/DPB1*05:01(1) /	4
NBR_0001812301	15	HLA-DPA1*01:03/DPB1*02:01(6) / HLA-DPA1*01:03/DPB1*04:01(6) / HLA-DPA1*02:01/DPB1*01:01(2) / HLA-DPA1*03:01/DPB1*04:02(1) /	4
NBR_0001918801	7	HLA-DPA1*01:03/DPB1*02:01(4) / HLA-DPA1*01:03/DPB1*04:01(1) / HLA-DPA1*02:01/DPB1*01:01(1) / HLA-DPA1*03:01/DPB1*04:02(1) /	4
NBR_0002042601	19	HLA-DPA1*01:03/DPB1*02:01(10) / HLA-DPA1*01:03/DPB1*04:01(6) / HLA-DPA1*02:01/DPB1*01:01(2) / HLA-DPA1*03:01/DPB1*04:02(1) /	4
NBR_0002068901	13	HLA-DPA1*01:03/DPB1*02:01(6) / HLA-DPA1*01:03/DPB1*04:01(2) / HLA-DPA1*02:01/DPB1*01:01(4) / HLA-DPA1*03:01/DPB1*04:02(1) /	4
NBR_0002076101	13	HLA-DPA1*01:03/DPB1*02:01(6) / HLA-DPA1*01:03/DPB1*04:01(3) / HLA-DPA1*02:01/DPB1*01:01(3) / HLA-DPA1*03:01/DPB1*04:02(1) /	4
NBR_0002084701	5	HLA-DPA1*01:03/DPB1*02:01(2) / HLA-DPA1*01:03/DPB1*04:01(1) / HLA-DPA1*02:01/DPB1*01:01(1) / HLA-DPA1*03:01/DPB1*04:02(1) /	4
NBR_0002125001	7	HLA-DPA1*01:03/DPB1*02:01(4) / HLA-DPA1*02:01/DPB1*01:01(1) / HLA-DPA1*01:03/DPB1*04:01(1) / HLA-DPA1*03:01/DPB1*04:02(1) /	4
NBR_0002191301	8	HLA-DPA1*01:03/DPB1*02:01(5) / HLA-DPA1*01:03/DPB1*04:01(1) / HLA-DPA1*02:01/DPB1*01:01(1) / HLA-DPA1*03:01/DPB1*04:02(1) /	4
NBR_0000031401	21	HLA-DPA1*01:03/DPB1*02:01(14) / HLA-DPA1*02:01/DPB1*05:01(1) / HLA-DPA1*01:03/DPB1*04:01(5) / HLA-DPA1*02:01/DPB1*01:01(1) /	4
NBR_0000037001	18	HLA-DPA1*01:03/DPB1*02:01(11) / HLA-DPA1*01:03/DPB1*04:01(5) / HLA-DPA1*02:01/DPB1*01:01(1) / HLA-DPA1*03:01/DPB1*04:02(1) /	4
NBR_0000049601	19	HLA-DPA1*01:03/DPB1*02:01(9) / HLA-DPA1*01:03/DPB1*04:01(8) / HLA-DPA1*03:01/DPB1*04:02(1) / HLA-DPA1*02:01/DPB1*01:01(1) /	4
NBR_0000080801	27	HLA-DPA1*01:03/DPB1*02:01(14) / HLA-DPA1*01:03/DPB1*04:01(9) / HLA-DPA1*02:01/DPB1*01:01(2) / HLA-DPA1*03:01/DPB1*04:02(2) /	4
NBR_0000742801	4	HLA-DPA1*01:03/DPB1*02:01(1) / HLA-DPA1*01:03/DPB1*04:01(1) / HLA-DPA1*02:01/DPB1*01:01(1) / HLA-DPA1*03:01/DPB1*04:02(1) /	4
NBR_0000872301	22	HLA-DPA1*01:03/DPB1*02:01(13) / HLA-DPA1*01:03/DPB1*04:01(7) / HLA-DPA1*02:01/DPB1*01:01(1) / HLA-DPA1*03:01/DPB1*04:02(1) /	4
NBR_0000903001	12	HLA-DPA1*01:03/DPB1*02:01(5) / HLA-DPA1*01:03/DPB1*04:01(4) / HLA-DPA1*02:01/DPB1*01:01(1) / HLA-DPA1*03:01/DPB1*04:02(2) /	4
NBR_0001095501	8	HLA-DPA1*01:03/DPB1*02:01(2) / HLA-DPA1*01:03/DPB1*04:01(2) / HLA-DPA1*02:01/DPB1*01:01(3) / HLA-DPA1*03:01/DPB1*04:02(1) /	4
NBR_0001165401	26	HLA-DPA1*01:03/DPB1*02:01(11) / HLA-DPA1*01:03/DPB1*04:01(6) / HLA-DPA1*03:01/DPB1*04:02(3) / HLA-DPA1*02:01/DPB1*01:01(6) /	4
NBR_0001167201	13	HLA-DPA1*01:03/DPB1*02:01(3) / HLA-DPA1*01:03/DPB1*04:01(3) / HLA-DPA1*02:01/DPB1*01:01(3) / HLA-DPA1*03:01/DPB1*04:02(4) /	4
NBR_0001174201	6	HLA-DPA1*01:03/DPB1*02:01(1) / HLA-DPA1*02:01/DPB1*01:01(1) / HLA-DPA1*01:03/DPB1*04:01(3) / HLA-DPA1*02:01/DPB1*05:01(1) /	4
NBR_0001539801	10	HLA-DPA1*01:03/DPB1*02:01(6) / HLA-DPA1*01:03/DPB1*04:01(2) / HLA-DPA1*02:01/DPB1*01:01(1) / HLA-DPA1*03:01/DPB1*04:02(1) /	4
NBR_0001592801	4	HLA-DPA1*01:03/DPB1*02:01(1) / HLA-DPA1*01:03/DPB1*04:01(1) / HLA-DPA1*02:01/DPB1*01:01(1) / HLA-DPA1*03:01/DPB1*04:02(1) /	4
NBR_0001671901	18	HLA-DPA1*01:03/DPB1*04:01(5) / HLA-DPA1*01:03/DPB1*02:01(10) / HLA-DPA1*02:01/DPB1*01:01(2) / HLA-DPA1*03:01/DPB1*04:02(1) /	4
NBR_0001781401	7	HLA-DPA1*01:03/DPB1*02:01(4) / HLA-DPA1*01:03/DPB1*04:01(1) / HLA-DPA1*02:01/DPB1*01:01(1) / HLA-DPA1*03:01/DPB1*04:02(1) /	4
NBR_0001797001	28	HLA-DPA1*01:03/DPB1*02:01(17) / HLA-DPA1*01:03/DPB1*04:01(6) / HLA-DPA1*02:01/DPB1*01:01(3) / HLA-DPA1*03:01/DPB1*04:02(2) /	4
NBR_0001824001	6	HLA-DPA1*01:03/DPB1*02:01(3) / HLA-DPA1*01:03/DPB1*04:01(1) / HLA-DPA1*02:01/DPB1*01:01(1) / HLA-DPA1*03:01/DPB1*04:02(1) /	4
NBR_0002030801	9	HLA-DPA1*01:03/DPB1*02:01(3) / HLA-DPA1*01:03/DPB1*04:01(3) / HLA-DPA1*02:01/DPB1*01:01(2) / HLA-DPA1*03:01/DPB1*04:02(1) /	4
NBR_0002162401	11	HLA-DPA1*01:03/DPB1*02:01(8) / HLA-DPA1*01:03/DPB1*04:01(1) / HLA-DPA1*02:01/DPB1*01:01(1) / HLA-DPA1*03:01/DPB1*04:02(1) /	4
NBR_0002184001	18	HLA-DPA1*01:03/DPB1*02:01(7) / HLA-DPA1*01:03/DPB1*04:01(5) / HLA-DPA1*02:01/DPB1*01:01(5) / HLA-DPA1*03:01/DPB1*04:02(1) /	4
NBR_0000027801	8	HLA-DPA1*01:03/DPB1*02:01(4) / HLA-DPA1*01:03/DPB1*04:01(2) / HLA-DPA1*02:01/DPB1*01:01(1) / HLA-DPA1*03:01/DPB1*04:02(1) /	4
NBR_0000327801	15	HLA-DPA1*01:03/DPB1*02:01(10) / HLA-DPA1*01:03/DPB1*04:01(3) / HLA-DPA1*02:01/DPB1*01:01(1) / HLA-DPA1*03:01/DPB1*04:02(1) /	4
NBR_0000642701	5	HLA-DPA1*01:03/DPB1*02:01(2) / HLA-DPA1*01:03/DPB1*04:01(1) / HLA-DPA1*02:01/DPB1*01:01(1) / HLA-DPA1*03:01/DPB1*04:02(1) /	4
NBR_0000645301	4	HLA-DPA1*01:03/DPB1*04:01(1) / HLA-DPA1*01:03/DPB1*02:01(1) / HLA-DPA1*02:01/DPB1*01:01(1) / HLA-DPA1*03:01/DPB1*04:02(1) /	4
NBR_0000692701	37	HLA-DPA1*01:03/DPB1*02:01(21) / HLA-DPA1*01:03/DPB1*04:01(10) / HLA-DPA1*02:01/DPB1*01:01(5) / HLA-DPA1*03:01/DPB1*04:02(1) /	4
NBR_0000867901	63	HLA-DPA1*01:03/DPB1*02:01(26) / HLA-DPA1*01:03/DPB1*04:01(17) / HLA-DPA1*02:01/DPB1*01:01(10) / HLA-DPA1*03:01/DPB1*04:02(10) /	4
NBR_0000959601	23	HLA-DPA1*01:03/DPB1*02:01(14) / HLA-DPA1*01:03/DPB1*04:01(7) / HLA-DPA1*02:01/DPB1*01:01(1) / HLA-DPA1*03:01/DPB1*04:02(1) /	4
NBR_0001084201	4	HLA-DPA1*01:03/DPB1*02:01(1) / HLA-DPA1*01:03/DPB1*04:01(1) / HLA-DPA1*02:01/DPB1*01:01(1) / HLA-DPA1*03:01/DPB1*04:02(1) /	4
NBR_0001090301	22	HLA-DPA1*01:03/DPB1*02:01(7) / HLA-DPA1*01:03/DPB1*04:01(6) / HLA-DPA1*02:01/DPB1*01:01(5) / HLA-DPA1*03:01/DPB1*04:02(4) /	4
NBR_0001206901	8	HLA-DPA1*01:03/DPB1*02:01(4) / HLA-DPA1*01:03/DPB1*04:01(2) / HLA-DPA1*02:01/DPB1*01:01(1) / HLA-DPA1*03:01/DPB1*04:02(1) /	4
NBR_0001673301	10	HLA-DPA1*01:03/DPB1*02:01(5) / HLA-DPA1*01:03/DPB1*04:01(3) / HLA-DPA1*02:01/DPB1*01:01(1) / HLA-DPA1*03:01/DPB1*04:02(1) /	4
NBR_0001825401	4	HLA-DPA1*01:03/DPB1*02:01(1) / HLA-DPA1*01:03/DPB1*04:01(1) / HLA-DPA1*02:01/DPB1*01:01(1) / HLA-DPA1*03:01/DPB1*04:02(1) /	4
NBR_0002019801	13	HLA-DPA1*01:03/DPB1*02:01(3) / HLA-DPA1*01:03/DPB1*04:01(6) / HLA-DPA1*02:01/DPB1*01:01(1) / HLA-DPA1*03:01/DPB1*04:02(3) /	4
NBR_0002216001	5	HLA-DPA1*01:03/DPB1*02:01(2) / HLA-DPA1*01:03/DPB1*04:01(1) / HLA-DPA1*02:01/DPB1*01:01(1) / HLA-DPA1*03:01/DPB1*04:02(1) /	4
NBR_0000231901	15	HLA-DPA1*01:03/DPB1*02:01(3) / HLA-DPA1*01:03/DPB1*04:01(5) / HLA-DPA1*02:01/DPB1*01:01(5) / HLA-DPA1*03:01/DPB1*04:02(2) /	4
NBR_0000721501	6	HLA-DPA1*01:03/DPB1*02:01(2) / HLA-DPA1*01:03/DPB1*04:01(2) / HLA-DPA1*02:01/DPB1*01:01(1) / HLA-DPA1*03:01/DPB1*04:02(1) /	4
NBR_0001549801	7	HLA-DPA1*01:03/DPB1*02:01(4) / HLA-DPA1*01:03/DPB1*04:01(1) / HLA-DPA1*02:01/DPB1*01:01(1) / HLA-DPA1*03:01/DPB1*04:02(1) /	4
NBR_0001966801	9	HLA-DPA1*01:03/DPB1*02:01(6) / HLA-DPA1*01:03/DPB1*04:01(1) / HLA-DPA1*03:01/DPB1*04:02(1) / HLA-DPA1*02:01/DPB1*01:01(1) /	4
NBR_0002010501	29	HLA-DPA1*01:03/DPB1*02:01(10) / HLA-DPA1*01:03/DPB1*04:01(8) / HLA-DPA1*02:01/DPB1*01:01(9) / HLA-DPA1*03:01/DPB1*04:02(2) /	4
NBR_0002099401	7	HLA-DPA1*01:03/DPB1*02:01(3) / HLA-DPA1*01:03/DPB1*04:01(2) / HLA-DPA1*02:01/DPB1*01:01(1) / HLA-DPA1*03:01/DPB1*04:02(1) /	4
NBR_0000757801	14	HLA-DPA1*01:03/DPB1*02:01(6) / HLA-DPA1*01:03/DPB1*04:01(4) / HLA-DPA1*02:01/DPB1*01:01(2) / HLA-DPA1*03:01/DPB1*04:02(2) /	4
NBR_0000921001	10	HLA-DPA1*01:03/DPB1*02:01(5) / HLA-DPA1*01:03/DPB1*04:01(3) / HLA-DPA1*03:01/DPB1*04:02(1) / HLA-DPA1*02:01/DPB1*01:01(1) /	4
NBR_0001017401	7	HLA-DPA1*01:03/DPB1*02:01(3) / HLA-DPA1*01:03/DPB1*04:01(2) / HLA-DPA1*02:01/DPB1*01:01(1) / HLA-DPA1*03:01/DPB1*04:02(1) /	4
NBR_0001422601	4	HLA-DPA1*01:03/DPB1*02:01(1) / HLA-DPA1*01:03/DPB1*04:01(1) / HLA-DPA1*02:01/DPB1*01:01(1) / HLA-DPA1*03:01/DPB1*04:02(1) /	4
NBR_0001794701	14	HLA-DPA1*01:03/DPB1*02:01(6) / HLA-DPA1*01:03/DPB1*04:01(3) / HLA-DPA1*02:01/DPB1*01:01(3) / HLA-DPA1*03:01/DPB1*04:02(2) /	4
NBR_0002062901	6	HLA-DPA1*01:03/DPB1*02:01(3) / HLA-DPA1*01:03/DPB1*04:01(1) / HLA-DPA1*02:01/DPB1*01:01(1) / HLA-DPA1*03:01/DPB1*04:02(1) /	4
NBR_0002223701	4	HLA-DPA1*01:03/DPB1*02:01(1) / HLA-DPA1*01:03/DPB1*04:01(1) / HLA-DPA1*02:01/DPB1*01:01(1) / HLA-DPA1*03:01/DPB1*04:02(1) /	4
NBR_0000585501	6	HLA-DPA1*01:03/DPB1*02:01(3) / HLA-DPA1*01:03/DPB1*04:01(1) / HLA-DPA1*02:01/DPB1*01:01(1) / HLA-DPA1*03:01/DPB1*04:02(1) /	4
NBR_0001478601	10	HLA-DPA1*01:03/DPB1*02:01(7) / HLA-DPA1*01:03/DPB1*04:01(1) / HLA-DPA1*02:01/DPB1*01:01(1) / HLA-DPA1*03:01/DPB1*04:02(1) /	4
NBR_0001601701	6	HLA-DPA1*01:03/DPB1*02:01(3) / HLA-DPA1*01:03/DPB1*04:01(1) / HLA-DPA1*02:01/DPB1*01:01(1) / HLA-DPA1*03:01/DPB1*04:02(1) /	4
NBR_0000604401	23	HLA-DPA1*01:03/DPB1*02:01(12) / HLA-DPA1*01:03/DPB1*04:01(9) / HLA-DPA1*02:01/DPB1*01:01(2) /	3
NBR_0000724801	3	HLA-DPA1*01:03/DPB1*02:01(1) / HLA-DPA1*01:03/DPB1*04:01(1) / HLA-DPA1*02:01/DPB1*01:01(1) /	3
NBR_0000828801	7	HLA-DPA1*01:03/DPB1*02:01(5) / HLA-DPA1*01:03/DPB1*04:01(1) / HLA-DPA1*03:01/DPB1*04:02(1) /	3
NBR_0001102501	30	HLA-DPA1*01:03/DPB1*02:01(18) / HLA-DPA1*01:03/DPB1*04:01(7) / HLA-DPA1*02:01/DPB1*01:01(5) /	3
NBR_0000856001	3	HLA-DPA1*01:03/DPB1*02:01(1) / HLA-DPA1*01:03/DPB1*04:01(1) / HLA-DPA1*02:01/DPB1*01:01(1) /	3
NBR_0001069501	30	HLA-DPA1*01:03/DPB1*02:01(18) / HLA-DPA1*01:03/DPB1*04:01(9) / HLA-DPA1*02:01/DPB1*01:01(3) /	3
NBR_0000604301	12	HLA-DPA1*01:03/DPB1*02:01(4) / HLA-DPA1*01:03/DPB1*04:01(4) / HLA-DPA1*02:01/DPB1*01:01(4) /	3
NBR_0000821001	3	HLA-DPA1*01:03/DPB1*02:01(1) / HLA-DPA1*01:03/DPB1*04:01(1) / HLA-DPA1*02:01/DPB1*01:01(1) /	3
NBR_0001130901	8	HLA-DPA1*01:03/DPB1*02:01(4) / HLA-DPA1*01:03/DPB1*04:01(3) / HLA-DPA1*02:01/DPB1*01:01(1) /	3
NBR_0001762601	9	HLA-DPA1*01:03/DPB1*02:01(5) / HLA-DPA1*01:03/DPB1*04:01(3) / HLA-DPA1*02:01/DPB1*01:01(1) /	3
NBR_0000002201	18	HLA-DPA1*01:03/DPB1*02:01(7) / HLA-DPA1*01:03/DPB1*04:01(10) / HLA-DPA1*02:01/DPB1*01:01(1) /	3
NBR_0000136201	3	HLA-DPA1*01:03/DPB1*02:01(1) / HLA-DPA1*01:03/DPB1*04:01(1) / HLA-DPA1*02:01/DPB1*01:01(1) /	3
NBR_0000251401	3	HLA-DPA1*01:03/DPB1*02:01(1) / HLA-DPA1*01:03/DPB1*04:01(1) / HLA-DPA1*02:01/DPB1*01:01(1) /	3
NBR_0000612201	8	HLA-DPA1*01:03/DPB1*02:01(4) / HLA-DPA1*02:01/DPB1*01:01(3) / HLA-DPA1*01:03/DPB1*04:01(1) /	3
NBR_0000621901	23	HLA-DPA1*01:03/DPB1*02:01(16) / HLA-DPA1*01:03/DPB1*04:01(6) / HLA-DPA1*02:01/DPB1*01:01(1) /	3
NBR_0000626601	3	HLA-DPA1*01:03/DPB1*02:01(1) / HLA-DPA1*01:03/DPB1*04:01(1) / HLA-DPA1*02:01/DPB1*01:01(1) /	3
NBR_0000677101	4	HLA-DPA1*01:03/DPB1*02:01(2) / HLA-DPA1*01:03/DPB1*04:01(1) / HLA-DPA1*02:01/DPB1*01:01(1) /	3
NBR_0000687801	3	HLA-DPA1*01:03/DPB1*02:01(1) / HLA-DPA1*01:03/DPB1*04:01(1) / HLA-DPA1*02:01/DPB1*01:01(1) /	3
NBR_0000688601	9	HLA-DPA1*01:03/DPB1*02:01(6) / HLA-DPA1*01:03/DPB1*04:01(2) / HLA-DPA1*02:01/DPB1*01:01(1) /	3
NBR_0000705901	6	HLA-DPA1*01:03/DPB1*02:01(3) / HLA-DPA1*01:03/DPB1*04:01(1) / HLA-DPA1*02:01/DPB1*01:01(2) /	3
NBR_0000872201	20	HLA-DPA1*01:03/DPB1*02:01(11) / HLA-DPA1*01:03/DPB1*04:01(7) / HLA-DPA1*02:01/DPB1*01:01(2) /	3
NBR_0000881501	16	HLA-DPA1*01:03/DPB1*02:01(9) / HLA-DPA1*01:03/DPB1*04:01(6) / HLA-DPA1*02:01/DPB1*01:01(1) /	3
NBR_0001017901	16	HLA-DPA1*01:03/DPB1*02:01(11) / HLA-DPA1*01:03/DPB1*04:01(3) / HLA-DPA1*02:01/DPB1*01:01(2) /	3
NBR_0001023301	5	HLA-DPA1*01:03/DPB1*02:01(3) / HLA-DPA1*01:03/DPB1*04:01(1) / HLA-DPA1*02:01/DPB1*01:01(1) /	3
NBR_0001064101	9	HLA-DPA1*01:03/DPB1*02:01(6) / HLA-DPA1*01:03/DPB1*04:01(2) / HLA-DPA1*02:01/DPB1*01:01(1) /	3
NBR_0001121301	3	HLA-DPA1*01:03/DPB1*02:01(1) / HLA-DPA1*02:01/DPB1*01:01(1) / HLA-DPA1*01:03/DPB1*04:01(1) /	3
NBR_0001161001	8	HLA-DPA1*01:03/DPB1*02:01(4) / HLA-DPA1*01:03/DPB1*04:01(3) / HLA-DPA1*02:01/DPB1*01:01(1) /	3
NBR_0001175901	12	HLA-DPA1*01:03/DPB1*02:01(9) / HLA-DPA1*01:03/DPB1*04:01(2) / HLA-DPA1*02:01/DPB1*01:01(1) /	3
NBR_0001240301	4	HLA-DPA1*01:03/DPB1*02:01(2) / HLA-DPA1*01:03/DPB1*04:01(1) / HLA-DPA1*02:01/DPB1*01:01(1) /	3
NBR_0001353101	7	HLA-DPA1*01:03/DPB1*02:01(4) / HLA-DPA1*01:03/DPB1*04:01(1) / HLA-DPA1*02:01/DPB1*01:01(2) /	3
NBR_0001584401	3	HLA-DPA1*01:03/DPB1*02:01(1) / HLA-DPA1*02:01/DPB1*01:01(1) / HLA-DPA1*01:03/DPB1*04:01(1) /	3
NBR_0001793501	3	HLA-DPA1*01:03/DPB1*02:01(1) / HLA-DPA1*01:03/DPB1*04:01(1) / HLA-DPA1*02:01/DPB1*01:01(1) /	3
NBR_0001800301	6	HLA-DPA1*01:03/DPB1*02:01(3) / HLA-DPA1*02:01/DPB1*01:01(2) / HLA-DPA1*01:03/DPB1*04:01(1) /	3
NBR_0002066901	8	HLA-DPA1*01:03/DPB1*02:01(6) / HLA-DPA1*01:03/DPB1*04:01(1) / HLA-DPA1*02:01/DPB1*01:01(1) /	3
NBR_0000040601	17	HLA-DPA1*01:03/DPB1*02:01(10) / HLA-DPA1*01:03/DPB1*04:01(5) / HLA-DPA1*02:01/DPB1*01:01(2) /	3
NBR_0000080601	3	HLA-DPA1*01:03/DPB1*02:01(1) / HLA-DPA1*01:03/DPB1*04:01(1) / HLA-DPA1*02:01/DPB1*01:01(1) /	3
NBR_0000098701	16	HLA-DPA1*01:03/DPB1*02:01(10) / HLA-DPA1*01:03/DPB1*04:01(5) / HLA-DPA1*02:01/DPB1*01:01(1) /	3
NBR_0000110101	5	HLA-DPA1*01:03/DPB1*02:01(3) / HLA-DPA1*02:01/DPB1*01:01(1) / HLA-DPA1*01:03/DPB1*04:01(1) /	3
NBR_0000267101	6	HLA-DPA1*01:03/DPB1*02:01(3) / HLA-DPA1*01:03/DPB1*04:01(2) / HLA-DPA1*02:01/DPB1*01:01(1) /	3
NBR_0000600501	3	HLA-DPA1*01:03/DPB1*02:01(1) / HLA-DPA1*01:03/DPB1*04:01(1) / HLA-DPA1*02:01/DPB1*01:01(1) /	3
NBR_0000608001	8	HLA-DPA1*01:03/DPB1*02:01(4) / HLA-DPA1*01:03/DPB1*04:01(3) / HLA-DPA1*02:01/DPB1*01:01(1) /	3
NBR_0000631401	9	HLA-DPA1*01:03/DPB1*02:01(5) / HLA-DPA1*01:03/DPB1*04:01(3) / HLA-DPA1*02:01/DPB1*01:01(1) /	3
NBR_0000679701	8	HLA-DPA1*01:03/DPB1*02:01(4) / HLA-DPA1*01:03/DPB1*04:01(3) / HLA-DPA1*02:01/DPB1*01:01(1) /	3
NBR_0000728301	3	HLA-DPA1*01:03/DPB1*02:01(1) / HLA-DPA1*01:03/DPB1*04:01(1) / HLA-DPA1*02:01/DPB1*01:01(1) /	3
NBR_0000761701	3	HLA-DPA1*01:03/DPB1*02:01(1) / HLA-DPA1*01:03/DPB1*04:01(1) / HLA-DPA1*02:01/DPB1*01:01(1) /	3
NBR_0000903701	11	HLA-DPA1*01:03/DPB1*02:01(6) / HLA-DPA1*01:03/DPB1*04:01(4) / HLA-DPA1*02:01/DPB1*01:01(1) /	3
NBR_0000943701	5	HLA-DPA1*01:03/DPB1*02:01(2) / HLA-DPA1*01:03/DPB1*04:01(2) / HLA-DPA1*02:01/DPB1*01:01(1) /	3
NBR_0000952201	7	HLA-DPA1*01:03/DPB1*02:01(4) / HLA-DPA1*01:03/DPB1*04:01(2) / HLA-DPA1*02:01/DPB1*01:01(1) /	3
NBR_0000953601	21	HLA-DPA1*01:03/DPB1*02:01(16) / HLA-DPA1*01:03/DPB1*04:01(4) / HLA-DPA1*02:01/DPB1*01:01(1) /	3
NBR_0001009701	20	HLA-DPA1*01:03/DPB1*02:01(12) / HLA-DPA1*01:03/DPB1*04:01(7) / HLA-DPA1*02:01/DPB1*01:01(1) /	3
NBR_0001080801	12	HLA-DPA1*01:03/DPB1*02:01(7) / HLA-DPA1*01:03/DPB1*04:01(4) / HLA-DPA1*02:01/DPB1*01:01(1) /	3
NBR_0001278001	7	HLA-DPA1*01:03/DPB1*02:01(4) / HLA-DPA1*01:03/DPB1*04:01(2) / HLA-DPA1*02:01/DPB1*01:01(1) /	3
NBR_0001387601	5	HLA-DPA1*01:03/DPB1*02:01(3) / HLA-DPA1*01:03/DPB1*04:01(1) / HLA-DPA1*02:01/DPB1*01:01(1) /	3
NBR_0001927201	5	HLA-DPA1*01:03/DPB1*02:01(3) / HLA-DPA1*01:03/DPB1*04:01(1) / HLA-DPA1*02:01/DPB1*01:01(1) /	3
NBR_0002053501	11	HLA-DPA1*01:03/DPB1*02:01(6) / HLA-DPA1*01:03/DPB1*04:01(4) / HLA-DPA1*02:01/DPB1*01:01(1) /	3
NBR_0000000901	4	HLA-DPA1*01:03/DPB1*02:01(2) / HLA-DPA1*01:03/DPB1*04:01(1) / HLA-DPA1*02:01/DPB1*01:01(1) /	3
NBR_0000029701	4	HLA-DPA1*01:03/DPB1*02:01(1) / HLA-DPA1*01:03/DPB1*04:01(2) / HLA-DPA1*02:01/DPB1*01:01(1) /	3
NBR_0000178401	13	HLA-DPA1*01:03/DPB1*02:01(6) / HLA-DPA1*01:03/DPB1*04:01(5) / HLA-DPA1*02:01/DPB1*01:01(2) /	3
NBR_0000562001	9	HLA-DPA1*01:03/DPB1*02:01(5) / HLA-DPA1*01:03/DPB1*04:01(2) / HLA-DPA1*02:01/DPB1*01:01(2) /	3
NBR_0000623701	3	HLA-DPA1*01:03/DPB1*02:01(1) / HLA-DPA1*02:01/DPB1*01:01(1) / HLA-DPA1*01:03/DPB1*04:01(1) /	3
NBR_0000630201	12	HLA-DPA1*01:03/DPB1*02:01(8) / HLA-DPA1*01:03/DPB1*04:01(3) / HLA-DPA1*02:01/DPB1*01:01(1) /	3
NBR_0000635501	4	HLA-DPA1*01:03/DPB1*02:01(2) / HLA-DPA1*01:03/DPB1*04:01(1) / HLA-DPA1*02:01/DPB1*01:01(1) /	3
NBR_0000636001	14	HLA-DPA1*01:03/DPB1*02:01(9) / HLA-DPA1*01:03/DPB1*04:01(4) / HLA-DPA1*02:01/DPB1*01:01(1) /	3
NBR_0000690201	7	HLA-DPA1*01:03/DPB1*02:01(4) / HLA-DPA1*01:03/DPB1*04:01(2) / HLA-DPA1*02:01/DPB1*01:01(1) /	3
NBR_0000749801	5	HLA-DPA1*01:03/DPB1*02:01(3) / HLA-DPA1*01:03/DPB1*04:01(1) / HLA-DPA1*02:01/DPB1*01:01(1) /	3
NBR_0000781201	14	HLA-DPA1*01:03/DPB1*02:01(9) / HLA-DPA1*01:03/DPB1*04:01(4) / HLA-DPA1*02:01/DPB1*01:01(1) /	3
NBR_0000834801	5	HLA-DPA1*01:03/DPB1*02:01(2) / HLA-DPA1*01:03/DPB1*04:01(2) / HLA-DPA1*02:01/DPB1*01:01(1) /	3
NBR_0000848601	10	HLA-DPA1*01:03/DPB1*02:01(3) / HLA-DPA1*01:03/DPB1*04:01(3) / HLA-DPA1*02:01/DPB1*01:01(4) /	3
NBR_0000890901	17	HLA-DPA1*01:03/DPB1*02:01(14) / HLA-DPA1*01:03/DPB1*04:01(2) / HLA-DPA1*02:01/DPB1*01:01(1) /	3
NBR_0000988601	25	HLA-DPA1*01:03/DPB1*02:01(19) / HLA-DPA1*01:03/DPB1*04:01(3) / HLA-DPA1*02:01/DPB1*01:01(3) /	3
NBR_0001022001	26	HLA-DPA1*01:03/DPB1*02:01(19) / HLA-DPA1*01:03/DPB1*04:01(6) / HLA-DPA1*02:01/DPB1*01:01(1) /	3
NBR_0001024201	5	HLA-DPA1*01:03/DPB1*02:01(3) / HLA-DPA1*01:03/DPB1*04:01(1) / HLA-DPA1*02:01/DPB1*01:01(1) /	3
NBR_0001117501	7	HLA-DPA1*01:03/DPB1*02:01(4) / HLA-DPA1*01:03/DPB1*04:01(2) / HLA-DPA1*02:01/DPB1*01:01(1) /	3
NBR_0001124001	3	HLA-DPA1*01:03/DPB1*02:01(1) / HLA-DPA1*01:03/DPB1*04:01(1) / HLA-DPA1*02:01/DPB1*01:01(1) /	3
NBR_0001171301	12	HLA-DPA1*01:03/DPB1*02:01(10) / HLA-DPA1*01:03/DPB1*04:01(1) / HLA-DPA1*02:01/DPB1*01:01(1) /	3
NBR_0001226301	12	HLA-DPA1*01:03/DPB1*02:01(7) / HLA-DPA1*01:03/DPB1*04:01(4) / HLA-DPA1*02:01/DPB1*01:01(1) /	3
NBR_0001231001	11	HLA-DPA1*01:03/DPB1*02:01(5) / HLA-DPA1*01:03/DPB1*04:01(4) / HLA-DPA1*02:01/DPB1*01:01(2) /	3
NBR_0001254301	3	HLA-DPA1*01:03/DPB1*02:01(1) / HLA-DPA1*01:03/DPB1*04:01(1) / HLA-DPA1*02:01/DPB1*01:01(1) /	3
NBR_0001300401	47	HLA-DPA1*01:03/DPB1*02:01(29) / HLA-DPA1*01:03/DPB1*04:01(12) / HLA-DPA1*02:01/DPB1*01:01(6) /	3
NBR_0001389201	9	HLA-DPA1*01:03/DPB1*02:01(4) / HLA-DPA1*01:03/DPB1*04:01(3) / HLA-DPA1*02:01/DPB1*01:01(2) /	3
NBR_0001392501	9	HLA-DPA1*01:03/DPB1*02:01(7) / HLA-DPA1*02:01/DPB1*01:01(1) / HLA-DPA1*01:03/DPB1*04:01(1) /	3
NBR_0001410701	4	HLA-DPA1*01:03/DPB1*02:01(2) / HLA-DPA1*01:03/DPB1*04:01(1) / HLA-DPA1*02:01/DPB1*01:01(1) /	3
NBR_0001539201	27	HLA-DPA1*01:03/DPB1*02:01(13) / HLA-DPA1*01:03/DPB1*04:01(12) / HLA-DPA1*02:01/DPB1*01:01(2) /	3
NBR_0001605101	9	HLA-DPA1*01:03/DPB1*02:01(7) / HLA-DPA1*01:03/DPB1*04:01(1) / HLA-DPA1*02:01/DPB1*01:01(1) /	3
NBR_0001605501	5	HLA-DPA1*01:03/DPB1*02:01(3) / HLA-DPA1*02:01/DPB1*01:01(1) / HLA-DPA1*01:03/DPB1*04:01(1) /	3
NBR_0001726401	17	HLA-DPA1*01:03/DPB1*02:01(10) / HLA-DPA1*01:03/DPB1*04:01(6) / HLA-DPA1*02:01/DPB1*01:01(1) /	3
NBR_0001756201	10	HLA-DPA1*01:03/DPB1*02:01(5) / HLA-DPA1*02:01/DPB1*01:01(1) / HLA-DPA1*01:03/DPB1*04:01(4) /	3
NBR_0001830801	3	HLA-DPA1*01:03/DPB1*02:01(1) / HLA-DPA1*01:03/DPB1*04:01(1) / HLA-DPA1*02:01/DPB1*01:01(1) /	3
NBR_0001935301	6	HLA-DPA1*01:03/DPB1*02:01(4) / HLA-DPA1*01:03/DPB1*04:01(1) / HLA-DPA1*02:01/DPB1*01:01(1) /	3
NBR_0001947001	6	HLA-DPA1*01:03/DPB1*02:01(4) / HLA-DPA1*01:03/DPB1*04:01(1) / HLA-DPA1*02:01/DPB1*01:01(1) /	3
NBR_0000006601	6	HLA-DPA1*01:03/DPB1*02:01(4) / HLA-DPA1*01:03/DPB1*04:01(1) / HLA-DPA1*02:01/DPB1*01:01(1) /	3
NBR_0000059801	21	HLA-DPA1*01:03/DPB1*02:01(12) / HLA-DPA1*01:03/DPB1*04:01(8) / HLA-DPA1*02:01/DPB1*01:01(1) /	3
NBR_0000077201	19	HLA-DPA1*01:03/DPB1*02:01(14) / HLA-DPA1*01:03/DPB1*04:01(4) / HLA-DPA1*02:01/DPB1*01:01(1) /	3
NBR_0000102801	14	HLA-DPA1*01:03/DPB1*02:01(9) / HLA-DPA1*01:03/DPB1*04:01(4) / HLA-DPA1*02:01/DPB1*01:01(1) /	3
NBR_0000126201	23	HLA-DPA1*01:03/DPB1*02:01(13) / HLA-DPA1*01:03/DPB1*04:01(5) / HLA-DPA1*02:01/DPB1*01:01(5) /	3
NBR_0000129701	4	HLA-DPA1*01:03/DPB1*02:01(2) / HLA-DPA1*01:03/DPB1*04:01(1) / HLA-DPA1*02:01/DPB1*01:01(1) /	3
NBR_0000149601	18	HLA-DPA1*01:03/DPB1*02:01(12) / HLA-DPA1*01:03/DPB1*04:01(5) / HLA-DPA1*02:01/DPB1*01:01(1) /	3
NBR_0000310001	6	HLA-DPA1*01:03/DPB1*02:01(4) / HLA-DPA1*01:03/DPB1*04:01(1) / HLA-DPA1*02:01/DPB1*01:01(1) /	3
NBR_0000436001	3	HLA-DPA1*01:03/DPB1*02:01(1) / HLA-DPA1*02:01/DPB1*01:01(1) / HLA-DPA1*01:03/DPB1*04:01(1) /	3
NBR_0000567901	3	HLA-DPA1*01:03/DPB1*02:01(1) / HLA-DPA1*02:01/DPB1*01:01(1) / HLA-DPA1*01:03/DPB1*04:01(1) /	3
NBR_0000712601	3	HLA-DPA1*01:03/DPB1*02:01(1) / HLA-DPA1*02:01/DPB1*01:01(1) / HLA-DPA1*01:03/DPB1*04:01(1) /	3
NBR_0000781701	19	HLA-DPA1*01:03/DPB1*02:01(8) / HLA-DPA1*01:03/DPB1*04:01(10) / HLA-DPA1*02:01/DPB1*01:01(1) /	3
NBR_0000826001	7	HLA-DPA1*01:03/DPB1*02:01(4) / HLA-DPA1*01:03/DPB1*04:01(2) / HLA-DPA1*02:01/DPB1*01:01(1) /	3
NBR_0000836901	14	HLA-DPA1*01:03/DPB1*02:01(10) / HLA-DPA1*01:03/DPB1*04:01(3) / HLA-DPA1*02:01/DPB1*01:01(1) /	3
NBR_0000859101	6	HLA-DPA1*01:03/DPB1*02:01(4) / HLA-DPA1*02:01/DPB1*01:01(1) / HLA-DPA1*01:03/DPB1*04:01(1) /	3
NBR_0000869301	3	HLA-DPA1*01:03/DPB1*02:01(1) / HLA-DPA1*01:03/DPB1*04:01(1) / HLA-DPA1*02:01/DPB1*01:01(1) /	3
NBR_0000883901	3	HLA-DPA1*01:03/DPB1*02:01(1) / HLA-DPA1*01:03/DPB1*04:01(1) / HLA-DPA1*02:01/DPB1*01:01(1) /	3
NBR_0001051701	32	HLA-DPA1*01:03/DPB1*02:01(21) / HLA-DPA1*01:03/DPB1*04:01(10) / HLA-DPA1*02:01/DPB1*01:01(1) /	3
NBR_0001152801	3	HLA-DPA1*01:03/DPB1*02:01(1) / HLA-DPA1*01:03/DPB1*04:01(1) / HLA-DPA1*02:01/DPB1*01:01(1) /	3
NBR_0001245201	19	HLA-DPA1*01:03/DPB1*02:01(17) / HLA-DPA1*02:01/DPB1*05:01(1) / HLA-DPA1*02:01/DPB1*01:01(1) /	3
NBR_0001287401	8	HLA-DPA1*01:03/DPB1*02:01(6) / HLA-DPA1*02:01/DPB1*01:01(1) / HLA-DPA1*02:01/DPB1*05:01(1) /	3
NBR_0001408701	5	HLA-DPA1*01:03/DPB1*02:01(3) / HLA-DPA1*01:03/DPB1*04:01(1) / HLA-DPA1*02:01/DPB1*01:01(1) /	3
NBR_0001411701	30	HLA-DPA1*01:03/DPB1*02:01(19) / HLA-DPA1*01:03/DPB1*04:01(10) / HLA-DPA1*02:01/DPB1*01:01(1) /	3
NBR_0001497301	3	HLA-DPA1*01:03/DPB1*02:01(1) / HLA-DPA1*01:03/DPB1*04:01(1) / HLA-DPA1*02:01/DPB1*01:01(1) /	3
NBR_0001553901	12	HLA-DPA1*01:03/DPB1*02:01(8) / HLA-DPA1*01:03/DPB1*04:01(3) / HLA-DPA1*03:01/DPB1*04:02(1) /	3
NBR_0001564401	5	HLA-DPA1*01:03/DPB1*02:01(3) / HLA-DPA1*02:01/DPB1*01:01(1) / HLA-DPA1*01:03/DPB1*04:01(1) /	3
NBR_0001608401	3	HLA-DPA1*01:03/DPB1*02:01(1) / HLA-DPA1*01:03/DPB1*04:01(1) / HLA-DPA1*02:01/DPB1*01:01(1) /	3
NBR_0001658001	3	HLA-DPA1*01:03/DPB1*02:01(1) / HLA-DPA1*02:01/DPB1*01:01(1) / HLA-DPA1*01:03/DPB1*04:01(1) /	3
NBR_0001748201	14	HLA-DPA1*01:03/DPB1*02:01(10) / HLA-DPA1*01:03/DPB1*04:01(3) / HLA-DPA1*02:01/DPB1*01:01(1) /	3
NBR_0001804701	4	HLA-DPA1*01:03/DPB1*02:01(2) / HLA-DPA1*01:03/DPB1*04:01(1) / HLA-DPA1*02:01/DPB1*01:01(1) /	3
NBR_0001915901	21	HLA-DPA1*01:03/DPB1*02:01(12) / HLA-DPA1*01:03/DPB1*04:01(7) / HLA-DPA1*02:01/DPB1*01:01(2) /	3
NBR_0001937201	4	HLA-DPA1*01:03/DPB1*02:01(2) / HLA-DPA1*01:03/DPB1*04:01(1) / HLA-DPA1*02:01/DPB1*01:01(1) /	3
NBR_0002027101	24	HLA-DPA1*01:03/DPB1*02:01(12) / HLA-DPA1*01:03/DPB1*04:01(8) / HLA-DPA1*02:01/DPB1*01:01(4) /	3
NBR_0000203101	12	HLA-DPA1*01:03/DPB1*02:01(9) / HLA-DPA1*01:03/DPB1*04:01(2) / HLA-DPA1*02:01/DPB1*01:01(1) /	3
NBR_0000564101	17	HLA-DPA1*01:03/DPB1*02:01(10) / HLA-DPA1*01:03/DPB1*04:01(6) / HLA-DPA1*02:01/DPB1*01:01(1) /	3
NBR_0000585401	25	HLA-DPA1*01:03/DPB1*02:01(15) / HLA-DPA1*01:03/DPB1*04:01(8) / HLA-DPA1*02:01/DPB1*01:01(2) /	3
NBR_0000627501	12	HLA-DPA1*01:03/DPB1*02:01(10) / HLA-DPA1*01:03/DPB1*04:01(1) / HLA-DPA1*02:01/DPB1*01:01(1) /	3
NBR_0000790501	4	HLA-DPA1*01:03/DPB1*02:01(2) / HLA-DPA1*01:03/DPB1*04:01(1) / HLA-DPA1*02:01/DPB1*01:01(1) /	3
NBR_0000827501	15	HLA-DPA1*01:03/DPB1*02:01(9) / HLA-DPA1*01:03/DPB1*04:01(3) / HLA-DPA1*02:01/DPB1*01:01(3) /	3
NBR_0000855701	10	HLA-DPA1*01:03/DPB1*02:01(8) / HLA-DPA1*01:03/DPB1*04:01(1) / HLA-DPA1*02:01/DPB1*01:01(1) /	3
NBR_0001019401	3	HLA-DPA1*01:03/DPB1*02:01(1) / HLA-DPA1*01:03/DPB1*04:01(1) / HLA-DPA1*02:01/DPB1*01:01(1) /	3
NBR_0001053101	4	HLA-DPA1*01:03/DPB1*02:01(2) / HLA-DPA1*01:03/DPB1*04:01(1) / HLA-DPA1*02:01/DPB1*01:01(1) /	3
NBR_0001055601	5	HLA-DPA1*01:03/DPB1*02:01(3) / HLA-DPA1*02:01/DPB1*01:01(1) / HLA-DPA1*01:03/DPB1*04:01(1) /	3
NBR_0001108401	47	HLA-DPA1*01:03/DPB1*02:01(34) / HLA-DPA1*01:03/DPB1*04:01(12) / HLA-DPA1*02:01/DPB1*01:01(1) /	3
NBR_0001151401	3	HLA-DPA1*01:03/DPB1*02:01(1) / HLA-DPA1*01:03/DPB1*04:01(1) / HLA-DPA1*02:01/DPB1*01:01(1) /	3
NBR_0001245001	20	HLA-DPA1*01:03/DPB1*02:01(10) / HLA-DPA1*01:03/DPB1*04:01(9) / HLA-DPA1*02:01/DPB1*01:01(1) /	3
NBR_0001281901	12	HLA-DPA1*01:03/DPB1*02:01(10) / HLA-DPA1*01:03/DPB1*04:01(1) / HLA-DPA1*02:01/DPB1*01:01(1) /	3
NBR_0001303901	9	HLA-DPA1*01:03/DPB1*02:01(4) / HLA-DPA1*01:03/DPB1*04:01(4) / HLA-DPA1*02:01/DPB1*01:01(1) /	3
NBR_0001436201	9	HLA-DPA1*01:03/DPB1*02:01(4) / HLA-DPA1*01:03/DPB1*04:01(3) / HLA-DPA1*02:01/DPB1*01:01(2) /	3
NBR_0001467401	3	HLA-DPA1*01:03/DPB1*02:01(1) / HLA-DPA1*01:03/DPB1*04:01(1) / HLA-DPA1*02:01/DPB1*01:01(1) /	3
NBR_0001641301	20	HLA-DPA1*01:03/DPB1*02:01(13) / HLA-DPA1*01:03/DPB1*04:01(5) / HLA-DPA1*02:01/DPB1*01:01(2) /	3
NBR_0001854601	3	HLA-DPA1*01:03/DPB1*02:01(1) / HLA-DPA1*02:01/DPB1*01:01(1) / HLA-DPA1*01:03/DPB1*04:01(1) /	3
NBR_0001855801	3	HLA-DPA1*01:03/DPB1*02:01(1) / HLA-DPA1*02:01/DPB1*01:01(1) / HLA-DPA1*01:03/DPB1*04:01(1) /	3
NBR_0001940301	3	HLA-DPA1*01:03/DPB1*02:01(1) / HLA-DPA1*01:03/DPB1*04:01(1) / HLA-DPA1*02:01/DPB1*01:01(1) /	3
NBR_0001958201	20	HLA-DPA1*01:03/DPB1*02:01(12) / HLA-DPA1*01:03/DPB1*04:01(7) / HLA-DPA1*02:01/DPB1*01:01(1) /	3
NBR_0002015001	4	HLA-DPA1*01:03/DPB1*02:01(2) / HLA-DPA1*01:03/DPB1*04:01(1) / HLA-DPA1*02:01/DPB1*01:01(1) /	3
NBR_0002020701	7	HLA-DPA1*01:03/DPB1*02:01(3) / HLA-DPA1*01:03/DPB1*04:01(3) / HLA-DPA1*02:01/DPB1*01:01(1) /	3
NBR_0002077501	5	HLA-DPA1*01:03/DPB1*02:01(2) / HLA-DPA1*01:03/DPB1*04:01(1) / HLA-DPA1*02:01/DPB1*01:01(2) /	3
NBR_0000015601	3	HLA-DPA1*01:03/DPB1*02:01(1) / HLA-DPA1*01:03/DPB1*04:01(1) / HLA-DPA1*02:01/DPB1*01:01(1) /	3
NBR_0000021701	3	HLA-DPA1*01:03/DPB1*02:01(1) / HLA-DPA1*01:03/DPB1*04:01(1) / HLA-DPA1*02:01/DPB1*01:01(1) /	3
NBR_0000113901	29	HLA-DPA1*01:03/DPB1*02:01(18) / HLA-DPA1*01:03/DPB1*04:01(10) / HLA-DPA1*02:01/DPB1*01:01(1) /	3
NBR_0000139701	3	HLA-DPA1*01:03/DPB1*02:01(1) / HLA-DPA1*01:03/DPB1*04:01(1) / HLA-DPA1*02:01/DPB1*01:01(1) /	3
NBR_0000230501	3	HLA-DPA1*01:03/DPB1*02:01(1) / HLA-DPA1*01:03/DPB1*04:01(1) / HLA-DPA1*02:01/DPB1*01:01(1) /	3
NBR_0000264201	14	HLA-DPA1*01:03/DPB1*02:01(8) / HLA-DPA1*01:03/DPB1*04:01(2) / HLA-DPA1*02:01/DPB1*01:01(4) /	3
NBR_0000562401	12	HLA-DPA1*01:03/DPB1*02:01(8) / HLA-DPA1*01:03/DPB1*04:01(3) / HLA-DPA1*02:01/DPB1*01:01(1) /	3
NBR_0000749201	36	HLA-DPA1*01:03/DPB1*02:01(23) / HLA-DPA1*01:03/DPB1*04:01(12) / HLA-DPA1*02:01/DPB1*01:01(1) /	3
NBR_0000762101	6	HLA-DPA1*01:03/DPB1*02:01(4) / HLA-DPA1*01:03/DPB1*04:01(1) / HLA-DPA1*02:01/DPB1*01:01(1) /	3
NBR_0000785001	7	HLA-DPA1*01:03/DPB1*02:01(5) / HLA-DPA1*02:01/DPB1*01:01(1) / HLA-DPA1*01:03/DPB1*04:01(1) /	3
NBR_0000901101	3	HLA-DPA1*01:03/DPB1*02:01(1) / HLA-DPA1*01:03/DPB1*04:01(1) / HLA-DPA1*02:01/DPB1*01:01(1) /	3
NBR_0000904001	7	HLA-DPA1*01:03/DPB1*02:01(5) / HLA-DPA1*02:01/DPB1*01:01(1) / HLA-DPA1*01:03/DPB1*04:01(1) /	3
NBR_0000920801	3	HLA-DPA1*01:03/DPB1*02:01(1) / HLA-DPA1*01:03/DPB1*04:01(1) / HLA-DPA1*02:01/DPB1*01:01(1) /	3
NBR_0000965001	18	HLA-DPA1*01:03/DPB1*02:01(12) / HLA-DPA1*01:03/DPB1*04:01(5) / HLA-DPA1*02:01/DPB1*01:01(1) /	3
NBR_0000997901	4	HLA-DPA1*01:03/DPB1*02:01(2) / HLA-DPA1*01:03/DPB1*04:01(1) / HLA-DPA1*02:01/DPB1*01:01(1) /	3
NBR_0001031101	34	HLA-DPA1*01:03/DPB1*02:01(20) / HLA-DPA1*01:03/DPB1*04:01(13) / HLA-DPA1*02:01/DPB1*01:01(1) /	3
NBR_0001054901	14	HLA-DPA1*01:03/DPB1*02:01(9) / HLA-DPA1*01:03/DPB1*04:01(4) / HLA-DPA1*02:01/DPB1*01:01(1) /	3
NBR_0001119201	5	HLA-DPA1*01:03/DPB1*02:01(3) / HLA-DPA1*01:03/DPB1*04:01(1) / HLA-DPA1*02:01/DPB1*01:01(1) /	3
NBR_0001194801	6	HLA-DPA1*01:03/DPB1*02:01(4) / HLA-DPA1*01:03/DPB1*04:01(1) / HLA-DPA1*02:01/DPB1*01:01(1) /	3
NBR_0001207701	6	HLA-DPA1*01:03/DPB1*02:01(4) / HLA-DPA1*01:03/DPB1*04:01(1) / HLA-DPA1*02:01/DPB1*01:01(1) /	3
NBR_0001254601	4	HLA-DPA1*01:03/DPB1*02:01(2) / HLA-DPA1*01:03/DPB1*04:01(1) / HLA-DPA1*02:01/DPB1*01:01(1) /	3
NBR_0001288001	5	HLA-DPA1*01:03/DPB1*02:01(2) / HLA-DPA1*01:03/DPB1*04:01(2) / HLA-DPA1*02:01/DPB1*01:01(1) /	3
NBR_0001414001	12	HLA-DPA1*01:03/DPB1*02:01(8) / HLA-DPA1*01:03/DPB1*04:01(2) / HLA-DPA1*02:01/DPB1*01:01(2) /	3
NBR_0001503901	3	HLA-DPA1*01:03/DPB1*02:01(1) / HLA-DPA1*01:03/DPB1*04:01(1) / HLA-DPA1*02:01/DPB1*01:01(1) /	3
NBR_0001544101	13	HLA-DPA1*01:03/DPB1*02:01(6) / HLA-DPA1*01:03/DPB1*04:01(5) / HLA-DPA1*02:01/DPB1*01:01(2) /	3
NBR_0001567301	3	HLA-DPA1*01:03/DPB1*02:01(1) / HLA-DPA1*01:03/DPB1*04:01(1) / HLA-DPA1*02:01/DPB1*01:01(1) /	3
NBR_0001611401	20	HLA-DPA1*01:03/DPB1*02:01(11) / HLA-DPA1*01:03/DPB1*04:01(5) / HLA-DPA1*02:01/DPB1*01:01(4) /	3
NBR_0001644101	3	HLA-DPA1*01:03/DPB1*02:01(1) / HLA-DPA1*01:03/DPB1*04:01(1) / HLA-DPA1*02:01/DPB1*01:01(1) /	3
NBR_0001908701	5	HLA-DPA1*01:03/DPB1*02:01(3) / HLA-DPA1*01:03/DPB1*04:01(1) / HLA-DPA1*02:01/DPB1*01:01(1) /	3
NBR_0001991501	7	HLA-DPA1*01:03/DPB1*02:01(5) / HLA-DPA1*01:03/DPB1*04:01(1) / HLA-DPA1*02:01/DPB1*01:01(1) /	3
NBR_0002033701	9	HLA-DPA1*01:03/DPB1*02:01(5) / HLA-DPA1*01:03/DPB1*04:01(2) / HLA-DPA1*02:01/DPB1*01:01(2) /	3
NBR_0000128301	10	HLA-DPA1*01:03/DPB1*02:01(8) / HLA-DPA1*01:03/DPB1*04:01(1) / HLA-DPA1*02:01/DPB1*01:01(1) /	3
NBR_0000144901	22	HLA-DPA1*01:03/DPB1*02:01(17) / HLA-DPA1*01:03/DPB1*04:01(4) / HLA-DPA1*02:01/DPB1*01:01(1) /	3
NBR_0000641701	3	HLA-DPA1*01:03/DPB1*02:01(1) / HLA-DPA1*01:03/DPB1*04:01(1) / HLA-DPA1*02:01/DPB1*01:01(1) /	3
NBR_0000806401	3	HLA-DPA1*01:03/DPB1*02:01(1) / HLA-DPA1*01:03/DPB1*04:01(1) / HLA-DPA1*02:01/DPB1*01:01(1) /	3
NBR_0000899101	3	HLA-DPA1*01:03/DPB1*02:01(1) / HLA-DPA1*01:03/DPB1*04:01(1) / HLA-DPA1*02:01/DPB1*01:01(1) /	3
NBR_0000899701	3	HLA-DPA1*01:03/DPB1*02:01(1) / HLA-DPA1*01:03/DPB1*04:01(1) / HLA-DPA1*02:01/DPB1*01:01(1) /	3
NBR_0001214701	9	HLA-DPA1*01:03/DPB1*02:01(4) / HLA-DPA1*01:03/DPB1*04:01(1) / HLA-DPA1*02:01/DPB1*01:01(4) /	3
NBR_0001270201	5	HLA-DPA1*01:03/DPB1*02:01(1) / HLA-DPA1*02:01/DPB1*01:01(3) / HLA-DPA1*01:03/DPB1*04:01(1) /	3
NBR_0001518701	24	HLA-DPA1*01:03/DPB1*02:01(14) / HLA-DPA1*01:03/DPB1*04:01(9) / HLA-DPA1*02:01/DPB1*01:01(1) /	3
NBR_0001577901	3	HLA-DPA1*01:03/DPB1*02:01(1) / HLA-DPA1*01:03/DPB1*04:01(1) / HLA-DPA1*02:01/DPB1*01:01(1) /	3
NBR_0001633501	20	HLA-DPA1*01:03/DPB1*02:01(13) / HLA-DPA1*01:03/DPB1*04:01(5) / HLA-DPA1*02:01/DPB1*01:01(2) /	3
NBR_0001638901	4	HLA-DPA1*01:03/DPB1*02:01(2) / HLA-DPA1*02:01/DPB1*01:01(1) / HLA-DPA1*01:03/DPB1*04:01(1) /	3
NBR_0001709501	3	HLA-DPA1*01:03/DPB1*02:01(1) / HLA-DPA1*01:03/DPB1*04:01(1) / HLA-DPA1*02:01/DPB1*01:01(1) /	3
NBR_0001713801	13	HLA-DPA1*01:03/DPB1*02:01(11) / HLA-DPA1*01:03/DPB1*04:01(1) / HLA-DPA1*02:01/DPB1*01:01(1) /	3
NBR_0001747701	3	HLA-DPA1*01:03/DPB1*02:01(1) / HLA-DPA1*01:03/DPB1*04:01(1) / HLA-DPA1*02:01/DPB1*01:01(1) /	3
NBR_0001888601	10	HLA-DPA1*01:03/DPB1*02:01(7) / HLA-DPA1*01:03/DPB1*04:01(2) / HLA-DPA1*02:01/DPB1*01:01(1) /	3
NBR_0001897201	19	HLA-DPA1*01:03/DPB1*02:01(9) / HLA-DPA1*01:03/DPB1*04:01(8) / HLA-DPA1*02:01/DPB1*01:01(2) /	3
NBR_0001921701	5	HLA-DPA1*01:03/DPB1*02:01(2) / HLA-DPA1*01:03/DPB1*04:01(2) / HLA-DPA1*02:01/DPB1*01:01(1) /	3
NBR_0001922801	9	HLA-DPA1*01:03/DPB1*02:01(6) / HLA-DPA1*01:03/DPB1*04:01(2) / HLA-DPA1*02:01/DPB1*01:01(1) /	3
NBR_0002029701	5	HLA-DPA1*01:03/DPB1*02:01(2) / HLA-DPA1*01:03/DPB1*04:01(1) / HLA-DPA1*02:01/DPB1*01:01(2) /	3
NBR_0002107001	3	HLA-DPA1*01:03/DPB1*02:01(1) / HLA-DPA1*01:03/DPB1*04:01(1) / HLA-DPA1*02:01/DPB1*01:01(1) /	3
NBR_0002198701	9	HLA-DPA1*01:03/DPB1*02:01(7) / HLA-DPA1*01:03/DPB1*04:01(1) / HLA-DPA1*02:01/DPB1*01:01(1) /	3
NBR_0002208101	7	HLA-DPA1*01:03/DPB1*02:01(3) / HLA-DPA1*01:03/DPB1*04:01(3) / HLA-DPA1*02:01/DPB1*01:01(1) /	3
NBR_0001252301	3	HLA-DPA1*01:03/DPB1*02:01(1) / HLA-DPA1*01:03/DPB1*04:01(1) / HLA-DPA1*02:01/DPB1*01:01(1) /	3
NBR_0001368501	11	HLA-DPA1*01:03/DPB1*02:01(6) / HLA-DPA1*01:03/DPB1*04:01(4) / HLA-DPA1*02:01/DPB1*01:01(1) /	3
NBR_0001450701	5	HLA-DPA1*01:03/DPB1*02:01(3) / HLA-DPA1*01:03/DPB1*04:01(1) / HLA-DPA1*02:01/DPB1*01:01(1) /	3
NBR_0001476501	3	HLA-DPA1*01:03/DPB1*02:01(1) / HLA-DPA1*01:03/DPB1*04:01(1) / HLA-DPA1*02:01/DPB1*01:01(1) /	3
NBR_0001491801	7	HLA-DPA1*01:03/DPB1*02:01(4) / HLA-DPA1*01:03/DPB1*04:01(2) / HLA-DPA1*02:01/DPB1*01:01(1) /	3
NBR_0001512801	9	HLA-DPA1*01:03/DPB1*02:01(5) / HLA-DPA1*01:03/DPB1*04:01(3) / HLA-DPA1*02:01/DPB1*01:01(1) /	3
NBR_0001528101	4	HLA-DPA1*01:03/DPB1*02:01(2) / HLA-DPA1*01:03/DPB1*04:01(1) / HLA-DPA1*02:01/DPB1*01:01(1) /	3
NBR_0001663701	19	HLA-DPA1*01:03/DPB1*02:01(13) / HLA-DPA1*01:03/DPB1*04:01(5) / HLA-DPA1*02:01/DPB1*01:01(1) /	3
NBR_0001682601	19	HLA-DPA1*01:03/DPB1*02:01(14) / HLA-DPA1*01:03/DPB1*04:01(4) / HLA-DPA1*02:01/DPB1*01:01(1) /	3
NBR_0001685201	6	HLA-DPA1*01:03/DPB1*02:01(4) / HLA-DPA1*02:01/DPB1*01:01(1) / HLA-DPA1*01:03/DPB1*04:01(1) /	3
NBR_0001701201	3	HLA-DPA1*01:03/DPB1*02:01(1) / HLA-DPA1*01:03/DPB1*04:01(1) / HLA-DPA1*02:01/DPB1*01:01(1) /	3
NBR_0001783101	19	HLA-DPA1*01:03/DPB1*02:01(14) / HLA-DPA1*01:03/DPB1*04:01(3) / HLA-DPA1*02:01/DPB1*01:01(2) /	3
NBR_0001842401	6	HLA-DPA1*01:03/DPB1*02:01(4) / HLA-DPA1*01:03/DPB1*04:01(1) / HLA-DPA1*02:01/DPB1*01:01(1) /	3
NBR_0001859201	6	HLA-DPA1*01:03/DPB1*02:01(4) / HLA-DPA1*02:01/DPB1*01:01(1) / HLA-DPA1*01:03/DPB1*04:01(1) /	3
NBR_0001869401	8	HLA-DPA1*01:03/DPB1*02:01(3) / HLA-DPA1*01:03/DPB1*04:01(3) / HLA-DPA1*02:01/DPB1*01:01(2) /	3
NBR_0001903201	16	HLA-DPA1*01:03/DPB1*02:01(13) / HLA-DPA1*01:03/DPB1*04:01(2) / HLA-DPA1*02:01/DPB1*01:01(1) /	3
NBR_0001907401	5	HLA-DPA1*01:03/DPB1*02:01(3) / HLA-DPA1*01:03/DPB1*04:01(1) / HLA-DPA1*02:01/DPB1*01:01(1) /	3
NBR_0001931301	8	HLA-DPA1*01:03/DPB1*02:01(5) / HLA-DPA1*01:03/DPB1*04:01(2) / HLA-DPA1*02:01/DPB1*01:01(1) /	3
NBR_0001931701	9	HLA-DPA1*01:03/DPB1*02:01(7) / HLA-DPA1*01:03/DPB1*04:01(1) / HLA-DPA1*02:01/DPB1*01:01(1) /	3
NBR_0002048401	3	HLA-DPA1*01:03/DPB1*02:01(1) / HLA-DPA1*01:03/DPB1*04:01(1) / HLA-DPA1*02:01/DPB1*01:01(1) /	3
NBR_0002063301	4	HLA-DPA1*01:03/DPB1*02:01(2) / HLA-DPA1*01:03/DPB1*04:01(1) / HLA-DPA1*02:01/DPB1*01:01(1) /	3
NBR_0002073101	6	HLA-DPA1*01:03/DPB1*02:01(3) / HLA-DPA1*01:03/DPB1*04:01(2) / HLA-DPA1*02:01/DPB1*01:01(1) /	3
NBR_0002154101	3	HLA-DPA1*01:03/DPB1*02:01(1) / HLA-DPA1*01:03/DPB1*04:01(1) / HLA-DPA1*02:01/DPB1*01:01(1) /	3
NBR_0000028601	9	HLA-DPA1*01:03/DPB1*02:01(6) / HLA-DPA1*02:01/DPB1*01:01(1) / HLA-DPA1*01:03/DPB1*04:01(2) /	3
NBR_0000073301	7	HLA-DPA1*01:03/DPB1*02:01(4) / HLA-DPA1*01:03/DPB1*04:01(2) / HLA-DPA1*02:01/DPB1*01:01(1) /	3
NBR_0000075801	13	HLA-DPA1*01:03/DPB1*02:01(8) / HLA-DPA1*02:01/DPB1*01:01(1) / HLA-DPA1*01:03/DPB1*04:01(4) /	3
NBR_0000163201	4	HLA-DPA1*01:03/DPB1*02:01(2) / HLA-DPA1*01:03/DPB1*04:01(1) / HLA-DPA1*02:01/DPB1*01:01(1) /	3
NBR_0000202401	4	HLA-DPA1*01:03/DPB1*02:01(2) / HLA-DPA1*01:03/DPB1*04:01(1) / HLA-DPA1*02:01/DPB1*01:01(1) /	3
NBR_0000263001	3	HLA-DPA1*01:03/DPB1*02:01(1) / HLA-DPA1*01:03/DPB1*04:01(1) / HLA-DPA1*02:01/DPB1*01:01(1) /	3
NBR_0000307401	8	HLA-DPA1*01:03/DPB1*02:01(6) / HLA-DPA1*01:03/DPB1*04:01(1) / HLA-DPA1*02:01/DPB1*01:01(1) /	3
NBR_0000436101	3	HLA-DPA1*01:03/DPB1*02:01(1) / HLA-DPA1*02:01/DPB1*01:01(1) / HLA-DPA1*01:03/DPB1*04:01(1) /	3
NBR_0000594201	3	HLA-DPA1*01:03/DPB1*02:01(1) / HLA-DPA1*01:03/DPB1*04:01(1) / HLA-DPA1*02:01/DPB1*01:01(1) /	3
NBR_0000614301	22	HLA-DPA1*01:03/DPB1*02:01(15) / HLA-DPA1*01:03/DPB1*04:01(6) / HLA-DPA1*02:01/DPB1*01:01(1) /	3
NBR_0000619701	17	HLA-DPA1*01:03/DPB1*02:01(11) / HLA-DPA1*01:03/DPB1*04:01(5) / HLA-DPA1*02:01/DPB1*01:01(1) /	3
NBR_0000621401	4	HLA-DPA1*01:03/DPB1*02:01(2) / HLA-DPA1*01:03/DPB1*04:01(1) / HLA-DPA1*02:01/DPB1*01:01(1) /	3
NBR_0000630301	12	HLA-DPA1*01:03/DPB1*02:01(8) / HLA-DPA1*01:03/DPB1*04:01(3) / HLA-DPA1*02:01/DPB1*01:01(1) /	3
NBR_0000648101	7	HLA-DPA1*01:03/DPB1*02:01(3) / HLA-DPA1*01:03/DPB1*04:01(2) / HLA-DPA1*02:01/DPB1*01:01(2) /	3
NBR_0000655701	5	HLA-DPA1*01:03/DPB1*02:01(3) / HLA-DPA1*02:01/DPB1*01:01(1) / HLA-DPA1*01:03/DPB1*04:01(1) /	3
NBR_0000694201	3	HLA-DPA1*01:03/DPB1*02:01(1) / HLA-DPA1*01:03/DPB1*04:01(1) / HLA-DPA1*02:01/DPB1*01:01(1) /	3
NBR_0000730701	9	HLA-DPA1*01:03/DPB1*02:01(4) / HLA-DPA1*01:03/DPB1*04:01(4) / HLA-DPA1*02:01/DPB1*01:01(1) /	3
NBR_0000750501	7	HLA-DPA1*01:03/DPB1*02:01(3) / HLA-DPA1*01:03/DPB1*04:01(3) / HLA-DPA1*02:01/DPB1*01:01(1) /	3
NBR_0000808501	25	HLA-DPA1*01:03/DPB1*02:01(16) / HLA-DPA1*01:03/DPB1*04:01(8) / HLA-DPA1*02:01/DPB1*01:01(1) /	3
NBR_0000832601	4	HLA-DPA1*01:03/DPB1*02:01(2) / HLA-DPA1*01:03/DPB1*04:01(1) / HLA-DPA1*02:01/DPB1*01:01(1) /	3
NBR_0000835401	10	HLA-DPA1*01:03/DPB1*02:01(5) / HLA-DPA1*01:03/DPB1*04:01(4) / HLA-DPA1*02:01/DPB1*01:01(1) /	3
NBR_0000863401	8	HLA-DPA1*01:03/DPB1*02:01(4) / HLA-DPA1*02:01/DPB1*01:01(1) / HLA-DPA1*01:03/DPB1*04:01(3) /	3
NBR_0000874401	4	HLA-DPA1*01:03/DPB1*02:01(2) / HLA-DPA1*01:03/DPB1*04:01(1) / HLA-DPA1*02:01/DPB1*01:01(1) /	3
NBR_0000895901	5	HLA-DPA1*01:03/DPB1*02:01(2) / HLA-DPA1*01:03/DPB1*04:01(2) / HLA-DPA1*02:01/DPB1*01:01(1) /	3
NBR_0000911301	19	HLA-DPA1*01:03/DPB1*02:01(9) / HLA-DPA1*01:03/DPB1*04:01(7) / HLA-DPA1*02:01/DPB1*01:01(3) /	3
NBR_0000960801	6	HLA-DPA1*01:03/DPB1*02:01(3) / HLA-DPA1*02:01/DPB1*01:01(2) / HLA-DPA1*01:03/DPB1*04:01(1) /	3
NBR_0000987101	6	HLA-DPA1*01:03/DPB1*02:01(4) / HLA-DPA1*01:03/DPB1*04:01(1) / HLA-DPA1*02:01/DPB1*01:01(1) /	3
NBR_0001020301	17	HLA-DPA1*01:03/DPB1*02:01(13) / HLA-DPA1*01:03/DPB1*04:01(3) / HLA-DPA1*02:01/DPB1*01:01(1) /	3
NBR_0001030801	3	HLA-DPA1*01:03/DPB1*02:01(1) / HLA-DPA1*01:03/DPB1*04:01(1) / HLA-DPA1*02:01/DPB1*01:01(1) /	3
NBR_0001042401	7	HLA-DPA1*01:03/DPB1*02:01(4) / HLA-DPA1*01:03/DPB1*04:01(2) / HLA-DPA1*02:01/DPB1*01:01(1) /	3
NBR_0001118001	4	HLA-DPA1*01:03/DPB1*02:01(2) / HLA-DPA1*01:03/DPB1*04:01(1) / HLA-DPA1*02:01/DPB1*01:01(1) /	3
NBR_0001196101	3	HLA-DPA1*01:03/DPB1*02:01(1) / HLA-DPA1*01:03/DPB1*04:01(1) / HLA-DPA1*02:01/DPB1*01:01(1) /	3
NBR_0001196301	19	HLA-DPA1*01:03/DPB1*02:01(13) / HLA-DPA1*01:03/DPB1*04:01(5) / HLA-DPA1*02:01/DPB1*01:01(1) /	3
NBR_0001228401	4	HLA-DPA1*01:03/DPB1*02:01(2) / HLA-DPA1*01:03/DPB1*04:01(1) / HLA-DPA1*02:01/DPB1*01:01(1) /	3
NBR_0001254001	3	HLA-DPA1*01:03/DPB1*02:01(1) / HLA-DPA1*01:03/DPB1*04:01(1) / HLA-DPA1*02:01/DPB1*01:01(1) /	3
NBR_0001257901	5	HLA-DPA1*01:03/DPB1*02:01(3) / HLA-DPA1*01:03/DPB1*04:01(1) / HLA-DPA1*02:01/DPB1*01:01(1) /	3
NBR_0001274501	3	HLA-DPA1*01:03/DPB1*02:01(1) / HLA-DPA1*02:01/DPB1*01:01(1) / HLA-DPA1*01:03/DPB1*04:01(1) /	3
NBR_0001316201	8	HLA-DPA1*01:03/DPB1*02:01(6) / HLA-DPA1*02:01/DPB1*01:01(1) / HLA-DPA1*01:03/DPB1*04:01(1) /	3
NBR_0001347801	5	HLA-DPA1*01:03/DPB1*02:01(3) / HLA-DPA1*01:03/DPB1*04:01(1) / HLA-DPA1*02:01/DPB1*01:01(1) /	3
NBR_0001378001	4	HLA-DPA1*01:03/DPB1*02:01(2) / HLA-DPA1*01:03/DPB1*04:01(1) / HLA-DPA1*02:01/DPB1*01:01(1) /	3
NBR_0001392401	9	HLA-DPA1*01:03/DPB1*02:01(6) / HLA-DPA1*01:03/DPB1*04:01(2) / HLA-DPA1*02:01/DPB1*01:01(1) /	3
NBR_0001397701	11	HLA-DPA1*01:03/DPB1*02:01(7) / HLA-DPA1*01:03/DPB1*04:01(3) / HLA-DPA1*02:01/DPB1*01:01(1) /	3
NBR_0001421101	15	HLA-DPA1*01:03/DPB1*02:01(9) / HLA-DPA1*01:03/DPB1*04:01(5) / HLA-DPA1*02:01/DPB1*01:01(1) /	3
NBR_0001429101	3	HLA-DPA1*01:03/DPB1*02:01(1) / HLA-DPA1*02:01/DPB1*01:01(1) / HLA-DPA1*01:03/DPB1*04:01(1) /	3
NBR_0001438401	13	HLA-DPA1*01:03/DPB1*02:01(9) / HLA-DPA1*01:03/DPB1*04:01(3) / HLA-DPA1*02:01/DPB1*01:01(1) /	3
NBR_0001506601	3	HLA-DPA1*01:03/DPB1*02:01(1) / HLA-DPA1*02:01/DPB1*01:01(1) / HLA-DPA1*01:03/DPB1*04:01(1) /	3
NBR_0001511201	3	HLA-DPA1*01:03/DPB1*02:01(1) / HLA-DPA1*01:03/DPB1*04:01(1) / HLA-DPA1*02:01/DPB1*01:01(1) /	3
NBR_0001551901	4	HLA-DPA1*01:03/DPB1*02:01(2) / HLA-DPA1*01:03/DPB1*04:01(1) / HLA-DPA1*02:01/DPB1*01:01(1) /	3
NBR_0001658101	3	HLA-DPA1*01:03/DPB1*02:01(1) / HLA-DPA1*02:01/DPB1*01:01(1) / HLA-DPA1*01:03/DPB1*04:01(1) /	3
NBR_0001695201	3	HLA-DPA1*01:03/DPB1*02:01(1) / HLA-DPA1*01:03/DPB1*04:01(1) / HLA-DPA1*02:01/DPB1*01:01(1) /	3
NBR_0001702101	13	HLA-DPA1*01:03/DPB1*02:01(9) / HLA-DPA1*01:03/DPB1*04:01(3) / HLA-DPA1*02:01/DPB1*01:01(1) /	3
NBR_0001709001	7	HLA-DPA1*01:03/DPB1*02:01(5) / HLA-DPA1*02:01/DPB1*01:01(1) / HLA-DPA1*01:03/DPB1*04:01(1) /	3
NBR_0001723901	9	HLA-DPA1*01:03/DPB1*02:01(6) / HLA-DPA1*01:03/DPB1*04:01(2) / HLA-DPA1*02:01/DPB1*01:01(1) /	3
NBR_0001727401	8	HLA-DPA1*01:03/DPB1*02:01(5) / HLA-DPA1*01:03/DPB1*04:01(2) / HLA-DPA1*02:01/DPB1*01:01(1) /	3
NBR_0001806401	3	HLA-DPA1*01:03/DPB1*02:01(1) / HLA-DPA1*02:01/DPB1*01:01(1) / HLA-DPA1*01:03/DPB1*04:01(1) /	3
NBR_0001807501	3	HLA-DPA1*01:03/DPB1*02:01(1) / HLA-DPA1*01:03/DPB1*04:01(1) / HLA-DPA1*02:01/DPB1*01:01(1) /	3
NBR_0001812801	7	HLA-DPA1*01:03/DPB1*02:01(3) / HLA-DPA1*01:03/DPB1*04:01(3) / HLA-DPA1*02:01/DPB1*01:01(1) /	3
NBR_0001822901	3	HLA-DPA1*01:03/DPB1*02:01(1) / HLA-DPA1*02:01/DPB1*01:01(1) / HLA-DPA1*01:03/DPB1*04:01(1) /	3
NBR_0001833801	4	HLA-DPA1*01:03/DPB1*02:01(2) / HLA-DPA1*01:03/DPB1*04:01(1) / HLA-DPA1*02:01/DPB1*01:01(1) /	3
NBR_0001861601	5	HLA-DPA1*01:03/DPB1*02:01(3) / HLA-DPA1*01:03/DPB1*04:01(1) / HLA-DPA1*02:01/DPB1*01:01(1) /	3
NBR_0001863701	3	HLA-DPA1*01:03/DPB1*02:01(1) / HLA-DPA1*01:03/DPB1*04:01(1) / HLA-DPA1*02:01/DPB1*01:01(1) /	3
NBR_0001980701	3	HLA-DPA1*01:03/DPB1*04:01(1) / HLA-DPA1*01:03/DPB1*02:01(1) / HLA-DPA1*02:01/DPB1*01:01(1) /	3
NBR_0002126701	4	HLA-DPA1*01:03/DPB1*02:01(2) / HLA-DPA1*01:03/DPB1*04:01(1) / HLA-DPA1*02:01/DPB1*01:01(1) /	3
NBR_0002154001	12	HLA-DPA1*01:03/DPB1*02:01(9) / HLA-DPA1*01:03/DPB1*04:01(2) / HLA-DPA1*02:01/DPB1*01:01(1) /	3
NBR_0002185101	7	HLA-DPA1*01:03/DPB1*02:01(5) / HLA-DPA1*01:03/DPB1*04:01(1) / HLA-DPA1*02:01/DPB1*01:01(1) /	3
NBR_0002224501	4	HLA-DPA1*01:03/DPB1*02:01(1) / HLA-DPA1*01:03/DPB1*04:01(1) / HLA-DPA1*02:01/DPB1*01:01(2) /	3
NBR_0000053601	6	HLA-DPA1*01:03/DPB1*02:01(3) / HLA-DPA1*01:03/DPB1*04:01(2) / HLA-DPA1*02:01/DPB1*01:01(1) /	3
NBR_0000138101	23	HLA-DPA1*01:03/DPB1*02:01(16) / HLA-DPA1*01:03/DPB1*04:01(6) / HLA-DPA1*02:01/DPB1*01:01(1) /	3
NBR_0000164301	6	HLA-DPA1*01:03/DPB1*02:01(3) / HLA-DPA1*01:03/DPB1*04:01(2) / HLA-DPA1*02:01/DPB1*01:01(1) /	3
NBR_0000216801	3	HLA-DPA1*01:03/DPB1*02:01(1) / HLA-DPA1*01:03/DPB1*04:01(1) / HLA-DPA1*02:01/DPB1*01:01(1) /	3
NBR_0000232601	3	HLA-DPA1*01:03/DPB1*02:01(1) / HLA-DPA1*01:03/DPB1*04:01(1) / HLA-DPA1*02:01/DPB1*01:01(1) /	3
NBR_0000248201	3	HLA-DPA1*01:03/DPB1*02:01(1) / HLA-DPA1*01:03/DPB1*04:01(1) / HLA-DPA1*02:01/DPB1*01:01(1) /	3
NBR_0000597901	3	HLA-DPA1*01:03/DPB1*02:01(1) / HLA-DPA1*01:03/DPB1*04:01(1) / HLA-DPA1*02:01/DPB1*01:01(1) /	3
NBR_0000598901	41	HLA-DPA1*01:03/DPB1*02:01(24) / HLA-DPA1*01:03/DPB1*04:01(16) / HLA-DPA1*02:01/DPB1*01:01(1) /	3
NBR_0000626701	3	HLA-DPA1*01:03/DPB1*02:01(1) / HLA-DPA1*01:03/DPB1*04:01(1) / HLA-DPA1*02:01/DPB1*01:01(1) /	3
NBR_0000665101	9	HLA-DPA1*01:03/DPB1*02:01(6) / HLA-DPA1*01:03/DPB1*04:01(2) / HLA-DPA1*02:01/DPB1*01:01(1) /	3
NBR_0000696801	7	HLA-DPA1*01:03/DPB1*02:01(4) / HLA-DPA1*01:03/DPB1*04:01(2) / HLA-DPA1*02:01/DPB1*01:01(1) /	3
NBR_0000741901	23	HLA-DPA1*01:03/DPB1*02:01(15) / HLA-DPA1*01:03/DPB1*04:01(5) / HLA-DPA1*02:01/DPB1*01:01(3) /	3
NBR_0000761801	6	HLA-DPA1*01:03/DPB1*02:01(4) / HLA-DPA1*01:03/DPB1*04:01(1) / HLA-DPA1*02:01/DPB1*01:01(1) /	3
NBR_0000807101	7	HLA-DPA1*01:03/DPB1*02:01(4) / HLA-DPA1*01:03/DPB1*04:01(2) / HLA-DPA1*02:01/DPB1*01:01(1) /	3
NBR_0000899801	7	HLA-DPA1*01:03/DPB1*02:01(3) / HLA-DPA1*01:03/DPB1*04:01(3) / HLA-DPA1*02:01/DPB1*01:01(1) /	3
NBR_0001010401	12	HLA-DPA1*01:03/DPB1*02:01(6) / HLA-DPA1*01:03/DPB1*04:01(5) / HLA-DPA1*02:01/DPB1*01:01(1) /	3
NBR_0001070301	8	HLA-DPA1*01:03/DPB1*02:01(6) / HLA-DPA1*01:03/DPB1*04:01(1) / HLA-DPA1*02:01/DPB1*01:01(1) /	3
NBR_0001073701	9	HLA-DPA1*01:03/DPB1*02:01(5) / HLA-DPA1*01:03/DPB1*04:01(3) / HLA-DPA1*02:01/DPB1*01:01(1) /	3
NBR_0001075001	12	HLA-DPA1*01:03/DPB1*02:01(8) / HLA-DPA1*01:03/DPB1*04:01(3) / HLA-DPA1*02:01/DPB1*01:01(1) /	3
NBR_0001124801	3	HLA-DPA1*01:03/DPB1*02:01(1) / HLA-DPA1*01:03/DPB1*04:01(1) / HLA-DPA1*02:01/DPB1*01:01(1) /	3
NBR_0001176601	3	HLA-DPA1*01:03/DPB1*02:01(1) / HLA-DPA1*01:03/DPB1*04:01(1) / HLA-DPA1*02:01/DPB1*01:01(1) /	3
NBR_0001190301	5	HLA-DPA1*01:03/DPB1*02:01(3) / HLA-DPA1*01:03/DPB1*04:01(1) / HLA-DPA1*02:01/DPB1*01:01(1) /	3
NBR_0001243501	4	HLA-DPA1*01:03/DPB1*02:01(2) / HLA-DPA1*01:03/DPB1*04:01(1) / HLA-DPA1*02:01/DPB1*01:01(1) /	3
NBR_0001349301	7	HLA-DPA1*01:03/DPB1*02:01(3) / HLA-DPA1*01:03/DPB1*04:01(3) / HLA-DPA1*02:01/DPB1*01:01(1) /	3
NBR_0001474301	12	HLA-DPA1*01:03/DPB1*02:01(8) / HLA-DPA1*01:03/DPB1*04:01(3) / HLA-DPA1*02:01/DPB1*01:01(1) /	3
NBR_0001553101	6	HLA-DPA1*01:03/DPB1*02:01(4) / HLA-DPA1*01:03/DPB1*04:01(1) / HLA-DPA1*02:01/DPB1*01:01(1) /	3
NBR_0001654901	56	HLA-DPA1*01:03/DPB1*02:01(42) / HLA-DPA1*01:03/DPB1*04:01(9) / HLA-DPA1*02:01/DPB1*01:01(5) /	3
NBR_0001833601	20	HLA-DPA1*01:03/DPB1*02:01(10) / HLA-DPA1*01:03/DPB1*04:01(6) / HLA-DPA1*02:01/DPB1*01:01(4) /	3
NBR_0002052501	6	HLA-DPA1*01:03/DPB1*02:01(4) / HLA-DPA1*01:03/DPB1*04:01(1) / HLA-DPA1*02:01/DPB1*01:01(1) /	3
NBR_0002145201	16	HLA-DPA1*01:03/DPB1*02:01(8) / HLA-DPA1*01:03/DPB1*04:01(5) / HLA-DPA1*02:01/DPB1*01:01(3) /	3
NBR_0002199801	8	HLA-DPA1*01:03/DPB1*02:01(5) / HLA-DPA1*01:03/DPB1*04:01(2) / HLA-DPA1*02:01/DPB1*01:01(1) /	3
NBR_0000037501	3	HLA-DPA1*01:03/DPB1*02:01(1) / HLA-DPA1*02:01/DPB1*01:01(1) / HLA-DPA1*01:03/DPB1*04:01(1) /	3
NBR_0000315401	17	HLA-DPA1*01:03/DPB1*02:01(10) / HLA-DPA1*01:03/DPB1*04:01(6) / HLA-DPA1*02:01/DPB1*01:01(1) /	3
NBR_0000587301	6	HLA-DPA1*01:03/DPB1*02:01(4) / HLA-DPA1*01:03/DPB1*04:01(1) / HLA-DPA1*02:01/DPB1*01:01(1) /	3
NBR_0000611501	19	HLA-DPA1*01:03/DPB1*02:01(15) / HLA-DPA1*01:03/DPB1*04:01(3) / HLA-DPA1*02:01/DPB1*01:01(1) /	3
NBR_0000893401	4	HLA-DPA1*01:03/DPB1*02:01(2) / HLA-DPA1*01:03/DPB1*04:01(1) / HLA-DPA1*02:01/DPB1*01:01(1) /	3
NBR_0000905501	7	HLA-DPA1*01:03/DPB1*02:01(3) / HLA-DPA1*01:03/DPB1*04:01(3) / HLA-DPA1*02:01/DPB1*01:01(1) /	3
NBR_0001094401	4	HLA-DPA1*01:03/DPB1*02:01(2) / HLA-DPA1*01:03/DPB1*04:01(1) / HLA-DPA1*02:01/DPB1*01:01(1) /	3
NBR_0001131001	15	HLA-DPA1*01:03/DPB1*02:01(8) / HLA-DPA1*01:03/DPB1*04:01(6) / HLA-DPA1*02:01/DPB1*01:01(1) /	3
NBR_0001288201	20	HLA-DPA1*01:03/DPB1*02:01(10) / HLA-DPA1*01:03/DPB1*04:01(6) / HLA-DPA1*02:01/DPB1*01:01(4) /	3
NBR_0001301701	6	HLA-DPA1*01:03/DPB1*02:01(4) / HLA-DPA1*01:03/DPB1*04:01(1) / HLA-DPA1*02:01/DPB1*01:01(1) /	3
NBR_0001792201	17	HLA-DPA1*01:03/DPB1*02:01(9) / HLA-DPA1*01:03/DPB1*04:01(7) / HLA-DPA1*02:01/DPB1*01:01(1) /	3
NBR_0002172401	4	HLA-DPA1*01:03/DPB1*02:01(2) / HLA-DPA1*01:03/DPB1*04:01(1) / HLA-DPA1*02:01/DPB1*01:01(1) /	3
NBR_0001096401	4	HLA-DPA1*01:03/DPB1*02:01(2) / HLA-DPA1*01:03/DPB1*04:01(1) / HLA-DPA1*02:01/DPB1*01:01(1) /	3
NBR_0001121801	47	HLA-DPA1*01:03/DPB1*02:01(36) / HLA-DPA1*01:03/DPB1*04:01(10) / HLA-DPA1*02:01/DPB1*01:01(1) /	3
NBR_0001260401	8	HLA-DPA1*01:03/DPB1*02:01(4) / HLA-DPA1*01:03/DPB1*04:01(3) / HLA-DPA1*02:01/DPB1*01:01(1) /	3
NBR_0001420001	8	HLA-DPA1*01:03/DPB1*02:01(6) / HLA-DPA1*01:03/DPB1*04:01(1) / HLA-DPA1*02:01/DPB1*01:01(1) /	3
NBR_0001827001	10	HLA-DPA1*01:03/DPB1*02:01(5) / HLA-DPA1*01:03/DPB1*04:01(4) / HLA-DPA1*02:01/DPB1*01:01(1) /	3
NBR_0001870501	5	HLA-DPA1*01:03/DPB1*02:01(2) / HLA-DPA1*01:03/DPB1*04:01(1) / HLA-DPA1*02:01/DPB1*01:01(2) /	3
NBR_0002073201	6	HLA-DPA1*01:03/DPB1*02:01(3) / HLA-DPA1*01:03/DPB1*04:01(2) / HLA-DPA1*02:01/DPB1*01:01(1) /	3
NBR_0002148501	5	HLA-DPA1*01:03/DPB1*02:01(3) / HLA-DPA1*01:03/DPB1*04:01(1) / HLA-DPA1*02:01/DPB1*01:01(1) /	3
NBR_0000354401	9	HLA-DPA1*01:03/DPB1*02:01(3) / HLA-DPA1*01:03/DPB1*04:01(3) / HLA-DPA1*02:01/DPB1*01:01(3) /	3
NBR_0001331901	4	HLA-DPA1*01:03/DPB1*02:01(2) / HLA-DPA1*01:03/DPB1*04:01(1) / HLA-DPA1*02:01/DPB1*01:01(1) /	3
NBR_0001905101	10	HLA-DPA1*01:03/DPB1*02:01(5) / HLA-DPA1*01:03/DPB1*04:01(4) / HLA-DPA1*02:01/DPB1*01:01(1) /	3
NBR_0000875001	4	HLA-DPA1*01:03/DPB1*02:01(2) / HLA-DPA1*01:03/DPB1*04:01(1) / HLA-DPA1*02:01/DPB1*01:01(1) /	3
NBR_0001079301	11	HLA-DPA1*01:03/DPB1*02:01(7) / HLA-DPA1*01:03/DPB1*04:01(3) / HLA-DPA1*02:01/DPB1*01:01(1) /	3
NBR_0001507901	4	HLA-DPA1*01:03/DPB1*02:01(2) / HLA-DPA1*01:03/DPB1*04:01(1) / HLA-DPA1*02:01/DPB1*01:01(1) /	3
NBR_0001337201	11	HLA-DPA1*01:03/DPB1*02:01(10) / HLA-DPA1*01:03/DPB1*04:01(1) /	2
NBR_0001090101	3	HLA-DPA1*01:03/DPB1*02:01(1) / HLA-DPA1*01:03/DPB1*04:01(2) /	2
NBR_0000992501	2	HLA-DPA1*01:03/DPB1*02:01(1) / HLA-DPA1*01:03/DPB1*04:01(1) /	2
NBR_0000830201	2	HLA-DPA1*01:03/DPB1*02:01(1) / HLA-DPA1*01:03/DPB1*04:01(1) /	2
NBR_0001082901	13	HLA-DPA1*01:03/DPB1*02:01(9) / HLA-DPA1*01:03/DPB1*04:01(4) /	2
NBR_0000752901	4	HLA-DPA1*01:03/DPB1*02:01(3) / HLA-DPA1*01:03/DPB1*04:01(1) /	2
NBR_0000891601	2	HLA-DPA1*01:03/DPB1*02:01(1) / HLA-DPA1*01:03/DPB1*04:01(1) /	2
NBR_0001057901	8	HLA-DPA1*01:03/DPB1*02:01(5) / HLA-DPA1*01:03/DPB1*04:01(3) /	2
NBR_0001175801	6	HLA-DPA1*01:03/DPB1*02:01(4) / HLA-DPA1*01:03/DPB1*04:01(2) /	2
NBR_0000039301	11	HLA-DPA1*01:03/DPB1*02:01(8) / HLA-DPA1*01:03/DPB1*04:01(3) /	2
NBR_0000090001	5	HLA-DPA1*01:03/DPB1*02:01(3) / HLA-DPA1*01:03/DPB1*04:01(2) /	2
NBR_0000603801	2	HLA-DPA1*01:03/DPB1*02:01(1) / HLA-DPA1*01:03/DPB1*04:01(1) /	2
NBR_0001388801	2	HLA-DPA1*01:03/DPB1*02:01(1) / HLA-DPA1*02:01/DPB1*01:01(1) /	2
NBR_0001547601	2	HLA-DPA1*01:03/DPB1*02:01(1) / HLA-DPA1*01:03/DPB1*04:01(1) /	2
NBR_0000671101	16	HLA-DPA1*01:03/DPB1*02:01(11) / HLA-DPA1*01:03/DPB1*04:01(5) /	2
NBR_0000718501	6	HLA-DPA1*01:03/DPB1*02:01(5) / HLA-DPA1*01:03/DPB1*04:01(1) /	2
NBR_0000751001	3	HLA-DPA1*01:03/DPB1*02:01(2) / HLA-DPA1*01:03/DPB1*04:01(1) /	2
NBR_0000929501	13	HLA-DPA1*01:03/DPB1*02:01(9) / HLA-DPA1*01:03/DPB1*04:01(4) /	2
NBR_0001105701	2	HLA-DPA1*01:03/DPB1*02:01(1) / HLA-DPA1*01:03/DPB1*04:01(1) /	2
NBR_0001157501	2	HLA-DPA1*01:03/DPB1*02:01(1) / HLA-DPA1*01:03/DPB1*04:01(1) /	2
NBR_0001176401	2	HLA-DPA1*01:03/DPB1*02:01(1) / HLA-DPA1*01:03/DPB1*04:01(1) /	2
NBR_0001191901	2	HLA-DPA1*01:03/DPB1*02:01(1) / HLA-DPA1*01:03/DPB1*04:01(1) /	2
NBR_0001238401	12	HLA-DPA1*01:03/DPB1*02:01(11) / HLA-DPA1*01:03/DPB1*04:01(1) /	2
NBR_0001762701	2	HLA-DPA1*01:03/DPB1*02:01(1) / HLA-DPA1*01:03/DPB1*04:01(1) /	2
NBR_0000573901	2	HLA-DPA1*01:03/DPB1*02:01(1) / HLA-DPA1*01:03/DPB1*04:01(1) /	2
NBR_0000595101	2	HLA-DPA1*01:03/DPB1*02:01(1) / HLA-DPA1*01:03/DPB1*04:01(1) /	2
NBR_0000603301	11	HLA-DPA1*01:03/DPB1*02:01(8) / HLA-DPA1*01:03/DPB1*04:01(3) /	2
NBR_0000664701	2	HLA-DPA1*01:03/DPB1*02:01(1) / HLA-DPA1*01:03/DPB1*04:01(1) /	2
NBR_0000771401	2	HLA-DPA1*01:03/DPB1*02:01(1) / HLA-DPA1*01:03/DPB1*04:01(1) /	2
NBR_0000820801	2	HLA-DPA1*01:03/DPB1*02:01(1) / HLA-DPA1*01:03/DPB1*04:01(1) /	2
NBR_0001031801	2	HLA-DPA1*01:03/DPB1*02:01(1) / HLA-DPA1*01:03/DPB1*04:01(1) /	2
NBR_0001032001	3	HLA-DPA1*01:03/DPB1*02:01(2) / HLA-DPA1*01:03/DPB1*04:01(1) /	2
NBR_0001048201	7	HLA-DPA1*01:03/DPB1*02:01(4) / HLA-DPA1*01:03/DPB1*04:01(3) /	2
NBR_0001062401	15	HLA-DPA1*01:03/DPB1*02:01(8) / HLA-DPA1*01:03/DPB1*04:01(7) /	2
NBR_0001095001	6	HLA-DPA1*01:03/DPB1*02:01(5) / HLA-DPA1*01:03/DPB1*04:01(1) /	2
NBR_0001154301	4	HLA-DPA1*01:03/DPB1*02:01(3) / HLA-DPA1*01:03/DPB1*04:01(1) /	2
NBR_0001223501	2	HLA-DPA1*01:03/DPB1*02:01(1) / HLA-DPA1*01:03/DPB1*04:01(1) /	2
NBR_0001240601	4	HLA-DPA1*01:03/DPB1*02:01(3) / HLA-DPA1*01:03/DPB1*04:01(1) /	2
NBR_0001295401	10	HLA-DPA1*01:03/DPB1*02:01(8) / HLA-DPA1*01:03/DPB1*04:01(2) /	2
NBR_0001386201	4	HLA-DPA1*01:03/DPB1*02:01(3) / HLA-DPA1*01:03/DPB1*04:01(1) /	2
NBR_0001748701	4	HLA-DPA1*01:03/DPB1*02:01(3) / HLA-DPA1*01:03/DPB1*04:01(1) /	2
NBR_0000121401	2	HLA-DPA1*01:03/DPB1*02:01(1) / HLA-DPA1*01:03/DPB1*04:01(1) /	2
NBR_0000171701	2	HLA-DPA1*01:03/DPB1*02:01(1) / HLA-DPA1*02:01/DPB1*01:01(1) /	2
NBR_0000259901	3	HLA-DPA1*01:03/DPB1*02:01(2) / HLA-DPA1*01:03/DPB1*04:01(1) /	2
NBR_0000577601	8	HLA-DPA1*01:03/DPB1*02:01(7) / HLA-DPA1*01:03/DPB1*04:01(1) /	2
NBR_0000621701	4	HLA-DPA1*01:03/DPB1*02:01(3) / HLA-DPA1*01:03/DPB1*04:01(1) /	2
NBR_0000635201	7	HLA-DPA1*01:03/DPB1*02:01(5) / HLA-DPA1*01:03/DPB1*04:01(2) /	2
NBR_0000641201	2	HLA-DPA1*01:03/DPB1*02:01(1) / HLA-DPA1*01:03/DPB1*04:01(1) /	2
NBR_0000720401	3	HLA-DPA1*01:03/DPB1*02:01(2) / HLA-DPA1*01:03/DPB1*04:01(1) /	2
NBR_0000751301	6	HLA-DPA1*01:03/DPB1*02:01(5) / HLA-DPA1*01:03/DPB1*04:01(1) /	2
NBR_0000916901	3	HLA-DPA1*01:03/DPB1*02:01(2) / HLA-DPA1*01:03/DPB1*04:01(1) /	2
NBR_0000978501	3	HLA-DPA1*01:03/DPB1*02:01(2) / HLA-DPA1*01:03/DPB1*04:01(1) /	2
NBR_0000990301	4	HLA-DPA1*01:03/DPB1*02:01(3) / HLA-DPA1*01:03/DPB1*04:01(1) /	2
NBR_0000998501	2	HLA-DPA1*01:03/DPB1*02:01(1) / HLA-DPA1*01:03/DPB1*04:01(1) /	2
NBR_0000999101	5	HLA-DPA1*01:03/DPB1*02:01(3) / HLA-DPA1*01:03/DPB1*04:01(2) /	2
NBR_0001001001	3	HLA-DPA1*01:03/DPB1*02:01(2) / HLA-DPA1*01:03/DPB1*04:01(1) /	2
NBR_0001026401	2	HLA-DPA1*01:03/DPB1*02:01(1) / HLA-DPA1*01:03/DPB1*04:01(1) /	2
NBR_0001040701	14	HLA-DPA1*01:03/DPB1*02:01(13) / HLA-DPA1*01:03/DPB1*04:01(1) /	2
NBR_0001104701	2	HLA-DPA1*01:03/DPB1*02:01(1) / HLA-DPA1*01:03/DPB1*04:01(1) /	2
NBR_0001397101	3	HLA-DPA1*01:03/DPB1*02:01(2) / HLA-DPA1*01:03/DPB1*04:01(1) /	2
NBR_0001538201	4	HLA-DPA1*01:03/DPB1*02:01(3) / HLA-DPA1*01:03/DPB1*04:01(1) /	2
NBR_0001574801	5	HLA-DPA1*01:03/DPB1*02:01(3) / HLA-DPA1*01:03/DPB1*04:01(2) /	2
NBR_0001584701	6	HLA-DPA1*01:03/DPB1*02:01(5) / HLA-DPA1*01:03/DPB1*04:01(1) /	2
NBR_0001718501	2	HLA-DPA1*01:03/DPB1*02:01(1) / HLA-DPA1*01:03/DPB1*04:01(1) /	2
NBR_0001731601	2	HLA-DPA1*01:03/DPB1*02:01(1) / HLA-DPA1*01:03/DPB1*04:01(1) /	2
NBR_0001733501	4	HLA-DPA1*01:03/DPB1*02:01(3) / HLA-DPA1*01:03/DPB1*04:01(1) /	2
NBR_0001772301	2	HLA-DPA1*01:03/DPB1*02:01(1) / HLA-DPA1*01:03/DPB1*04:01(1) /	2
NBR_0001953801	20	HLA-DPA1*01:03/DPB1*02:01(13) / HLA-DPA1*01:03/DPB1*04:01(7) /	2
NBR_0001964901	2	HLA-DPA1*01:03/DPB1*02:01(1) / HLA-DPA1*01:03/DPB1*04:01(1) /	2
NBR_0000013901	10	HLA-DPA1*01:03/DPB1*02:01(8) / HLA-DPA1*01:03/DPB1*04:01(2) /	2
NBR_0000053201	4	HLA-DPA1*01:03/DPB1*02:01(3) / HLA-DPA1*01:03/DPB1*04:01(1) /	2
NBR_0000089501	2	HLA-DPA1*01:03/DPB1*02:01(1) / HLA-DPA1*01:03/DPB1*04:01(1) /	2
NBR_0000092201	7	HLA-DPA1*01:03/DPB1*02:01(6) / HLA-DPA1*01:03/DPB1*04:01(1) /	2
NBR_0000092801	6	HLA-DPA1*01:03/DPB1*02:01(4) / HLA-DPA1*01:03/DPB1*04:01(2) /	2
NBR_0000141801	5	HLA-DPA1*01:03/DPB1*02:01(4) / HLA-DPA1*01:03/DPB1*04:01(1) /	2
NBR_0000161901	2	HLA-DPA1*01:03/DPB1*02:01(1) / HLA-DPA1*01:03/DPB1*04:01(1) /	2
NBR_0000561001	7	HLA-DPA1*01:03/DPB1*02:01(4) / HLA-DPA1*01:03/DPB1*04:01(3) /	2
NBR_0000567601	4	HLA-DPA1*01:03/DPB1*02:01(3) / HLA-DPA1*01:03/DPB1*04:01(1) /	2
NBR_0000666401	3	HLA-DPA1*01:03/DPB1*02:01(2) / HLA-DPA1*01:03/DPB1*04:01(1) /	2
NBR_0000706801	5	HLA-DPA1*01:03/DPB1*02:01(3) / HLA-DPA1*01:03/DPB1*04:01(2) /	2
NBR_0000713401	3	HLA-DPA1*01:03/DPB1*02:01(2) / HLA-DPA1*01:03/DPB1*04:01(1) /	2
NBR_0000724901	3	HLA-DPA1*01:03/DPB1*02:01(2) / HLA-DPA1*01:03/DPB1*04:01(1) /	2
NBR_0000835301	14	HLA-DPA1*01:03/DPB1*02:01(11) / HLA-DPA1*01:03/DPB1*04:01(3) /	2
NBR_0000890501	4	HLA-DPA1*01:03/DPB1*02:01(3) / HLA-DPA1*02:01/DPB1*01:01(1) /	2
NBR_0000909401	10	HLA-DPA1*01:03/DPB1*02:01(8) / HLA-DPA1*01:03/DPB1*04:01(2) /	2
NBR_0000951901	14	HLA-DPA1*01:03/DPB1*02:01(9) / HLA-DPA1*01:03/DPB1*04:01(5) /	2
NBR_0000985501	8	HLA-DPA1*01:03/DPB1*02:01(7) / HLA-DPA1*01:03/DPB1*04:01(1) /	2
NBR_0001073801	2	HLA-DPA1*01:03/DPB1*02:01(1) / HLA-DPA1*01:03/DPB1*04:01(1) /	2
NBR_0001220901	2	HLA-DPA1*01:03/DPB1*02:01(1) / HLA-DPA1*01:03/DPB1*04:01(1) /	2
NBR_0001251201	6	HLA-DPA1*01:03/DPB1*02:01(5) / HLA-DPA1*01:03/DPB1*04:01(1) /	2
NBR_0001252501	18	HLA-DPA1*01:03/DPB1*02:01(12) / HLA-DPA1*01:03/DPB1*04:01(6) /	2
NBR_0001267201	10	HLA-DPA1*01:03/DPB1*02:01(9) / HLA-DPA1*01:03/DPB1*04:01(1) /	2
NBR_0001269701	6	HLA-DPA1*01:03/DPB1*02:01(3) / HLA-DPA1*01:03/DPB1*04:01(3) /	2
NBR_0001308801	2	HLA-DPA1*01:03/DPB1*02:01(1) / HLA-DPA1*01:03/DPB1*04:01(1) /	2
NBR_0001371901	2	HLA-DPA1*01:03/DPB1*02:01(1) / HLA-DPA1*01:03/DPB1*04:01(1) /	2
NBR_0001550701	4	HLA-DPA1*01:03/DPB1*02:01(3) / HLA-DPA1*01:03/DPB1*04:01(1) /	2
NBR_0001577101	3	HLA-DPA1*01:03/DPB1*02:01(2) / HLA-DPA1*01:03/DPB1*04:01(1) /	2
NBR_0001592001	5	HLA-DPA1*01:03/DPB1*02:01(4) / HLA-DPA1*01:03/DPB1*04:01(1) /	2
NBR_0001765701	14	HLA-DPA1*01:03/DPB1*02:01(7) / HLA-DPA1*01:03/DPB1*04:01(7) /	2
NBR_0001787701	2	HLA-DPA1*01:03/DPB1*02:01(1) / HLA-DPA1*01:03/DPB1*04:01(1) /	2
NBR_0001826601	3	HLA-DPA1*01:03/DPB1*02:01(2) / HLA-DPA1*01:03/DPB1*04:01(1) /	2
NBR_0001842301	12	HLA-DPA1*01:03/DPB1*02:01(8) / HLA-DPA1*01:03/DPB1*04:01(4) /	2
NBR_0002016301	5	HLA-DPA1*01:03/DPB1*02:01(4) / HLA-DPA1*01:03/DPB1*04:01(1) /	2
NBR_0000100001	12	HLA-DPA1*01:03/DPB1*02:01(10) / HLA-DPA1*01:03/DPB1*04:01(2) /	2
NBR_0000582001	7	HLA-DPA1*01:03/DPB1*02:01(6) / HLA-DPA1*01:03/DPB1*04:01(1) /	2
NBR_0000665001	9	HLA-DPA1*01:03/DPB1*02:01(8) / HLA-DPA1*01:03/DPB1*04:01(1) /	2
NBR_0000670601	11	HLA-DPA1*01:03/DPB1*02:01(7) / HLA-DPA1*01:03/DPB1*04:01(4) /	2
NBR_0000680901	19	HLA-DPA1*01:03/DPB1*02:01(16) / HLA-DPA1*01:03/DPB1*04:01(3) /	2
NBR_0000785501	49	HLA-DPA1*01:03/DPB1*02:01(31) / HLA-DPA1*01:03/DPB1*04:01(18) /	2
NBR_0000798901	10	HLA-DPA1*01:03/DPB1*02:01(6) / HLA-DPA1*01:03/DPB1*04:01(4) /	2
NBR_0000830401	2	HLA-DPA1*01:03/DPB1*02:01(1) / HLA-DPA1*01:03/DPB1*04:01(1) /	2
NBR_0000846001	3	HLA-DPA1*01:03/DPB1*02:01(2) / HLA-DPA1*01:03/DPB1*04:01(1) /	2
NBR_0000967501	2	HLA-DPA1*01:03/DPB1*02:01(1) / HLA-DPA1*01:03/DPB1*04:01(1) /	2
NBR_0001053701	2	HLA-DPA1*01:03/DPB1*02:01(1) / HLA-DPA1*01:03/DPB1*04:01(1) /	2
NBR_0001059601	2	HLA-DPA1*01:03/DPB1*02:01(1) / HLA-DPA1*01:03/DPB1*04:01(1) /	2
NBR_0001062701	9	HLA-DPA1*01:03/DPB1*02:01(7) / HLA-DPA1*01:03/DPB1*04:01(2) /	2
NBR_0001091101	7	HLA-DPA1*01:03/DPB1*02:01(3) / HLA-DPA1*01:03/DPB1*04:01(4) /	2
NBR_0001128901	6	HLA-DPA1*01:03/DPB1*02:01(5) / HLA-DPA1*01:03/DPB1*04:01(1) /	2
NBR_0001165101	3	HLA-DPA1*01:03/DPB1*02:01(2) / HLA-DPA1*01:03/DPB1*04:01(1) /	2
NBR_0001252701	17	HLA-DPA1*01:03/DPB1*02:01(11) / HLA-DPA1*01:03/DPB1*04:01(6) /	2
NBR_0001275101	4	HLA-DPA1*01:03/DPB1*02:01(3) / HLA-DPA1*01:03/DPB1*04:01(1) /	2
NBR_0001305901	13	HLA-DPA1*01:03/DPB1*02:01(10) / HLA-DPA1*01:03/DPB1*04:01(3) /	2
NBR_0001315201	2	HLA-DPA1*01:03/DPB1*02:01(1) / HLA-DPA1*01:03/DPB1*04:01(1) /	2
NBR_0001532801	2	HLA-DPA1*01:03/DPB1*02:01(1) / HLA-DPA1*01:03/DPB1*04:01(1) /	2
NBR_0001550001	13	HLA-DPA1*01:03/DPB1*02:01(10) / HLA-DPA1*01:03/DPB1*04:01(3) /	2
NBR_0001614301	19	HLA-DPA1*01:03/DPB1*02:01(15) / HLA-DPA1*01:03/DPB1*04:01(4) /	2
NBR_0001746901	6	HLA-DPA1*01:03/DPB1*02:01(5) / HLA-DPA1*01:03/DPB1*04:01(1) /	2
NBR_0001817801	2	HLA-DPA1*01:03/DPB1*02:01(1) / HLA-DPA1*01:03/DPB1*04:01(1) /	2
NBR_0001966401	5	HLA-DPA1*01:03/DPB1*02:01(4) / HLA-DPA1*01:03/DPB1*04:01(1) /	2
NBR_0001976101	2	HLA-DPA1*01:03/DPB1*02:01(1) / HLA-DPA1*01:03/DPB1*04:01(1) /	2
NBR_0002070801	5	HLA-DPA1*01:03/DPB1*02:01(3) / HLA-DPA1*01:03/DPB1*04:01(2) /	2
NBR_0002192501	5	HLA-DPA1*01:03/DPB1*02:01(3) / HLA-DPA1*01:03/DPB1*04:01(2) /	2
NBR_0000014301	3	HLA-DPA1*01:03/DPB1*02:01(2) / HLA-DPA1*01:03/DPB1*04:01(1) /	2
NBR_0000022501	10	HLA-DPA1*01:03/DPB1*02:01(6) / HLA-DPA1*01:03/DPB1*04:01(4) /	2
NBR_0000022801	4	HLA-DPA1*01:03/DPB1*02:01(3) / HLA-DPA1*01:03/DPB1*04:01(1) /	2
NBR_0000140301	3	HLA-DPA1*01:03/DPB1*02:01(2) / HLA-DPA1*01:03/DPB1*04:01(1) /	2
NBR_0000622701	4	HLA-DPA1*01:03/DPB1*02:01(3) / HLA-DPA1*01:03/DPB1*04:01(1) /	2
NBR_0000669001	2	HLA-DPA1*01:03/DPB1*02:01(1) / HLA-DPA1*01:03/DPB1*04:01(1) /	2
NBR_0000809301	7	HLA-DPA1*01:03/DPB1*02:01(6) / HLA-DPA1*01:03/DPB1*04:01(1) /	2
NBR_0000815701	6	HLA-DPA1*01:03/DPB1*02:01(5) / HLA-DPA1*01:03/DPB1*04:01(1) /	2
NBR_0000834501	2	HLA-DPA1*01:03/DPB1*02:01(1) / HLA-DPA1*01:03/DPB1*04:01(1) /	2
NBR_0000847901	2	HLA-DPA1*01:03/DPB1*04:01(1) / HLA-DPA1*01:03/DPB1*02:01(1) /	2
NBR_0000866301	2	HLA-DPA1*01:03/DPB1*02:01(1) / HLA-DPA1*01:03/DPB1*04:01(1) /	2
NBR_0000887201	8	HLA-DPA1*01:03/DPB1*02:01(5) / HLA-DPA1*01:03/DPB1*04:01(3) /	2
NBR_0000929701	4	HLA-DPA1*01:03/DPB1*02:01(3) / HLA-DPA1*01:03/DPB1*04:01(1) /	2
NBR_0000929801	4	HLA-DPA1*01:03/DPB1*02:01(3) / HLA-DPA1*01:03/DPB1*04:01(1) /	2
NBR_0000964701	2	HLA-DPA1*01:03/DPB1*02:01(1) / HLA-DPA1*01:03/DPB1*04:01(1) /	2
NBR_0000974701	4	HLA-DPA1*01:03/DPB1*02:01(3) / HLA-DPA1*01:03/DPB1*04:01(1) /	2
NBR_0000989101	2	HLA-DPA1*01:03/DPB1*02:01(1) / HLA-DPA1*01:03/DPB1*04:01(1) /	2
NBR_0001089301	9	HLA-DPA1*01:03/DPB1*02:01(5) / HLA-DPA1*01:03/DPB1*04:01(4) /	2
NBR_0001164501	3	HLA-DPA1*01:03/DPB1*02:01(2) / HLA-DPA1*01:03/DPB1*04:01(1) /	2
NBR_0001368301	2	HLA-DPA1*01:03/DPB1*02:01(1) / HLA-DPA1*01:03/DPB1*04:01(1) /	2
NBR_0001623601	15	HLA-DPA1*01:03/DPB1*02:01(12) / HLA-DPA1*01:03/DPB1*04:01(3) /	2
NBR_0001782501	6	HLA-DPA1*01:03/DPB1*02:01(5) / HLA-DPA1*01:03/DPB1*04:01(1) /	2
NBR_0001914901	3	HLA-DPA1*01:03/DPB1*02:01(2) / HLA-DPA1*01:03/DPB1*04:01(1) /	2
NBR_0002008501	5	HLA-DPA1*01:03/DPB1*02:01(4) / HLA-DPA1*01:03/DPB1*04:01(1) /	2
NBR_0000013701	15	HLA-DPA1*01:03/DPB1*02:01(12) / HLA-DPA1*01:03/DPB1*04:01(3) /	2
NBR_0000016501	2	HLA-DPA1*01:03/DPB1*02:01(1) / HLA-DPA1*01:03/DPB1*04:01(1) /	2
NBR_0000038301	2	HLA-DPA1*01:03/DPB1*02:01(1) / HLA-DPA1*01:03/DPB1*04:01(1) /	2
NBR_0000047001	2	HLA-DPA1*01:03/DPB1*02:01(1) / HLA-DPA1*01:03/DPB1*04:01(1) /	2
NBR_0000184101	2	HLA-DPA1*01:03/DPB1*02:01(1) / HLA-DPA1*01:03/DPB1*04:01(1) /	2
NBR_0000264401	12	HLA-DPA1*01:03/DPB1*02:01(9) / HLA-DPA1*01:03/DPB1*04:01(3) /	2
NBR_0000404701	7	HLA-DPA1*01:03/DPB1*02:01(4) / HLA-DPA1*01:03/DPB1*04:01(3) /	2
NBR_0000461601	8	HLA-DPA1*01:03/DPB1*02:01(6) / HLA-DPA1*01:03/DPB1*04:01(2) /	2
NBR_0000676301	3	HLA-DPA1*01:03/DPB1*02:01(2) / HLA-DPA1*02:01/DPB1*01:01(1) /	2
NBR_0000795601	3	HLA-DPA1*01:03/DPB1*02:01(2) / HLA-DPA1*02:01/DPB1*01:01(1) /	2
NBR_0000873601	6	HLA-DPA1*01:03/DPB1*02:01(5) / HLA-DPA1*01:03/DPB1*04:01(1) /	2
NBR_0000899901	3	HLA-DPA1*01:03/DPB1*02:01(2) / HLA-DPA1*01:03/DPB1*04:01(1) /	2
NBR_0000907801	20	HLA-DPA1*01:03/DPB1*02:01(14) / HLA-DPA1*01:03/DPB1*04:01(6) /	2
NBR_0001136101	2	HLA-DPA1*01:03/DPB1*02:01(1) / HLA-DPA1*01:03/DPB1*04:01(1) /	2
NBR_0001302801	10	HLA-DPA1*01:03/DPB1*02:01(8) / HLA-DPA1*01:03/DPB1*04:01(2) /	2
NBR_0001592401	14	HLA-DPA1*01:03/DPB1*02:01(11) / HLA-DPA1*01:03/DPB1*04:01(3) /	2
NBR_0001630201	4	HLA-DPA1*01:03/DPB1*02:01(3) / HLA-DPA1*01:03/DPB1*04:01(1) /	2
NBR_0001682801	7	HLA-DPA1*01:03/DPB1*02:01(6) / HLA-DPA1*01:03/DPB1*04:01(1) /	2
NBR_0001684601	20	HLA-DPA1*01:03/DPB1*02:01(14) / HLA-DPA1*01:03/DPB1*04:01(6) /	2
NBR_0001820901	21	HLA-DPA1*01:03/DPB1*02:01(17) / HLA-DPA1*01:03/DPB1*04:01(4) /	2
NBR_0001833001	7	HLA-DPA1*01:03/DPB1*02:01(4) / HLA-DPA1*01:03/DPB1*04:01(3) /	2
NBR_0001937101	6	HLA-DPA1*01:03/DPB1*02:01(4) / HLA-DPA1*01:03/DPB1*04:01(2) /	2
NBR_0001967001	2	HLA-DPA1*01:03/DPB1*02:01(1) / HLA-DPA1*01:03/DPB1*04:01(1) /	2
NBR_0000078401	2	HLA-DPA1*01:03/DPB1*02:01(1) / HLA-DPA1*01:03/DPB1*04:01(1) /	2
NBR_0000096001	17	HLA-DPA1*01:03/DPB1*02:01(15) / HLA-DPA1*01:03/DPB1*04:01(2) /	2
NBR_0000122501	2	HLA-DPA1*01:03/DPB1*02:01(1) / HLA-DPA1*01:03/DPB1*04:01(1) /	2
NBR_0000145801	3	HLA-DPA1*01:03/DPB1*02:01(2) / HLA-DPA1*01:03/DPB1*04:01(1) /	2
NBR_0000282201	2	HLA-DPA1*01:03/DPB1*02:01(1) / HLA-DPA1*01:03/DPB1*04:01(1) /	2
NBR_0000606201	10	HLA-DPA1*01:03/DPB1*02:01(6) / HLA-DPA1*01:03/DPB1*04:01(4) /	2
NBR_0000681201	11	HLA-DPA1*01:03/DPB1*02:01(8) / HLA-DPA1*01:03/DPB1*04:01(3) /	2
NBR_0000811701	15	HLA-DPA1*01:03/DPB1*02:01(12) / HLA-DPA1*01:03/DPB1*04:01(3) /	2
NBR_0000821601	4	HLA-DPA1*01:03/DPB1*02:01(3) / HLA-DPA1*01:03/DPB1*04:01(1) /	2
NBR_0000824901	9	HLA-DPA1*01:03/DPB1*02:01(8) / HLA-DPA1*01:03/DPB1*04:01(1) /	2
NBR_0000852101	3	HLA-DPA1*01:03/DPB1*02:01(2) / HLA-DPA1*01:03/DPB1*04:01(1) /	2
NBR_0001166101	21	HLA-DPA1*01:03/DPB1*02:01(17) / HLA-DPA1*01:03/DPB1*04:01(4) /	2
NBR_0001212201	5	HLA-DPA1*01:03/DPB1*02:01(4) / HLA-DPA1*01:03/DPB1*04:01(1) /	2
NBR_0001282001	10	HLA-DPA1*01:03/DPB1*02:01(8) / HLA-DPA1*01:03/DPB1*04:01(2) /	2
NBR_0001295901	2	HLA-DPA1*01:03/DPB1*02:01(1) / HLA-DPA1*01:03/DPB1*04:01(1) /	2
NBR_0001454701	2	HLA-DPA1*01:03/DPB1*02:01(1) / HLA-DPA1*01:03/DPB1*04:01(1) /	2
NBR_0001596101	2	HLA-DPA1*01:03/DPB1*02:01(1) / HLA-DPA1*01:03/DPB1*04:01(1) /	2
NBR_0001628901	2	HLA-DPA1*01:03/DPB1*02:01(1) / HLA-DPA1*01:03/DPB1*04:01(1) /	2
NBR_0001643401	2	HLA-DPA1*01:03/DPB1*02:01(1) / HLA-DPA1*01:03/DPB1*04:01(1) /	2
NBR_0001654001	9	HLA-DPA1*01:03/DPB1*02:01(5) / HLA-DPA1*01:03/DPB1*04:01(4) /	2
NBR_0001873701	4	HLA-DPA1*01:03/DPB1*02:01(3) / HLA-DPA1*01:03/DPB1*04:01(1) /	2
NBR_0001891101	2	HLA-DPA1*01:03/DPB1*02:01(1) / HLA-DPA1*02:01/DPB1*01:01(1) /	2
NBR_0001921501	10	HLA-DPA1*01:03/DPB1*02:01(6) / HLA-DPA1*01:03/DPB1*04:01(4) /	2
NBR_0002086001	12	HLA-DPA1*01:03/DPB1*02:01(11) / HLA-DPA1*01:03/DPB1*04:01(1) /	2
NBR_0002145701	2	HLA-DPA1*01:03/DPB1*02:01(1) / HLA-DPA1*01:03/DPB1*04:01(1) /	2
NBR_0002263801	6	HLA-DPA1*01:03/DPB1*02:01(5) / HLA-DPA1*01:03/DPB1*04:01(1) /	2
NBR_0000003801	5	HLA-DPA1*01:03/DPB1*02:01(4) / HLA-DPA1*01:03/DPB1*04:01(1) /	2
NBR_0001355801	12	HLA-DPA1*01:03/DPB1*02:01(10) / HLA-DPA1*01:03/DPB1*04:01(2) /	2
NBR_0001378401	6	HLA-DPA1*01:03/DPB1*02:01(5) / HLA-DPA1*01:03/DPB1*04:01(1) /	2
NBR_0001434401	2	HLA-DPA1*01:03/DPB1*02:01(1) / HLA-DPA1*01:03/DPB1*04:01(1) /	2
NBR_0001451801	2	HLA-DPA1*01:03/DPB1*02:01(1) / HLA-DPA1*01:03/DPB1*04:01(1) /	2
NBR_0001455801	2	HLA-DPA1*01:03/DPB1*02:01(1) / HLA-DPA1*02:01/DPB1*01:01(1) /	2
NBR_0001458901	22	HLA-DPA1*01:03/DPB1*02:01(14) / HLA-DPA1*01:03/DPB1*04:01(8) /	2
NBR_0001461201	3	HLA-DPA1*01:03/DPB1*02:01(2) / HLA-DPA1*01:03/DPB1*04:01(1) /	2
NBR_0001465001	6	HLA-DPA1*01:03/DPB1*02:01(5) / HLA-DPA1*01:03/DPB1*04:01(1) /	2
NBR_0001468501	2	HLA-DPA1*01:03/DPB1*02:01(1) / HLA-DPA1*01:03/DPB1*04:01(1) /	2
NBR_0001472301	8	HLA-DPA1*01:03/DPB1*02:01(7) / HLA-DPA1*01:03/DPB1*04:01(1) /	2
NBR_0001492001	4	HLA-DPA1*01:03/DPB1*02:01(3) / HLA-DPA1*01:03/DPB1*04:01(1) /	2
NBR_0001524501	17	HLA-DPA1*01:03/DPB1*02:01(10) / HLA-DPA1*01:03/DPB1*04:01(7) /	2
NBR_0001627301	2	HLA-DPA1*01:03/DPB1*02:01(1) / HLA-DPA1*01:03/DPB1*04:01(1) /	2
NBR_0001682001	5	HLA-DPA1*01:03/DPB1*02:01(4) / HLA-DPA1*01:03/DPB1*04:01(1) /	2
NBR_0001692301	3	HLA-DPA1*01:03/DPB1*02:01(2) / HLA-DPA1*01:03/DPB1*04:01(1) /	2
NBR_0001697401	6	HLA-DPA1*01:03/DPB1*02:01(5) / HLA-DPA1*02:01/DPB1*01:01(1) /	2
NBR_0001713501	9	HLA-DPA1*01:03/DPB1*02:01(8) / HLA-DPA1*01:03/DPB1*04:01(1) /	2
NBR_0001737501	6	HLA-DPA1*01:03/DPB1*02:01(5) / HLA-DPA1*01:03/DPB1*04:01(1) /	2
NBR_0001822501	3	HLA-DPA1*01:03/DPB1*02:01(2) / HLA-DPA1*01:03/DPB1*04:01(1) /	2
NBR_0001860701	13	HLA-DPA1*01:03/DPB1*02:01(11) / HLA-DPA1*01:03/DPB1*04:01(2) /	2
NBR_0001869601	7	HLA-DPA1*01:03/DPB1*02:01(6) / HLA-DPA1*01:03/DPB1*04:01(1) /	2
NBR_0002058101	2	HLA-DPA1*01:03/DPB1*02:01(1) / HLA-DPA1*01:03/DPB1*04:01(1) /	2
NBR_0002099701	2	HLA-DPA1*01:03/DPB1*02:01(1) / HLA-DPA1*01:03/DPB1*04:01(1) /	2
NBR_0002107401	2	HLA-DPA1*01:03/DPB1*02:01(1) / HLA-DPA1*01:03/DPB1*04:01(1) /	2
NBR_0002235101	3	HLA-DPA1*01:03/DPB1*02:01(2) / HLA-DPA1*01:03/DPB1*04:01(1) /	2
NBR_0002241301	2	HLA-DPA1*01:03/DPB1*02:01(1) / HLA-DPA1*01:03/DPB1*04:01(1) /	2
NBR_0000024301	2	HLA-DPA1*01:03/DPB1*02:01(1) / HLA-DPA1*01:03/DPB1*04:01(1) /	2
NBR_0000032801	2	HLA-DPA1*01:03/DPB1*02:01(1) / HLA-DPA1*01:03/DPB1*04:01(1) /	2
NBR_0000047901	5	HLA-DPA1*01:03/DPB1*02:01(4) / HLA-DPA1*01:03/DPB1*04:01(1) /	2
NBR_0000055301	14	HLA-DPA1*01:03/DPB1*02:01(13) / HLA-DPA1*01:03/DPB1*04:01(1) /	2
NBR_0000059401	6	HLA-DPA1*01:03/DPB1*02:01(4) / HLA-DPA1*01:03/DPB1*04:01(2) /	2
NBR_0000067401	7	HLA-DPA1*01:03/DPB1*02:01(5) / HLA-DPA1*01:03/DPB1*04:01(2) /	2
NBR_0000089301	2	HLA-DPA1*01:03/DPB1*02:01(1) / HLA-DPA1*01:03/DPB1*04:01(1) /	2
NBR_0000106501	2	HLA-DPA1*01:03/DPB1*02:01(1) / HLA-DPA1*01:03/DPB1*04:01(1) /	2
NBR_0000116401	15	HLA-DPA1*01:03/DPB1*02:01(10) / HLA-DPA1*01:03/DPB1*04:01(5) /	2
NBR_0000134501	7	HLA-DPA1*01:03/DPB1*02:01(4) / HLA-DPA1*01:03/DPB1*04:01(3) /	2
NBR_0000167601	28	HLA-DPA1*01:03/DPB1*02:01(18) / HLA-DPA1*01:03/DPB1*04:01(10) /	2
NBR_0000185501	2	HLA-DPA1*01:03/DPB1*02:01(1) / HLA-DPA1*01:03/DPB1*04:01(1) /	2
NBR_0000214601	5	HLA-DPA1*01:03/DPB1*02:01(4) / HLA-DPA1*01:03/DPB1*04:01(1) /	2
NBR_0000240401	8	HLA-DPA1*01:03/DPB1*02:01(5) / HLA-DPA1*01:03/DPB1*04:01(3) /	2
NBR_0000306501	2	HLA-DPA1*01:03/DPB1*02:01(1) / HLA-DPA1*01:03/DPB1*04:01(1) /	2
NBR_0000328201	2	HLA-DPA1*01:03/DPB1*02:01(1) / HLA-DPA1*01:03/DPB1*04:01(1) /	2
NBR_0000354001	5	HLA-DPA1*01:03/DPB1*02:01(4) / HLA-DPA1*01:03/DPB1*04:01(1) /	2
NBR_0000377501	14	HLA-DPA1*01:03/DPB1*02:01(13) / HLA-DPA1*01:03/DPB1*04:01(1) /	2
NBR_0000401801	4	HLA-DPA1*01:03/DPB1*02:01(3) / HLA-DPA1*01:03/DPB1*04:01(1) /	2
NBR_0000430301	2	HLA-DPA1*01:03/DPB1*02:01(1) / HLA-DPA1*01:03/DPB1*04:01(1) /	2
NBR_0000608101	4	HLA-DPA1*01:03/DPB1*02:01(1) / HLA-DPA1*01:03/DPB1*04:01(3) /	2
NBR_0000636701	8	HLA-DPA1*01:03/DPB1*02:01(6) / HLA-DPA1*01:03/DPB1*04:01(2) /	2
NBR_0000658301	4	HLA-DPA1*01:03/DPB1*02:01(2) / HLA-DPA1*01:03/DPB1*04:01(2) /	2
NBR_0000668501	2	HLA-DPA1*01:03/DPB1*02:01(1) / HLA-DPA1*01:03/DPB1*04:01(1) /	2
NBR_0000681101	2	HLA-DPA1*01:03/DPB1*02:01(1) / HLA-DPA1*01:03/DPB1*04:01(1) /	2
NBR_0000682101	22	HLA-DPA1*01:03/DPB1*02:01(16) / HLA-DPA1*01:03/DPB1*04:01(6) /	2
NBR_0000761901	17	HLA-DPA1*01:03/DPB1*02:01(15) / HLA-DPA1*01:03/DPB1*04:01(2) /	2
NBR_0000768401	21	HLA-DPA1*01:03/DPB1*02:01(16) / HLA-DPA1*01:03/DPB1*04:01(5) /	2
NBR_0000771001	12	HLA-DPA1*01:03/DPB1*02:01(8) / HLA-DPA1*01:03/DPB1*04:01(4) /	2
NBR_0000775101	4	HLA-DPA1*01:03/DPB1*02:01(3) / HLA-DPA1*01:03/DPB1*04:01(1) /	2
NBR_0000781001	4	HLA-DPA1*01:03/DPB1*02:01(3) / HLA-DPA1*01:03/DPB1*04:01(1) /	2
NBR_0000807801	19	HLA-DPA1*01:03/DPB1*02:01(14) / HLA-DPA1*01:03/DPB1*04:01(5) /	2
NBR_0000810401	13	HLA-DPA1*01:03/DPB1*02:01(9) / HLA-DPA1*01:03/DPB1*04:01(4) /	2
NBR_0000817201	2	HLA-DPA1*01:03/DPB1*02:01(1) / HLA-DPA1*01:03/DPB1*04:01(1) /	2
NBR_0000818501	5	HLA-DPA1*01:03/DPB1*02:01(4) / HLA-DPA1*01:03/DPB1*04:01(1) /	2
NBR_0000838901	5	HLA-DPA1*01:03/DPB1*02:01(4) / HLA-DPA1*01:03/DPB1*04:01(1) /	2
NBR_0000848501	2	HLA-DPA1*01:03/DPB1*02:01(1) / HLA-DPA1*02:01/DPB1*01:01(1) /	2
NBR_0000852701	5	HLA-DPA1*01:03/DPB1*02:01(4) / HLA-DPA1*01:03/DPB1*04:01(1) /	2
NBR_0000863201	6	HLA-DPA1*01:03/DPB1*02:01(5) / HLA-DPA1*01:03/DPB1*04:01(1) /	2
NBR_0000892301	5	HLA-DPA1*01:03/DPB1*02:01(4) / HLA-DPA1*01:03/DPB1*04:01(1) /	2
NBR_0000904701	14	HLA-DPA1*01:03/DPB1*02:01(11) / HLA-DPA1*01:03/DPB1*04:01(3) /	2
NBR_0000933201	12	HLA-DPA1*01:03/DPB1*02:01(7) / HLA-DPA1*01:03/DPB1*04:01(5) /	2
NBR_0000953501	4	HLA-DPA1*01:03/DPB1*02:01(3) / HLA-DPA1*01:03/DPB1*04:01(1) /	2
NBR_0000958501	22	HLA-DPA1*01:03/DPB1*02:01(17) / HLA-DPA1*01:03/DPB1*04:01(5) /	2
NBR_0000997501	9	HLA-DPA1*01:03/DPB1*02:01(5) / HLA-DPA1*01:03/DPB1*04:01(4) /	2
NBR_0001004301	3	HLA-DPA1*01:03/DPB1*02:01(2) / HLA-DPA1*01:03/DPB1*04:01(1) /	2
NBR_0001010301	17	HLA-DPA1*01:03/DPB1*02:01(13) / HLA-DPA1*01:03/DPB1*04:01(4) /	2
NBR_0001024901	3	HLA-DPA1*01:03/DPB1*02:01(2) / HLA-DPA1*01:03/DPB1*04:01(1) /	2
NBR_0001034001	4	HLA-DPA1*01:03/DPB1*02:01(3) / HLA-DPA1*01:03/DPB1*04:01(1) /	2
NBR_0001045501	2	HLA-DPA1*01:03/DPB1*02:01(1) / HLA-DPA1*01:03/DPB1*04:01(1) /	2
NBR_0001052901	5	HLA-DPA1*01:03/DPB1*02:01(4) / HLA-DPA1*01:03/DPB1*04:01(1) /	2
NBR_0001059301	14	HLA-DPA1*01:03/DPB1*02:01(9) / HLA-DPA1*01:03/DPB1*04:01(5) /	2
NBR_0001059401	3	HLA-DPA1*01:03/DPB1*02:01(2) / HLA-DPA1*02:01/DPB1*01:01(1) /	2
NBR_0001073901	7	HLA-DPA1*01:03/DPB1*02:01(4) / HLA-DPA1*01:03/DPB1*04:01(3) /	2
NBR_0001076201	3	HLA-DPA1*01:03/DPB1*02:01(2) / HLA-DPA1*01:03/DPB1*04:01(1) /	2
NBR_0001098501	8	HLA-DPA1*01:03/DPB1*02:01(6) / HLA-DPA1*01:03/DPB1*04:01(2) /	2
NBR_0001138501	5	HLA-DPA1*01:03/DPB1*02:01(4) / HLA-DPA1*01:03/DPB1*04:01(1) /	2
NBR_0001169401	10	HLA-DPA1*01:03/DPB1*02:01(9) / HLA-DPA1*01:03/DPB1*04:01(1) /	2
NBR_0001182801	3	HLA-DPA1*01:03/DPB1*02:01(2) / HLA-DPA1*01:03/DPB1*04:01(1) /	2
NBR_0001190401	12	HLA-DPA1*01:03/DPB1*02:01(10) / HLA-DPA1*01:03/DPB1*04:01(2) /	2
NBR_0001210001	2	HLA-DPA1*01:03/DPB1*02:01(1) / HLA-DPA1*01:03/DPB1*04:01(1) /	2
NBR_0001220701	15	HLA-DPA1*01:03/DPB1*02:01(11) / HLA-DPA1*01:03/DPB1*04:01(4) /	2
NBR_0001233701	2	HLA-DPA1*01:03/DPB1*02:01(1) / HLA-DPA1*01:03/DPB1*04:01(1) /	2
NBR_0001250501	2	HLA-DPA1*01:03/DPB1*02:01(1) / HLA-DPA1*01:03/DPB1*04:01(1) /	2
NBR_0001260101	2	HLA-DPA1*01:03/DPB1*02:01(1) / HLA-DPA1*01:03/DPB1*04:01(1) /	2
NBR_0001282401	8	HLA-DPA1*01:03/DPB1*02:01(7) / HLA-DPA1*01:03/DPB1*04:01(1) /	2
NBR_0001288401	3	HLA-DPA1*01:03/DPB1*02:01(2) / HLA-DPA1*01:03/DPB1*04:01(1) /	2
NBR_0001294501	10	HLA-DPA1*01:03/DPB1*02:01(6) / HLA-DPA1*01:03/DPB1*04:01(4) /	2
NBR_0001319201	12	HLA-DPA1*01:03/DPB1*02:01(8) / HLA-DPA1*01:03/DPB1*04:01(4) /	2
NBR_0001325201	3	HLA-DPA1*01:03/DPB1*02:01(2) / HLA-DPA1*01:03/DPB1*04:01(1) /	2
NBR_0001340301	7	HLA-DPA1*01:03/DPB1*02:01(4) / HLA-DPA1*01:03/DPB1*04:01(3) /	2
NBR_0001346601	7	HLA-DPA1*01:03/DPB1*02:01(6) / HLA-DPA1*01:03/DPB1*04:01(1) /	2
NBR_0001349101	12	HLA-DPA1*01:03/DPB1*02:01(10) / HLA-DPA1*01:03/DPB1*04:01(2) /	2
NBR_0001385501	3	HLA-DPA1*01:03/DPB1*02:01(2) / HLA-DPA1*01:03/DPB1*04:01(1) /	2
NBR_0001390201	8	HLA-DPA1*01:03/DPB1*02:01(6) / HLA-DPA1*01:03/DPB1*04:01(2) /	2
NBR_0001392301	6	HLA-DPA1*01:03/DPB1*02:01(5) / HLA-DPA1*01:03/DPB1*04:01(1) /	2
NBR_0001430701	2	HLA-DPA1*01:03/DPB1*02:01(1) / HLA-DPA1*01:03/DPB1*04:01(1) /	2
NBR_0001463801	5	HLA-DPA1*01:03/DPB1*02:01(4) / HLA-DPA1*01:03/DPB1*04:01(1) /	2
NBR_0001465301	3	HLA-DPA1*01:03/DPB1*02:01(2) / HLA-DPA1*01:03/DPB1*04:01(1) /	2
NBR_0001476101	2	HLA-DPA1*01:03/DPB1*02:01(1) / HLA-DPA1*01:03/DPB1*04:01(1) /	2
NBR_0001479101	8	HLA-DPA1*01:03/DPB1*02:01(6) / HLA-DPA1*01:03/DPB1*04:01(2) /	2
NBR_0001513401	6	HLA-DPA1*01:03/DPB1*02:01(5) / HLA-DPA1*01:03/DPB1*04:01(1) /	2
NBR_0001528801	3	HLA-DPA1*01:03/DPB1*02:01(2) / HLA-DPA1*01:03/DPB1*04:01(1) /	2
NBR_0001550901	5	HLA-DPA1*01:03/DPB1*02:01(3) / HLA-DPA1*01:03/DPB1*04:01(2) /	2
NBR_0001582801	24	HLA-DPA1*01:03/DPB1*02:01(18) / HLA-DPA1*01:03/DPB1*04:01(6) /	2
NBR_0001584901	2	HLA-DPA1*01:03/DPB1*02:01(1) / HLA-DPA1*01:03/DPB1*04:01(1) /	2
NBR_0001589801	4	HLA-DPA1*01:03/DPB1*02:01(3) / HLA-DPA1*02:01/DPB1*01:01(1) /	2
NBR_0001613601	4	HLA-DPA1*01:03/DPB1*02:01(3) / HLA-DPA1*01:03/DPB1*04:01(1) /	2
NBR_0001616701	2	HLA-DPA1*01:03/DPB1*02:01(1) / HLA-DPA1*01:03/DPB1*04:01(1) /	2
NBR_0001634001	7	HLA-DPA1*01:03/DPB1*02:01(3) / HLA-DPA1*01:03/DPB1*04:01(4) /	2
NBR_0001648101	3	HLA-DPA1*01:03/DPB1*02:01(2) / HLA-DPA1*02:01/DPB1*01:01(1) /	2
NBR_0001669901	17	HLA-DPA1*01:03/DPB1*02:01(11) / HLA-DPA1*01:03/DPB1*04:01(6) /	2
NBR_0001672501	3	HLA-DPA1*01:03/DPB1*02:01(2) / HLA-DPA1*02:01/DPB1*01:01(1) /	2
NBR_0001770301	53	HLA-DPA1*01:03/DPB1*02:01(39) / HLA-DPA1*01:03/DPB1*04:01(14) /	2
NBR_0001778901	6	HLA-DPA1*01:03/DPB1*02:01(4) / HLA-DPA1*01:03/DPB1*04:01(2) /	2
NBR_0001796801	5	HLA-DPA1*01:03/DPB1*02:01(3) / HLA-DPA1*01:03/DPB1*04:01(2) /	2
NBR_0001823501	2	HLA-DPA1*01:03/DPB1*02:01(1) / HLA-DPA1*01:03/DPB1*04:01(1) /	2
NBR_0001853101	5	HLA-DPA1*01:03/DPB1*02:01(4) / HLA-DPA1*01:03/DPB1*04:01(1) /	2
NBR_0001856301	2	HLA-DPA1*01:03/DPB1*02:01(1) / HLA-DPA1*01:03/DPB1*04:01(1) /	2
NBR_0001862401	2	HLA-DPA1*01:03/DPB1*02:01(1) / HLA-DPA1*01:03/DPB1*04:01(1) /	2
NBR_0001906001	9	HLA-DPA1*01:03/DPB1*02:01(8) / HLA-DPA1*01:03/DPB1*04:01(1) /	2
NBR_0001914501	3	HLA-DPA1*01:03/DPB1*02:01(2) / HLA-DPA1*01:03/DPB1*04:01(1) /	2
NBR_0001914601	2	HLA-DPA1*01:03/DPB1*02:01(1) / HLA-DPA1*01:03/DPB1*04:01(1) /	2
NBR_0001935001	9	HLA-DPA1*01:03/DPB1*02:01(6) / HLA-DPA1*01:03/DPB1*04:01(3) /	2
NBR_0001947101	4	HLA-DPA1*01:03/DPB1*02:01(3) / HLA-DPA1*01:03/DPB1*04:01(1) /	2
NBR_0001963601	2	HLA-DPA1*01:03/DPB1*02:01(1) / HLA-DPA1*01:03/DPB1*04:01(1) /	2
NBR_0001981101	3	HLA-DPA1*01:03/DPB1*02:01(2) / HLA-DPA1*01:03/DPB1*04:01(1) /	2
NBR_0002013501	2	HLA-DPA1*01:03/DPB1*02:01(1) / HLA-DPA1*01:03/DPB1*04:01(1) /	2
NBR_0002020101	28	HLA-DPA1*01:03/DPB1*02:01(18) / HLA-DPA1*01:03/DPB1*04:01(10) /	2
NBR_0002080401	8	HLA-DPA1*01:03/DPB1*02:01(5) / HLA-DPA1*01:03/DPB1*04:01(3) /	2
NBR_0002119801	6	HLA-DPA1*01:03/DPB1*02:01(5) / HLA-DPA1*01:03/DPB1*04:01(1) /	2
NBR_0002124901	8	HLA-DPA1*01:03/DPB1*02:01(7) / HLA-DPA1*01:03/DPB1*04:01(1) /	2
NBR_0002183401	2	HLA-DPA1*01:03/DPB1*02:01(1) / HLA-DPA1*01:03/DPB1*04:01(1) /	2
NBR_0002214701	2	HLA-DPA1*01:03/DPB1*02:01(1) / HLA-DPA1*01:03/DPB1*04:01(1) /	2
NBR_0002236701	6	HLA-DPA1*01:03/DPB1*02:01(5) / HLA-DPA1*01:03/DPB1*04:01(1) /	2
NBR_0002273901	10	HLA-DPA1*01:03/DPB1*02:01(6) / HLA-DPA1*01:03/DPB1*04:01(4) /	2
NBR_0000005601	4	HLA-DPA1*01:03/DPB1*02:01(2) / HLA-DPA1*01:03/DPB1*04:01(2) /	2
NBR_0000025901	4	HLA-DPA1*01:03/DPB1*02:01(2) / HLA-DPA1*01:03/DPB1*04:01(2) /	2
NBR_0000030901	6	HLA-DPA1*01:03/DPB1*02:01(5) / HLA-DPA1*01:03/DPB1*04:01(1) /	2
NBR_0000045001	2	HLA-DPA1*01:03/DPB1*02:01(1) / HLA-DPA1*01:03/DPB1*04:01(1) /	2
NBR_0000051801	2	HLA-DPA1*01:03/DPB1*02:01(1) / HLA-DPA1*01:03/DPB1*04:01(1) /	2
NBR_0000101801	7	HLA-DPA1*01:03/DPB1*02:01(6) / HLA-DPA1*01:03/DPB1*04:01(1) /	2
NBR_0000102201	7	HLA-DPA1*01:03/DPB1*02:01(5) / HLA-DPA1*01:03/DPB1*04:01(2) /	2
NBR_0000110301	7	HLA-DPA1*01:03/DPB1*02:01(6) / HLA-DPA1*01:03/DPB1*04:01(1) /	2
NBR_0000135701	6	HLA-DPA1*01:03/DPB1*02:01(5) / HLA-DPA1*01:03/DPB1*04:01(1) /	2
NBR_0000165001	2	HLA-DPA1*01:03/DPB1*02:01(1) / HLA-DPA1*01:03/DPB1*04:01(1) /	2
NBR_0000169501	9	HLA-DPA1*01:03/DPB1*02:01(6) / HLA-DPA1*01:03/DPB1*04:01(3) /	2
NBR_0000177801	3	HLA-DPA1*01:03/DPB1*02:01(2) / HLA-DPA1*01:03/DPB1*04:01(1) /	2
NBR_0000191701	7	HLA-DPA1*01:03/DPB1*02:01(6) / HLA-DPA1*01:03/DPB1*04:01(1) /	2
NBR_0000192001	2	HLA-DPA1*01:03/DPB1*02:01(1) / HLA-DPA1*01:03/DPB1*04:01(1) /	2
NBR_0000237301	2	HLA-DPA1*01:03/DPB1*02:01(1) / HLA-DPA1*01:03/DPB1*04:01(1) /	2
NBR_0000238701	2	HLA-DPA1*01:03/DPB1*02:01(1) / HLA-DPA1*01:03/DPB1*04:01(1) /	2
NBR_0000268101	3	HLA-DPA1*01:03/DPB1*02:01(2) / HLA-DPA1*01:03/DPB1*04:01(1) /	2
NBR_0000297201	2	HLA-DPA1*01:03/DPB1*02:01(1) / HLA-DPA1*01:03/DPB1*04:01(1) /	2
NBR_0000377801	12	HLA-DPA1*01:03/DPB1*02:01(8) / HLA-DPA1*01:03/DPB1*04:01(4) /	2
NBR_0000467801	3	HLA-DPA1*01:03/DPB1*02:01(2) / HLA-DPA1*01:03/DPB1*04:01(1) /	2
NBR_0000569501	5	HLA-DPA1*01:03/DPB1*02:01(4) / HLA-DPA1*01:03/DPB1*04:01(1) /	2
NBR_0000572201	3	HLA-DPA1*01:03/DPB1*02:01(2) / HLA-DPA1*01:03/DPB1*04:01(1) /	2
NBR_0000602801	2	HLA-DPA1*01:03/DPB1*02:01(1) / HLA-DPA1*01:03/DPB1*04:01(1) /	2
NBR_0000659301	2	HLA-DPA1*01:03/DPB1*02:01(1) / HLA-DPA1*01:03/DPB1*04:01(1) /	2
NBR_0000668001	2	HLA-DPA1*01:03/DPB1*02:01(1) / HLA-DPA1*01:03/DPB1*04:01(1) /	2
NBR_0000674501	7	HLA-DPA1*01:03/DPB1*02:01(5) / HLA-DPA1*01:03/DPB1*04:01(2) /	2
NBR_0000690101	10	HLA-DPA1*01:03/DPB1*02:01(6) / HLA-DPA1*01:03/DPB1*04:01(4) /	2
NBR_0000719301	2	HLA-DPA1*01:03/DPB1*02:01(1) / HLA-DPA1*01:03/DPB1*04:01(1) /	2
NBR_0000733401	4	HLA-DPA1*01:03/DPB1*02:01(3) / HLA-DPA1*01:03/DPB1*04:01(1) /	2
NBR_0000764901	13	HLA-DPA1*01:03/DPB1*02:01(11) / HLA-DPA1*01:03/DPB1*04:01(2) /	2
NBR_0000765501	2	HLA-DPA1*01:03/DPB1*02:01(1) / HLA-DPA1*01:03/DPB1*04:01(1) /	2
NBR_0000769801	14	HLA-DPA1*01:03/DPB1*02:01(12) / HLA-DPA1*01:03/DPB1*04:01(2) /	2
NBR_0000829401	2	HLA-DPA1*01:03/DPB1*02:01(1) / HLA-DPA1*01:03/DPB1*04:01(1) /	2
NBR_0000832201	7	HLA-DPA1*01:03/DPB1*02:01(5) / HLA-DPA1*01:03/DPB1*04:01(2) /	2
NBR_0000838801	5	HLA-DPA1*01:03/DPB1*02:01(4) / HLA-DPA1*01:03/DPB1*04:01(1) /	2
NBR_0000854501	3	HLA-DPA1*01:03/DPB1*02:01(2) / HLA-DPA1*01:03/DPB1*04:01(1) /	2
NBR_0000876501	3	HLA-DPA1*01:03/DPB1*02:01(2) / HLA-DPA1*01:03/DPB1*04:01(1) /	2
NBR_0000886701	3	HLA-DPA1*01:03/DPB1*02:01(2) / HLA-DPA1*01:03/DPB1*04:01(1) /	2
NBR_0000886901	3	HLA-DPA1*01:03/DPB1*02:01(2) / HLA-DPA1*01:03/DPB1*04:01(1) /	2
NBR_0000900001	3	HLA-DPA1*01:03/DPB1*02:01(2) / HLA-DPA1*01:03/DPB1*04:01(1) /	2
NBR_0000900101	2	HLA-DPA1*02:01/DPB1*01:01(1) / HLA-DPA1*01:03/DPB1*02:01(1) /	2
NBR_0000904801	2	HLA-DPA1*01:03/DPB1*02:01(1) / HLA-DPA1*01:03/DPB1*04:01(1) /	2
NBR_0000906001	2	HLA-DPA1*02:01/DPB1*01:01(1) / HLA-DPA1*01:03/DPB1*02:01(1) /	2
NBR_0000938501	4	HLA-DPA1*01:03/DPB1*02:01(3) / HLA-DPA1*01:03/DPB1*04:01(1) /	2
NBR_0000995201	2	HLA-DPA1*01:03/DPB1*02:01(1) / HLA-DPA1*01:03/DPB1*04:01(1) /	2
NBR_0001022901	3	HLA-DPA1*01:03/DPB1*02:01(2) / HLA-DPA1*01:03/DPB1*04:01(1) /	2
NBR_0001025601	3	HLA-DPA1*01:03/DPB1*02:01(2) / HLA-DPA1*01:03/DPB1*04:01(1) /	2
NBR_0001031301	6	HLA-DPA1*01:03/DPB1*02:01(5) / HLA-DPA1*01:03/DPB1*04:01(1) /	2
NBR_0001033101	3	HLA-DPA1*01:03/DPB1*02:01(2) / HLA-DPA1*01:03/DPB1*04:01(1) /	2
NBR_0001058101	6	HLA-DPA1*01:03/DPB1*02:01(5) / HLA-DPA1*01:03/DPB1*04:01(1) /	2
NBR_0001058501	5	HLA-DPA1*01:03/DPB1*02:01(4) / HLA-DPA1*01:03/DPB1*04:01(1) /	2
NBR_0001067101	3	HLA-DPA1*01:03/DPB1*02:01(2) / HLA-DPA1*01:03/DPB1*04:01(1) /	2
NBR_0001080901	3	HLA-DPA1*01:03/DPB1*02:01(2) / HLA-DPA1*01:03/DPB1*04:01(1) /	2
NBR_0001081001	6	HLA-DPA1*01:03/DPB1*02:01(5) / HLA-DPA1*01:03/DPB1*04:01(1) /	2
NBR_0001100501	3	HLA-DPA1*01:03/DPB1*02:01(2) / HLA-DPA1*01:03/DPB1*04:01(1) /	2
NBR_0001115201	9	HLA-DPA1*01:03/DPB1*02:01(7) / HLA-DPA1*01:03/DPB1*04:01(2) /	2
NBR_0001121201	2	HLA-DPA1*01:03/DPB1*02:01(1) / HLA-DPA1*01:03/DPB1*04:01(1) /	2
NBR_0001143701	5	HLA-DPA1*01:03/DPB1*02:01(4) / HLA-DPA1*01:03/DPB1*04:01(1) /	2
NBR_0001145601	2	HLA-DPA1*01:03/DPB1*02:01(1) / HLA-DPA1*01:03/DPB1*04:01(1) /	2
NBR_0001146701	2	HLA-DPA1*01:03/DPB1*02:01(1) / HLA-DPA1*01:03/DPB1*04:01(1) /	2
NBR_0001150001	6	HLA-DPA1*01:03/DPB1*02:01(5) / HLA-DPA1*01:03/DPB1*04:01(1) /	2
NBR_0001158101	3	HLA-DPA1*01:03/DPB1*02:01(1) / HLA-DPA1*01:03/DPB1*04:01(2) /	2
NBR_0001167701	3	HLA-DPA1*01:03/DPB1*02:01(2) / HLA-DPA1*01:03/DPB1*04:01(1) /	2
NBR_0001188501	12	HLA-DPA1*01:03/DPB1*02:01(9) / HLA-DPA1*01:03/DPB1*04:01(3) /	2
NBR_0001202801	2	HLA-DPA1*01:03/DPB1*02:01(1) / HLA-DPA1*01:03/DPB1*04:01(1) /	2
NBR_0001207001	2	HLA-DPA1*01:03/DPB1*02:01(1) / HLA-DPA1*01:03/DPB1*04:01(1) /	2
NBR_0001227701	2	HLA-DPA1*01:03/DPB1*02:01(1) / HLA-DPA1*01:03/DPB1*04:01(1) /	2
NBR_0001234101	3	HLA-DPA1*01:03/DPB1*02:01(2) / HLA-DPA1*01:03/DPB1*04:01(1) /	2
NBR_0001242901	16	HLA-DPA1*01:03/DPB1*02:01(11) / HLA-DPA1*01:03/DPB1*04:01(5) /	2
NBR_0001260301	5	HLA-DPA1*01:03/DPB1*02:01(4) / HLA-DPA1*01:03/DPB1*04:01(1) /	2
NBR_0001272401	3	HLA-DPA1*01:03/DPB1*02:01(2) / HLA-DPA1*01:03/DPB1*04:01(1) /	2
NBR_0001293901	10	HLA-DPA1*01:03/DPB1*02:01(8) / HLA-DPA1*01:03/DPB1*04:01(2) /	2
NBR_0001346801	2	HLA-DPA1*01:03/DPB1*02:01(1) / HLA-DPA1*01:03/DPB1*04:01(1) /	2
NBR_0001350601	7	HLA-DPA1*01:03/DPB1*02:01(6) / HLA-DPA1*01:03/DPB1*04:01(1) /	2
NBR_0001376301	5	HLA-DPA1*01:03/DPB1*02:01(4) / HLA-DPA1*01:03/DPB1*04:01(1) /	2
NBR_0001393501	3	HLA-DPA1*01:03/DPB1*02:01(2) / HLA-DPA1*01:03/DPB1*04:01(1) /	2
NBR_0001410801	4	HLA-DPA1*01:03/DPB1*02:01(3) / HLA-DPA1*01:03/DPB1*04:01(1) /	2
NBR_0001440701	5	HLA-DPA1*01:03/DPB1*02:01(4) / HLA-DPA1*01:03/DPB1*04:01(1) /	2
NBR_0001441501	22	HLA-DPA1*01:03/DPB1*02:01(19) / HLA-DPA1*01:03/DPB1*04:01(3) /	2
NBR_0001471001	3	HLA-DPA1*01:03/DPB1*02:01(2) / HLA-DPA1*01:03/DPB1*04:01(1) /	2
NBR_0001489301	11	HLA-DPA1*01:03/DPB1*02:01(9) / HLA-DPA1*01:03/DPB1*04:01(2) /	2
NBR_0001509001	9	HLA-DPA1*01:03/DPB1*02:01(8) / HLA-DPA1*01:03/DPB1*04:01(1) /	2
NBR_0001514101	3	HLA-DPA1*01:03/DPB1*02:01(2) / HLA-DPA1*01:03/DPB1*04:01(1) /	2
NBR_0001518901	2	HLA-DPA1*01:03/DPB1*02:01(1) / HLA-DPA1*01:03/DPB1*04:01(1) /	2
NBR_0001532501	10	HLA-DPA1*01:03/DPB1*02:01(8) / HLA-DPA1*01:03/DPB1*04:01(2) /	2
NBR_0001544201	3	HLA-DPA1*01:03/DPB1*02:01(2) / HLA-DPA1*01:03/DPB1*04:01(1) /	2
NBR_0001563301	2	HLA-DPA1*01:03/DPB1*02:01(1) / HLA-DPA1*01:03/DPB1*04:01(1) /	2
NBR_0001664201	9	HLA-DPA1*01:03/DPB1*02:01(7) / HLA-DPA1*01:03/DPB1*04:01(2) /	2
NBR_0001730601	10	HLA-DPA1*01:03/DPB1*02:01(9) / HLA-DPA1*01:03/DPB1*04:01(1) /	2
NBR_0001765401	2	HLA-DPA1*01:03/DPB1*02:01(1) / HLA-DPA1*01:03/DPB1*04:01(1) /	2
NBR_0001778101	4	HLA-DPA1*01:03/DPB1*02:01(3) / HLA-DPA1*01:03/DPB1*04:01(1) /	2
NBR_0001779201	2	HLA-DPA1*01:03/DPB1*02:01(1) / HLA-DPA1*01:03/DPB1*04:01(1) /	2
NBR_0001796601	6	HLA-DPA1*01:03/DPB1*02:01(4) / HLA-DPA1*01:03/DPB1*04:01(2) /	2
NBR_0001800101	5	HLA-DPA1*01:03/DPB1*02:01(3) / HLA-DPA1*01:03/DPB1*04:01(2) /	2
NBR_0001800201	5	HLA-DPA1*01:03/DPB1*02:01(3) / HLA-DPA1*01:03/DPB1*04:01(2) /	2
NBR_0001818301	5	HLA-DPA1*01:03/DPB1*02:01(2) / HLA-DPA1*01:03/DPB1*04:01(3) /	2
NBR_0001829901	4	HLA-DPA1*01:03/DPB1*02:01(2) / HLA-DPA1*01:03/DPB1*04:01(2) /	2
NBR_0001880701	16	HLA-DPA1*01:03/DPB1*02:01(13) / HLA-DPA1*01:03/DPB1*04:01(3) /	2
NBR_0001890801	2	HLA-DPA1*01:03/DPB1*02:01(1) / HLA-DPA1*01:03/DPB1*04:01(1) /	2
NBR_0001891701	2	HLA-DPA1*01:03/DPB1*02:01(1) / HLA-DPA1*01:03/DPB1*04:01(1) /	2
NBR_0001960801	2	HLA-DPA1*01:03/DPB1*02:01(1) / HLA-DPA1*01:03/DPB1*04:01(1) /	2
NBR_0001967601	4	HLA-DPA1*01:03/DPB1*02:01(3) / HLA-DPA1*01:03/DPB1*04:01(1) /	2
NBR_0001973201	4	HLA-DPA1*01:03/DPB1*02:01(3) / HLA-DPA1*01:03/DPB1*04:01(1) /	2
NBR_0001989201	6	HLA-DPA1*01:03/DPB1*02:01(4) / HLA-DPA1*01:03/DPB1*04:01(2) /	2
NBR_0001998801	4	HLA-DPA1*01:03/DPB1*02:01(3) / HLA-DPA1*01:03/DPB1*04:01(1) /	2
NBR_0002041101	7	HLA-DPA1*01:03/DPB1*02:01(5) / HLA-DPA1*01:03/DPB1*04:01(2) /	2
NBR_0002044201	3	HLA-DPA1*01:03/DPB1*02:01(2) / HLA-DPA1*01:03/DPB1*04:01(1) /	2
NBR_0002048501	2	HLA-DPA1*01:03/DPB1*02:01(1) / HLA-DPA1*01:03/DPB1*04:01(1) /	2
NBR_0002060701	3	HLA-DPA1*01:03/DPB1*02:01(2) / HLA-DPA1*01:03/DPB1*04:01(1) /	2
NBR_0002093701	2	HLA-DPA1*01:03/DPB1*02:01(1) / HLA-DPA1*01:03/DPB1*04:01(1) /	2
NBR_0002139701	2	HLA-DPA1*01:03/DPB1*02:01(1) / HLA-DPA1*01:03/DPB1*04:01(1) /	2
NBR_0002160601	6	HLA-DPA1*01:03/DPB1*02:01(4) / HLA-DPA1*01:03/DPB1*04:01(2) /	2
NBR_0002197601	12	HLA-DPA1*01:03/DPB1*02:01(9) / HLA-DPA1*01:03/DPB1*04:01(3) /	2
NBR_0002200601	2	HLA-DPA1*01:03/DPB1*02:01(1) / HLA-DPA1*01:03/DPB1*04:01(1) /	2
NBR_0002210301	2	HLA-DPA1*01:03/DPB1*02:01(1) / HLA-DPA1*01:03/DPB1*04:01(1) /	2
NBR_0000027401	8	HLA-DPA1*01:03/DPB1*02:01(6) / HLA-DPA1*01:03/DPB1*04:01(2) /	2
NBR_0000028101	7	HLA-DPA1*01:03/DPB1*02:01(6) / HLA-DPA1*01:03/DPB1*04:01(1) /	2
NBR_0000049501	13	HLA-DPA1*01:03/DPB1*02:01(7) / HLA-DPA1*01:03/DPB1*04:01(6) /	2
NBR_0000059001	5	HLA-DPA1*01:03/DPB1*02:01(4) / HLA-DPA1*01:03/DPB1*04:01(1) /	2
NBR_0000078801	3	HLA-DPA1*01:03/DPB1*02:01(2) / HLA-DPA1*01:03/DPB1*04:01(1) /	2
NBR_0000093801	2	HLA-DPA1*01:03/DPB1*02:01(1) / HLA-DPA1*01:03/DPB1*04:01(1) /	2
NBR_0000232301	2	HLA-DPA1*01:03/DPB1*02:01(1) / HLA-DPA1*01:03/DPB1*04:01(1) /	2
NBR_0000429301	2	HLA-DPA1*01:03/DPB1*02:01(1) / HLA-DPA1*01:03/DPB1*04:01(1) /	2
NBR_0000564401	2	HLA-DPA1*01:03/DPB1*02:01(1) / HLA-DPA1*01:03/DPB1*04:01(1) /	2
NBR_0000577901	35	HLA-DPA1*01:03/DPB1*02:01(22) / HLA-DPA1*01:03/DPB1*04:01(13) /	2
NBR_0000591101	2	HLA-DPA1*01:03/DPB1*02:01(1) / HLA-DPA1*01:03/DPB1*04:01(1) /	2
NBR_0000593001	21	HLA-DPA1*01:03/DPB1*02:01(14) / HLA-DPA1*01:03/DPB1*04:01(7) /	2
NBR_0000634601	10	HLA-DPA1*01:03/DPB1*02:01(5) / HLA-DPA1*01:03/DPB1*04:01(5) /	2
NBR_0000650701	10	HLA-DPA1*01:03/DPB1*02:01(6) / HLA-DPA1*01:03/DPB1*04:01(4) /	2
NBR_0000659101	2	HLA-DPA1*01:03/DPB1*02:01(1) / HLA-DPA1*01:03/DPB1*04:01(1) /	2
NBR_0000765401	2	HLA-DPA1*01:03/DPB1*02:01(1) / HLA-DPA1*01:03/DPB1*04:01(1) /	2
NBR_0000802701	2	HLA-DPA1*01:03/DPB1*02:01(1) / HLA-DPA1*01:03/DPB1*04:01(1) /	2
NBR_0000852301	6	HLA-DPA1*01:03/DPB1*02:01(5) / HLA-DPA1*01:03/DPB1*04:01(1) /	2
NBR_0000853201	15	HLA-DPA1*01:03/DPB1*02:01(12) / HLA-DPA1*01:03/DPB1*04:01(3) /	2
NBR_0000912401	3	HLA-DPA1*01:03/DPB1*02:01(2) / HLA-DPA1*01:03/DPB1*04:01(1) /	2
NBR_0000915601	2	HLA-DPA1*01:03/DPB1*02:01(1) / HLA-DPA1*01:03/DPB1*04:01(1) /	2
NBR_0000930301	2	HLA-DPA1*01:03/DPB1*02:01(1) / HLA-DPA1*01:03/DPB1*04:01(1) /	2
NBR_0000937901	7	HLA-DPA1*01:03/DPB1*02:01(6) / HLA-DPA1*01:03/DPB1*04:01(1) /	2
NBR_0000967301	2	HLA-DPA1*01:03/DPB1*02:01(1) / HLA-DPA1*01:03/DPB1*04:01(1) /	2
NBR_0000986201	24	HLA-DPA1*01:03/DPB1*02:01(16) / HLA-DPA1*01:03/DPB1*04:01(8) /	2
NBR_0001025101	3	HLA-DPA1*01:03/DPB1*02:01(2) / HLA-DPA1*01:03/DPB1*04:01(1) /	2
NBR_0001035201	20	HLA-DPA1*01:03/DPB1*02:01(14) / HLA-DPA1*01:03/DPB1*04:01(6) /	2
NBR_0001062101	3	HLA-DPA1*01:03/DPB1*02:01(2) / HLA-DPA1*01:03/DPB1*04:01(1) /	2
NBR_0001145301	9	HLA-DPA1*01:03/DPB1*02:01(6) / HLA-DPA1*01:03/DPB1*04:01(3) /	2
NBR_0001276201	9	HLA-DPA1*01:03/DPB1*02:01(5) / HLA-DPA1*01:03/DPB1*04:01(4) /	2
NBR_0001384401	2	HLA-DPA1*01:03/DPB1*02:01(1) / HLA-DPA1*01:03/DPB1*04:01(1) /	2
NBR_0001540601	6	HLA-DPA1*01:03/DPB1*02:01(5) / HLA-DPA1*01:03/DPB1*04:01(1) /	2
NBR_0001573501	3	HLA-DPA1*01:03/DPB1*02:01(2) / HLA-DPA1*01:03/DPB1*04:01(1) /	2
NBR_0001617801	3	HLA-DPA1*01:03/DPB1*02:01(2) / HLA-DPA1*01:03/DPB1*04:01(1) /	2
NBR_0001664101	9	HLA-DPA1*01:03/DPB1*02:01(7) / HLA-DPA1*01:03/DPB1*04:01(2) /	2
NBR_0001666901	3	HLA-DPA1*01:03/DPB1*02:01(2) / HLA-DPA1*01:03/DPB1*04:01(1) /	2
NBR_0001754901	5	HLA-DPA1*01:03/DPB1*02:01(4) / HLA-DPA1*01:03/DPB1*04:01(1) /	2
NBR_0001804301	2	HLA-DPA1*01:03/DPB1*02:01(1) / HLA-DPA1*01:03/DPB1*04:01(1) /	2
NBR_0001830101	8	HLA-DPA1*01:03/DPB1*02:01(4) / HLA-DPA1*01:03/DPB1*04:01(4) /	2
NBR_0001854401	2	HLA-DPA1*01:03/DPB1*02:01(1) / HLA-DPA1*01:03/DPB1*04:01(1) /	2
NBR_0001869501	2	HLA-DPA1*01:03/DPB1*02:01(1) / HLA-DPA1*01:03/DPB1*04:01(1) /	2
NBR_0001887201	3	HLA-DPA1*01:03/DPB1*02:01(2) / HLA-DPA1*01:03/DPB1*04:01(1) /	2
NBR_0001892501	2	HLA-DPA1*01:03/DPB1*02:01(1) / HLA-DPA1*01:03/DPB1*04:01(1) /	2
NBR_0001892701	6	HLA-DPA1*01:03/DPB1*02:01(5) / HLA-DPA1*01:03/DPB1*04:01(1) /	2
NBR_0001914201	4	HLA-DPA1*01:03/DPB1*02:01(3) / HLA-DPA1*01:03/DPB1*04:01(1) /	2
NBR_0001993201	11	HLA-DPA1*01:03/DPB1*02:01(7) / HLA-DPA1*01:03/DPB1*04:01(4) /	2
NBR_0002006301	2	HLA-DPA1*01:03/DPB1*02:01(1) / HLA-DPA1*01:03/DPB1*04:01(1) /	2
NBR_0002061201	8	HLA-DPA1*01:03/DPB1*02:01(6) / HLA-DPA1*01:03/DPB1*04:01(2) /	2
NBR_0002063601	6	HLA-DPA1*01:03/DPB1*02:01(3) / HLA-DPA1*01:03/DPB1*04:01(3) /	2
NBR_0002107701	2	HLA-DPA1*01:03/DPB1*02:01(1) / HLA-DPA1*01:03/DPB1*04:01(1) /	2
NBR_0002180501	2	HLA-DPA1*01:03/DPB1*02:01(1) / HLA-DPA1*01:03/DPB1*04:01(1) /	2
NBR_0002198801	7	HLA-DPA1*01:03/DPB1*02:01(4) / HLA-DPA1*01:03/DPB1*04:01(3) /	2
NBR_0000067301	7	HLA-DPA1*01:03/DPB1*02:01(4) / HLA-DPA1*01:03/DPB1*04:01(3) /	2
NBR_0000142301	7	HLA-DPA1*01:03/DPB1*02:01(6) / HLA-DPA1*01:03/DPB1*04:01(1) /	2
NBR_0000189201	4	HLA-DPA1*01:03/DPB1*02:01(3) / HLA-DPA1*01:03/DPB1*04:01(1) /	2
NBR_0000192301	2	HLA-DPA1*01:03/DPB1*02:01(1) / HLA-DPA1*01:03/DPB1*04:01(1) /	2
NBR_0000197001	3	HLA-DPA1*01:03/DPB1*02:01(2) / HLA-DPA1*01:03/DPB1*04:01(1) /	2
NBR_0000393101	5	HLA-DPA1*01:03/DPB1*02:01(4) / HLA-DPA1*01:03/DPB1*04:01(1) /	2
NBR_0000430801	2	HLA-DPA1*01:03/DPB1*02:01(1) / HLA-DPA1*01:03/DPB1*04:01(1) /	2
NBR_0000531601	5	HLA-DPA1*01:03/DPB1*02:01(4) / HLA-DPA1*01:03/DPB1*04:01(1) /	2
NBR_0000663401	19	HLA-DPA1*01:03/DPB1*02:01(12) / HLA-DPA1*01:03/DPB1*04:01(7) /	2
NBR_0000687301	2	HLA-DPA1*01:03/DPB1*02:01(1) / HLA-DPA1*01:03/DPB1*04:01(1) /	2
NBR_0000734801	6	HLA-DPA1*01:03/DPB1*02:01(5) / HLA-DPA1*01:03/DPB1*04:01(1) /	2
NBR_0000746301	7	HLA-DPA1*01:03/DPB1*02:01(4) / HLA-DPA1*01:03/DPB1*04:01(3) /	2
NBR_0000814801	2	HLA-DPA1*01:03/DPB1*02:01(1) / HLA-DPA1*01:03/DPB1*04:01(1) /	2
NBR_0000908101	2	HLA-DPA1*01:03/DPB1*02:01(1) / HLA-DPA1*02:01/DPB1*01:01(1) /	2
NBR_0001031501	10	HLA-DPA1*01:03/DPB1*02:01(8) / HLA-DPA1*01:03/DPB1*04:01(2) /	2
NBR_0001077101	3	HLA-DPA1*01:03/DPB1*02:01(2) / HLA-DPA1*01:03/DPB1*04:01(1) /	2
NBR_0001174001	2	HLA-DPA1*01:03/DPB1*02:01(1) / HLA-DPA1*02:01/DPB1*01:01(1) /	2
NBR_0001284701	12	HLA-DPA1*01:03/DPB1*02:01(9) / HLA-DPA1*01:03/DPB1*04:01(3) /	2
NBR_0001314501	3	HLA-DPA1*01:03/DPB1*02:01(2) / HLA-DPA1*01:03/DPB1*04:01(1) /	2
NBR_0001393001	13	HLA-DPA1*01:03/DPB1*02:01(10) / HLA-DPA1*01:03/DPB1*04:01(3) /	2
NBR_0001588601	2	HLA-DPA1*01:03/DPB1*02:01(1) / HLA-DPA1*01:03/DPB1*04:01(1) /	2
NBR_0001912501	10	HLA-DPA1*01:03/DPB1*02:01(8) / HLA-DPA1*01:03/DPB1*04:01(2) /	2
NBR_0002008001	2	HLA-DPA1*01:03/DPB1*02:01(1) / HLA-DPA1*01:03/DPB1*04:01(1) /	2
NBR_0002061501	2	HLA-DPA1*01:03/DPB1*02:01(1) / HLA-DPA1*01:03/DPB1*04:01(1) /	2
NBR_0002180101	2	HLA-DPA1*01:03/DPB1*02:01(1) / HLA-DPA1*01:03/DPB1*04:01(1) /	2
NBR_0000088501	3	HLA-DPA1*01:03/DPB1*02:01(2) / HLA-DPA1*01:03/DPB1*04:01(1) /	2
NBR_0000135801	11	HLA-DPA1*01:03/DPB1*02:01(5) / HLA-DPA1*01:03/DPB1*04:01(6) /	2
NBR_0000154801	7	HLA-DPA1*01:03/DPB1*02:01(5) / HLA-DPA1*01:03/DPB1*04:01(2) /	2
NBR_0000238201	2	HLA-DPA1*01:03/DPB1*02:01(1) / HLA-DPA1*01:03/DPB1*04:01(1) /	2
NBR_0000445701	4	HLA-DPA1*01:03/DPB1*02:01(2) / HLA-DPA1*01:03/DPB1*04:01(2) /	2
NBR_0000606901	16	HLA-DPA1*01:03/DPB1*02:01(12) / HLA-DPA1*01:03/DPB1*04:01(4) /	2
NBR_0000636201	4	HLA-DPA1*01:03/DPB1*02:01(3) / HLA-DPA1*01:03/DPB1*04:01(1) /	2
NBR_0000683101	6	HLA-DPA1*01:03/DPB1*02:01(5) / HLA-DPA1*01:03/DPB1*04:01(1) /	2
NBR_0000811801	10	HLA-DPA1*01:03/DPB1*02:01(7) / HLA-DPA1*01:03/DPB1*04:01(3) /	2
NBR_0000929601	5	HLA-DPA1*01:03/DPB1*02:01(4) / HLA-DPA1*01:03/DPB1*04:01(1) /	2
NBR_0001014101	4	HLA-DPA1*01:03/DPB1*02:01(3) / HLA-DPA1*01:03/DPB1*04:01(1) /	2
NBR_0001120601	2	HLA-DPA1*01:03/DPB1*02:01(1) / HLA-DPA1*01:03/DPB1*04:01(1) /	2
NBR_0001207801	2	HLA-DPA1*01:03/DPB1*02:01(1) / HLA-DPA1*01:03/DPB1*04:01(1) /	2
NBR_0001232201	4	HLA-DPA1*01:03/DPB1*02:01(3) / HLA-DPA1*01:03/DPB1*04:01(1) /	2
NBR_0001285501	2	HLA-DPA1*01:03/DPB1*02:01(1) / HLA-DPA1*01:03/DPB1*04:01(1) /	2
NBR_0001575901	3	HLA-DPA1*01:03/DPB1*02:01(2) / HLA-DPA1*01:03/DPB1*04:01(1) /	2
NBR_0001655301	15	HLA-DPA1*01:03/DPB1*02:01(10) / HLA-DPA1*01:03/DPB1*04:01(5) /	2
NBR_0001717701	6	HLA-DPA1*01:03/DPB1*02:01(2) / HLA-DPA1*01:03/DPB1*04:01(4) /	2
NBR_0001786001	3	HLA-DPA1*01:03/DPB1*02:01(2) / HLA-DPA1*01:03/DPB1*04:01(1) /	2
NBR_0001791001	2	HLA-DPA1*01:03/DPB1*02:01(1) / HLA-DPA1*01:03/DPB1*04:01(1) /	2
NBR_0001959701	2	HLA-DPA1*01:03/DPB1*02:01(1) / HLA-DPA1*01:03/DPB1*04:01(1) /	2
NBR_0002157801	2	HLA-DPA1*01:03/DPB1*02:01(1) / HLA-DPA1*01:03/DPB1*04:01(1) /	2
NBR_0000098301	3	HLA-DPA1*01:03/DPB1*02:01(2) / HLA-DPA1*01:03/DPB1*04:01(1) /	2
NBR_0000595201	2	HLA-DPA1*01:03/DPB1*02:01(1) / HLA-DPA1*01:03/DPB1*04:01(1) /	2
NBR_0000740101	2	HLA-DPA1*01:03/DPB1*02:01(1) / HLA-DPA1*01:03/DPB1*04:01(1) /	2
NBR_0000860401	2	HLA-DPA1*01:03/DPB1*02:01(1) / HLA-DPA1*01:03/DPB1*04:01(1) /	2
NBR_0001039701	2	HLA-DPA1*01:03/DPB1*02:01(1) / HLA-DPA1*01:03/DPB1*04:01(1) /	2
NBR_0001079201	23	HLA-DPA1*01:03/DPB1*02:01(16) / HLA-DPA1*01:03/DPB1*04:01(7) /	2
NBR_0001333401	3	HLA-DPA1*01:03/DPB1*02:01(2) / HLA-DPA1*01:03/DPB1*04:01(1) /	2
NBR_0001616401	2	HLA-DPA1*01:03/DPB1*02:01(1) / HLA-DPA1*01:03/DPB1*04:01(1) /	2
NBR_0001769901	2	HLA-DPA1*01:03/DPB1*02:01(1) / HLA-DPA1*01:03/DPB1*04:01(1) /	2
NBR_0001977101	4	HLA-DPA1*01:03/DPB1*02:01(3) / HLA-DPA1*01:03/DPB1*04:01(1) /	2
NBR_0001677501	9	HLA-DPA1*01:03/DPB1*02:01(7) / HLA-DPA1*01:03/DPB1*04:01(2) /	2
NBR_0001158701	3	HLA-DPA1*01:03/DPB1*02:01(2) / HLA-DPA1*01:03/DPB1*04:01(1) /	2
NBR_0001389001	9	HLA-DPA1*01:03/DPB1*02:01(7) / HLA-DPA1*01:03/DPB1*04:01(2) /	2
NBR_0000892601	1	HLA-DPA1*01:03/DPB1*02:01(1) /	1
NBR_0000752401	9	HLA-DPA1*01:03/DPB1*02:01(9) /	1
NBR_0000823901	5	HLA-DPA1*01:03/DPB1*02:01(5) /	1
NBR_0000048801	5	HLA-DPA1*01:03/DPB1*02:01(5) /	1
NBR_0000957401	3	HLA-DPA1*01:03/DPB1*02:01(3) /	1
NBR_0001338801	1	HLA-DPA1*01:03/DPB1*02:01(1) /	1
NBR_0001543301	1	HLA-DPA1*01:03/DPB1*02:01(1) /	1
NBR_0001553501	2	HLA-DPA1*01:03/DPB1*02:01(2) /	1
NBR_0000823801	5	HLA-DPA1*01:03/DPB1*02:01(5) /	1
NBR_0000834901	1	HLA-DPA1*01:03/DPB1*02:01(1) /	1
NBR_0000968501	1	HLA-DPA1*01:03/DPB1*02:01(1) /	1
NBR_0001151101	3	HLA-DPA1*01:03/DPB1*02:01(3) /	1
NBR_0001163801	2	HLA-DPA1*01:03/DPB1*02:01(2) /	1
NBR_0001273601	3	HLA-DPA1*01:03/DPB1*02:01(3) /	1
NBR_0000055901	1	HLA-DPA1*01:03/DPB1*02:01(1) /	1
NBR_0000859701	3	HLA-DPA1*01:03/DPB1*02:01(3) /	1
NBR_0000875701	1	HLA-DPA1*01:03/DPB1*02:01(1) /	1
NBR_0000952001	1	HLA-DPA1*01:03/DPB1*02:01(1) /	1
NBR_0001043901	1	HLA-DPA1*01:03/DPB1*02:01(1) /	1
NBR_0001380401	1	HLA-DPA1*01:03/DPB1*02:01(1) /	1
NBR_0001537101	1	HLA-DPA1*01:03/DPB1*02:01(1) /	1
NBR_0001618701	1	HLA-DPA1*01:03/DPB1*02:01(1) /	1
NBR_0000084901	3	HLA-DPA1*01:03/DPB1*02:01(3) /	1
NBR_0000570101	1	HLA-DPA1*01:03/DPB1*02:01(1) /	1
NBR_0000737101	1	HLA-DPA1*01:03/DPB1*02:01(1) /	1
NBR_0000765001	1	HLA-DPA1*01:03/DPB1*02:01(1) /	1
NBR_0000899001	2	HLA-DPA1*01:03/DPB1*02:01(2) /	1
NBR_0001008101	1	HLA-DPA1*01:03/DPB1*02:01(1) /	1
NBR_0001114601	1	HLA-DPA1*01:03/DPB1*02:01(1) /	1
NBR_0001199101	1	HLA-DPA1*01:03/DPB1*02:01(1) /	1
NBR_0001219501	1	HLA-DPA1*01:03/DPB1*02:01(1) /	1
NBR_0001570001	4	HLA-DPA1*01:03/DPB1*02:01(4) /	1
NBR_0001988501	1	HLA-DPA1*01:03/DPB1*02:01(1) /	1
NBR_0000002301	2	HLA-DPA1*01:03/DPB1*02:01(2) /	1
NBR_0000119401	1	HLA-DPA1*01:03/DPB1*02:01(1) /	1
NBR_0000186201	1	HLA-DPA1*01:03/DPB1*02:01(1) /	1
NBR_0000242901	1	HLA-DPA1*01:03/DPB1*02:01(1) /	1
NBR_0000254401	1	HLA-DPA1*01:03/DPB1*02:01(1) /	1
NBR_0000622301	1	HLA-DPA1*01:03/DPB1*02:01(1) /	1
NBR_0000789301	1	HLA-DPA1*01:03/DPB1*02:01(1) /	1
NBR_0001007101	1	HLA-DPA1*01:03/DPB1*02:01(1) /	1
NBR_0001062301	1	HLA-DPA1*01:03/DPB1*02:01(1) /	1
NBR_0001180401	2	HLA-DPA1*01:03/DPB1*02:01(2) /	1
NBR_0001325501	2	HLA-DPA1*01:03/DPB1*02:01(2) /	1
NBR_0001371101	4	HLA-DPA1*01:03/DPB1*02:01(4) /	1
NBR_0001748101	2	HLA-DPA1*01:03/DPB1*02:01(2) /	1
NBR_0002134401	1	HLA-DPA1*01:03/DPB1*02:01(1) /	1
NBR_0000010601	1	HLA-DPA1*01:03/DPB1*02:01(1) /	1
NBR_0000018001	1	HLA-DPA1*01:03/DPB1*02:01(1) /	1
NBR_0000024901	1	HLA-DPA1*01:03/DPB1*02:01(1) /	1
NBR_0000041601	1	HLA-DPA1*01:03/DPB1*02:01(1) /	1
NBR_0000097701	1	HLA-DPA1*01:03/DPB1*02:01(1) /	1
NBR_0000136601	1	HLA-DPA1*01:03/DPB1*02:01(1) /	1
NBR_0000141401	1	HLA-DPA1*01:03/DPB1*02:01(1) /	1
NBR_0000561501	1	HLA-DPA1*01:03/DPB1*02:01(1) /	1
NBR_0000590301	4	HLA-DPA1*01:03/DPB1*02:01(4) /	1
NBR_0000639001	1	HLA-DPA1*01:03/DPB1*02:01(1) /	1
NBR_0000684701	1	HLA-DPA1*01:03/DPB1*02:01(1) /	1
NBR_0000692501	1	HLA-DPA1*01:03/DPB1*02:01(1) /	1
NBR_0000697901	1	HLA-DPA1*01:03/DPB1*02:01(1) /	1
NBR_0000727901	1	HLA-DPA1*01:03/DPB1*02:01(1) /	1
NBR_0000736901	2	HLA-DPA1*01:03/DPB1*02:01(2) /	1
NBR_0000755401	1	HLA-DPA1*01:03/DPB1*02:01(1) /	1
NBR_0000899601	1	HLA-DPA1*01:03/DPB1*02:01(1) /	1
NBR_0000974201	2	HLA-DPA1*01:03/DPB1*02:01(2) /	1
NBR_0000982501	2	HLA-DPA1*01:03/DPB1*02:01(2) /	1
NBR_0000991201	6	HLA-DPA1*01:03/DPB1*02:01(6) /	1
NBR_0000995901	2	HLA-DPA1*01:03/DPB1*02:01(2) /	1
NBR_0001019001	4	HLA-DPA1*01:03/DPB1*02:01(4) /	1
NBR_0001045101	1	HLA-DPA1*01:03/DPB1*02:01(1) /	1
NBR_0001065701	1	HLA-DPA1*01:03/DPB1*02:01(1) /	1
NBR_0001097101	2	HLA-DPA1*01:03/DPB1*02:01(2) /	1
NBR_0001200701	1	HLA-DPA1*01:03/DPB1*02:01(1) /	1
NBR_0001212401	6	HLA-DPA1*01:03/DPB1*02:01(6) /	1
NBR_0001281201	3	HLA-DPA1*01:03/DPB1*02:01(3) /	1
NBR_0001362501	1	HLA-DPA1*01:03/DPB1*02:01(1) /	1
NBR_0001442301	1	HLA-DPA1*01:03/DPB1*02:01(1) /	1
NBR_0001732101	1	HLA-DPA1*01:03/DPB1*02:01(1) /	1
NBR_0001765301	2	HLA-DPA1*01:03/DPB1*02:01(2) /	1
NBR_0001900701	5	HLA-DPA1*01:03/DPB1*02:01(5) /	1
NBR_0001933901	1	HLA-DPA1*01:03/DPB1*02:01(1) /	1
NBR_0001945101	1	HLA-DPA1*01:03/DPB1*02:01(1) /	1
NBR_0001987401	1	HLA-DPA1*01:03/DPB1*02:01(1) /	1
NBR_0002036901	1	HLA-DPA1*01:03/DPB1*02:01(1) /	1
NBR_0000089901	1	HLA-DPA1*01:03/DPB1*02:01(1) /	1
NBR_0000150001	4	HLA-DPA1*01:03/DPB1*02:01(4) /	1
NBR_0000184301	1	HLA-DPA1*01:03/DPB1*02:01(1) /	1
NBR_0000648901	1	HLA-DPA1*01:03/DPB1*02:01(1) /	1
NBR_0000664201	3	HLA-DPA1*01:03/DPB1*02:01(3) /	1
NBR_0000705101	1	HLA-DPA1*01:03/DPB1*02:01(1) /	1
NBR_0000763301	1	HLA-DPA1*01:03/DPB1*02:01(1) /	1
NBR_0000766901	1	HLA-DPA1*01:03/DPB1*02:01(1) /	1
NBR_0000829501	1	HLA-DPA1*01:03/DPB1*02:01(1) /	1
NBR_0001020601	1	HLA-DPA1*01:03/DPB1*02:01(1) /	1
NBR_0001023901	2	HLA-DPA1*01:03/DPB1*02:01(2) /	1
NBR_0001228001	1	HLA-DPA1*01:03/DPB1*02:01(1) /	1
NBR_0001306201	1	HLA-DPA1*01:03/DPB1*02:01(1) /	1
NBR_0001407001	4	HLA-DPA1*01:03/DPB1*02:01(4) /	1
NBR_0001416601	1	HLA-DPA1*01:03/DPB1*02:01(1) /	1
NBR_0001482801	1	HLA-DPA1*01:03/DPB1*02:01(1) /	1
NBR_0001486401	1	HLA-DPA1*01:03/DPB1*02:01(1) /	1
NBR_0001747801	1	HLA-DPA1*01:03/DPB1*02:01(1) /	1
NBR_0001832501	1	HLA-DPA1*01:03/DPB1*02:01(1) /	1
NBR_0001971001	1	HLA-DPA1*01:03/DPB1*02:01(1) /	1
NBR_0000672401	1	HLA-DPA1*01:03/DPB1*02:01(1) /	1
NBR_0000715601	1	HLA-DPA1*01:03/DPB1*02:01(1) /	1
NBR_0000815401	1	HLA-DPA1*01:03/DPB1*02:01(1) /	1
NBR_0000911201	1	HLA-DPA1*01:03/DPB1*02:01(1) /	1
NBR_0000940801	1	HLA-DPA1*01:03/DPB1*02:01(1) /	1
NBR_0000943601	1	HLA-DPA1*01:03/DPB1*02:01(1) /	1
NBR_0000944601	1	HLA-DPA1*01:03/DPB1*02:01(1) /	1
NBR_0000959901	1	HLA-DPA1*01:03/DPB1*02:01(1) /	1
NBR_0001071301	1	HLA-DPA1*01:03/DPB1*02:01(1) /	1
NBR_0001077201	13	HLA-DPA1*01:03/DPB1*02:01(13) /	1
NBR_0001264801	11	HLA-DPA1*01:03/DPB1*02:01(11) /	1
NBR_0001314901	18	HLA-DPA1*01:03/DPB1*02:01(18) /	1
NBR_0001587101	2	HLA-DPA1*01:03/DPB1*02:01(2) /	1
NBR_0001589601	1	HLA-DPA1*01:03/DPB1*02:01(1) /	1
NBR_0001637601	3	HLA-DPA1*01:03/DPB1*02:01(3) /	1
NBR_0001719001	1	HLA-DPA1*01:03/DPB1*02:01(1) /	1
NBR_0001813401	1	HLA-DPA1*01:03/DPB1*02:01(1) /	1
NBR_0001975201	1	HLA-DPA1*01:03/DPB1*02:01(1) /	1
NBR_0002016701	1	HLA-DPA1*01:03/DPB1*02:01(1) /	1
NBR_0002120701	1	HLA-DPA1*01:03/DPB1*02:01(1) /	1
NBR_0000096701	5	HLA-DPA1*01:03/DPB1*02:01(5) /	1
NBR_0000372101	1	HLA-DPA1*01:03/DPB1*02:01(1) /	1
NBR_0000630401	4	HLA-DPA1*01:03/DPB1*02:01(4) /	1
NBR_0000665801	1	HLA-DPA1*01:03/DPB1*02:01(1) /	1
NBR_0000677001	1	HLA-DPA1*01:03/DPB1*02:01(1) /	1
NBR_0000753701	2	HLA-DPA1*01:03/DPB1*02:01(2) /	1
NBR_0000816201	1	HLA-DPA1*01:03/DPB1*02:01(1) /	1
NBR_0000844301	2	HLA-DPA1*01:03/DPB1*02:01(2) /	1
NBR_0000897201	1	HLA-DPA1*01:03/DPB1*02:01(1) /	1
NBR_0000942101	1	HLA-DPA1*01:03/DPB1*02:01(1) /	1
NBR_0001031201	1	HLA-DPA1*01:03/DPB1*02:01(1) /	1
NBR_0001173001	1	HLA-DPA1*01:03/DPB1*02:01(1) /	1
NBR_0001304701	1	HLA-DPA1*01:03/DPB1*02:01(1) /	1
NBR_0001368401	1	HLA-DPA1*01:03/DPB1*02:01(1) /	1
NBR_0001617901	3	HLA-DPA1*01:03/DPB1*02:01(3) /	1
NBR_0001619201	1	HLA-DPA1*01:03/DPB1*02:01(1) /	1
NBR_0001913101	1	HLA-DPA1*01:03/DPB1*02:01(1) /	1
NBR_0002117801	1	HLA-DPA1*01:03/DPB1*02:01(1) /	1
NBR_0000179201	1	HLA-DPA1*01:03/DPB1*02:01(1) /	1
NBR_0000689501	1	HLA-DPA1*01:03/DPB1*02:01(1) /	1
NBR_0000787601	4	HLA-DPA1*01:03/DPB1*02:01(4) /	1
NBR_0000988101	1	HLA-DPA1*01:03/DPB1*02:01(1) /	1
NBR_0001043701	2	HLA-DPA1*01:03/DPB1*02:01(2) /	1
NBR_0001083901	1	HLA-DPA1*01:03/DPB1*02:01(1) /	1
NBR_0001278501	1	HLA-DPA1*01:03/DPB1*02:01(1) /	1
NBR_0001364501	1	HLA-DPA1*01:03/DPB1*02:01(1) /	1
NBR_0001378201	1	HLA-DPA1*01:03/DPB1*02:01(1) /	1
NBR_0001408001	1	HLA-DPA1*01:03/DPB1*02:01(1) /	1
NBR_0001484501	3	HLA-DPA1*01:03/DPB1*02:01(3) /	1
NBR_0001498401	1	HLA-DPA1*01:03/DPB1*02:01(1) /	1
NBR_0001501301	1	HLA-DPA1*01:03/DPB1*02:01(1) /	1
NBR_0001518001	1	HLA-DPA1*01:03/DPB1*02:01(1) /	1
NBR_0001634401	1	HLA-DPA1*01:03/DPB1*02:01(1) /	1
NBR_0001645301	1	HLA-DPA1*01:03/DPB1*02:01(1) /	1
NBR_0001692001	1	HLA-DPA1*01:03/DPB1*02:01(1) /	1
NBR_0001749701	1	HLA-DPA1*01:03/DPB1*02:01(1) /	1
NBR_0002009601	1	HLA-DPA1*01:03/DPB1*02:01(1) /	1
NBR_0002048101	1	HLA-DPA1*01:03/DPB1*02:01(1) /	1
NBR_0000179401	1	HLA-DPA1*01:03/DPB1*02:01(1) /	1
NBR_0000835001	1	HLA-DPA1*01:03/DPB1*02:01(1) /	1
NBR_0000858001	1	HLA-DPA1*01:03/DPB1*02:01(1) /	1
NBR_0001061501	1	HLA-DPA1*01:03/DPB1*02:01(1) /	1
NBR_0001475401	1	HLA-DPA1*01:03/DPB1*02:01(1) /	1
NBR_0001481801	2	HLA-DPA1*01:03/DPB1*02:01(2) /	1
NBR_0001485901	2	HLA-DPA1*01:03/DPB1*02:01(2) /	1
NBR_0001528001	1	HLA-DPA1*01:03/DPB1*02:01(1) /	1
NBR_0001652501	1	HLA-DPA1*01:03/DPB1*02:01(1) /	1
NBR_0001653001	2	HLA-DPA1*01:03/DPB1*02:01(2) /	1
NBR_0001653601	1	HLA-DPA1*01:03/DPB1*02:01(1) /	1
NBR_0001674401	1	HLA-DPA1*01:03/DPB1*02:01(1) /	1
NBR_0001688401	3	HLA-DPA1*01:03/DPB1*02:01(3) /	1
NBR_0001689301	6	HLA-DPA1*01:03/DPB1*02:01(6) /	1
NBR_0001904501	1	HLA-DPA1*01:03/DPB1*02:01(1) /	1
NBR_0001917701	2	HLA-DPA1*01:03/DPB1*02:01(2) /	1
NBR_0002153001	1	HLA-DPA1*01:03/DPB1*02:01(1) /	1
NBR_0002259701	5	HLA-DPA1*01:03/DPB1*02:01(5) /	1
NBR_0000016001	1	HLA-DPA1*01:03/DPB1*02:01(1) /	1
NBR_0000020801	2	HLA-DPA1*01:03/DPB1*02:01(2) /	1
NBR_0000023901	1	HLA-DPA1*01:03/DPB1*02:01(1) /	1
NBR_0000024501	1	HLA-DPA1*01:03/DPB1*02:01(1) /	1
NBR_0000042901	3	HLA-DPA1*01:03/DPB1*02:01(3) /	1
NBR_0000048201	2	HLA-DPA1*01:03/DPB1*02:01(2) /	1
NBR_0000060601	3	HLA-DPA1*01:03/DPB1*02:01(3) /	1
NBR_0000121501	1	HLA-DPA1*01:03/DPB1*02:01(1) /	1
NBR_0000134201	1	HLA-DPA1*01:03/DPB1*02:01(1) /	1
NBR_0000137701	1	HLA-DPA1*01:03/DPB1*02:01(1) /	1
NBR_0000166501	2	HLA-DPA1*01:03/DPB1*02:01(2) /	1
NBR_0000283601	1	HLA-DPA1*01:03/DPB1*02:01(1) /	1
NBR_0000384001	5	HLA-DPA1*01:03/DPB1*02:01(5) /	1
NBR_0000566801	1	HLA-DPA1*01:03/DPB1*02:01(1) /	1
NBR_0000567101	1	HLA-DPA1*01:03/DPB1*02:01(1) /	1
NBR_0000575601	2	HLA-DPA1*01:03/DPB1*02:01(2) /	1
NBR_0000595401	1	HLA-DPA1*01:03/DPB1*02:01(1) /	1
NBR_0000619901	1	HLA-DPA1*01:03/DPB1*02:01(1) /	1
NBR_0000620501	2	HLA-DPA1*01:03/DPB1*02:01(2) /	1
NBR_0000633601	2	HLA-DPA1*01:03/DPB1*02:01(2) /	1
NBR_0000652901	3	HLA-DPA1*01:03/DPB1*02:01(3) /	1
NBR_0000664801	2	HLA-DPA1*01:03/DPB1*02:01(2) /	1
NBR_0000673901	1	HLA-DPA1*01:03/DPB1*02:01(1) /	1
NBR_0000687601	7	HLA-DPA1*01:03/DPB1*02:01(7) /	1
NBR_0000740301	2	HLA-DPA1*01:03/DPB1*02:01(2) /	1
NBR_0000743501	2	HLA-DPA1*01:03/DPB1*02:01(2) /	1
NBR_0000746601	1	HLA-DPA1*01:03/DPB1*02:01(1) /	1
NBR_0000755901	3	HLA-DPA1*01:03/DPB1*02:01(3) /	1
NBR_0000770701	4	HLA-DPA1*01:03/DPB1*02:01(4) /	1
NBR_0000777101	1	HLA-DPA1*01:03/DPB1*02:01(1) /	1
NBR_0000777301	1	HLA-DPA1*01:03/DPB1*02:01(1) /	1
NBR_0000811201	1	HLA-DPA1*01:03/DPB1*02:01(1) /	1
NBR_0000818301	1	HLA-DPA1*01:03/DPB1*02:01(1) /	1
NBR_0000909601	4	HLA-DPA1*01:03/DPB1*02:01(4) /	1
NBR_0000911001	3	HLA-DPA1*01:03/DPB1*02:01(3) /	1
NBR_0000914601	1	HLA-DPA1*01:03/DPB1*02:01(1) /	1
NBR_0000952401	1	HLA-DPA1*01:03/DPB1*02:01(1) /	1
NBR_0000980201	1	HLA-DPA1*01:03/DPB1*02:01(1) /	1
NBR_0001005101	1	HLA-DPA1*01:03/DPB1*02:01(1) /	1
NBR_0001010001	1	HLA-DPA1*01:03/DPB1*02:01(1) /	1
NBR_0001040101	1	HLA-DPA1*01:03/DPB1*02:01(1) /	1
NBR_0001063001	1	HLA-DPA1*01:03/DPB1*02:01(1) /	1
NBR_0001096801	7	HLA-DPA1*01:03/DPB1*02:01(7) /	1
NBR_0001099901	4	HLA-DPA1*01:03/DPB1*02:01(4) /	1
NBR_0001106701	1	HLA-DPA1*01:03/DPB1*02:01(1) /	1
NBR_0001129301	6	HLA-DPA1*01:03/DPB1*02:01(6) /	1
NBR_0001139101	1	HLA-DPA1*01:03/DPB1*02:01(1) /	1
NBR_0001168801	7	HLA-DPA1*01:03/DPB1*02:01(7) /	1
NBR_0001177501	1	HLA-DPA1*01:03/DPB1*02:01(1) /	1
NBR_0001197401	1	HLA-DPA1*01:03/DPB1*02:01(1) /	1
NBR_0001223401	1	HLA-DPA1*01:03/DPB1*02:01(1) /	1
NBR_0001253701	1	HLA-DPA1*01:03/DPB1*02:01(1) /	1
NBR_0001260801	1	HLA-DPA1*01:03/DPB1*02:01(1) /	1
NBR_0001266501	1	HLA-DPA1*01:03/DPB1*02:01(1) /	1
NBR_0001291901	1	HLA-DPA1*01:03/DPB1*02:01(1) /	1
NBR_0001327001	1	HLA-DPA1*01:03/DPB1*02:01(1) /	1
NBR_0001338501	8	HLA-DPA1*01:03/DPB1*02:01(8) /	1
NBR_0001339101	1	HLA-DPA1*01:03/DPB1*02:01(1) /	1
NBR_0001353701	3	HLA-DPA1*01:03/DPB1*02:01(3) /	1
NBR_0001383601	1	HLA-DPA1*01:03/DPB1*02:01(1) /	1
NBR_0001387301	4	HLA-DPA1*01:03/DPB1*02:01(4) /	1
NBR_0001406701	1	HLA-DPA1*01:03/DPB1*02:01(1) /	1
NBR_0001426201	1	HLA-DPA1*01:03/DPB1*02:01(1) /	1
NBR_0001441301	1	HLA-DPA1*01:03/DPB1*02:01(1) /	1
NBR_0001490501	2	HLA-DPA1*01:03/DPB1*02:01(2) /	1
NBR_0001528201	1	HLA-DPA1*01:03/DPB1*02:01(1) /	1
NBR_0001530401	1	HLA-DPA1*01:03/DPB1*02:01(1) /	1
NBR_0001558601	2	HLA-DPA1*01:03/DPB1*02:01(2) /	1
NBR_0001585901	1	HLA-DPA1*01:03/DPB1*02:01(1) /	1
NBR_0001591901	2	HLA-DPA1*01:03/DPB1*02:01(2) /	1
NBR_0001596901	1	HLA-DPA1*01:03/DPB1*02:01(1) /	1
NBR_0001600501	1	HLA-DPA1*01:03/DPB1*02:01(1) /	1
NBR_0001619301	1	HLA-DPA1*01:03/DPB1*02:01(1) /	1
NBR_0001628801	1	HLA-DPA1*01:03/DPB1*02:01(1) /	1
NBR_0001630401	1	HLA-DPA1*01:03/DPB1*02:01(1) /	1
NBR_0001632101	1	HLA-DPA1*01:03/DPB1*02:01(1) /	1
NBR_0001644401	1	HLA-DPA1*01:03/DPB1*02:01(1) /	1
NBR_0001650101	1	HLA-DPA1*01:03/DPB1*02:01(1) /	1
NBR_0001676701	1	HLA-DPA1*01:03/DPB1*02:01(1) /	1
NBR_0001683501	1	HLA-DPA1*01:03/DPB1*02:01(1) /	1
NBR_0001686201	1	HLA-DPA1*01:03/DPB1*02:01(1) /	1
NBR_0001700101	1	HLA-DPA1*01:03/DPB1*02:01(1) /	1
NBR_0001707701	2	HLA-DPA1*01:03/DPB1*02:01(2) /	1
NBR_0001722901	1	HLA-DPA1*01:03/DPB1*02:01(1) /	1
NBR_0001795701	4	HLA-DPA1*01:03/DPB1*02:01(4) /	1
NBR_0001846401	4	HLA-DPA1*01:03/DPB1*02:01(4) /	1
NBR_0001880801	1	HLA-DPA1*01:03/DPB1*02:01(1) /	1
NBR_0001901401	3	HLA-DPA1*01:03/DPB1*02:01(3) /	1
NBR_0001929101	1	HLA-DPA1*01:03/DPB1*02:01(1) /	1
NBR_0001986301	1	HLA-DPA1*01:03/DPB1*02:01(1) /	1
NBR_0002246601	1	HLA-DPA1*01:03/DPB1*02:01(1) /	1
NBR_0000011501	1	HLA-DPA1*01:03/DPB1*02:01(1) /	1
NBR_0000026401	2	HLA-DPA1*01:03/DPB1*02:01(2) /	1
NBR_0000031801	1	HLA-DPA1*01:03/DPB1*02:01(1) /	1
NBR_0000034901	1	HLA-DPA1*01:03/DPB1*02:01(1) /	1
NBR_0000043801	5	HLA-DPA1*01:03/DPB1*02:01(5) /	1
NBR_0000088201	3	HLA-DPA1*01:03/DPB1*02:01(3) /	1
NBR_0000115801	1	HLA-DPA1*01:03/DPB1*02:01(1) /	1
NBR_0000118301	1	HLA-DPA1*01:03/DPB1*02:01(1) /	1
NBR_0000137801	1	HLA-DPA1*01:03/DPB1*02:01(1) /	1
NBR_0000144101	4	HLA-DPA1*01:03/DPB1*02:01(4) /	1
NBR_0000148801	1	HLA-DPA1*01:03/DPB1*02:01(1) /	1
NBR_0000149701	1	HLA-DPA1*01:03/DPB1*02:01(1) /	1
NBR_0000175501	1	HLA-DPA1*01:03/DPB1*02:01(1) /	1
NBR_0000191301	3	HLA-DPA1*01:03/DPB1*02:01(3) /	1
NBR_0000229801	5	HLA-DPA1*01:03/DPB1*02:01(5) /	1
NBR_0000268501	1	HLA-DPA1*01:03/DPB1*02:01(1) /	1
NBR_0000291701	1	HLA-DPA1*01:03/DPB1*02:01(1) /	1
NBR_0000304401	3	HLA-DPA1*01:03/DPB1*02:01(3) /	1
NBR_0000310201	1	HLA-DPA1*01:03/DPB1*02:01(1) /	1
NBR_0000407001	2	HLA-DPA1*01:03/DPB1*02:01(2) /	1
NBR_0000407701	1	HLA-DPA1*01:03/DPB1*02:01(1) /	1
NBR_0000589401	2	HLA-DPA1*01:03/DPB1*02:01(2) /	1
NBR_0000617501	1	HLA-DPA1*01:03/DPB1*02:01(1) /	1
NBR_0000619801	9	HLA-DPA1*01:03/DPB1*02:01(9) /	1
NBR_0000621001	3	HLA-DPA1*01:03/DPB1*02:01(3) /	1
NBR_0000621201	1	HLA-DPA1*01:03/DPB1*02:01(1) /	1
NBR_0000638301	2	HLA-DPA1*01:03/DPB1*02:01(2) /	1
NBR_0000638401	1	HLA-DPA1*01:03/DPB1*02:01(1) /	1
NBR_0000641801	1	HLA-DPA1*01:03/DPB1*02:01(1) /	1
NBR_0000651701	1	HLA-DPA1*01:03/DPB1*02:01(1) /	1
NBR_0000661801	1	HLA-DPA1*01:03/DPB1*02:01(1) /	1
NBR_0000671001	1	HLA-DPA1*01:03/DPB1*02:01(1) /	1
NBR_0000700701	1	HLA-DPA1*01:03/DPB1*02:01(1) /	1
NBR_0000702001	1	HLA-DPA1*01:03/DPB1*02:01(1) /	1
NBR_0000712001	4	HLA-DPA1*01:03/DPB1*02:01(4) /	1
NBR_0000727201	7	HLA-DPA1*01:03/DPB1*02:01(7) /	1
NBR_0000754701	1	HLA-DPA1*01:03/DPB1*02:01(1) /	1
NBR_0000754901	1	HLA-DPA1*01:03/DPB1*02:01(1) /	1
NBR_0000756601	5	HLA-DPA1*01:03/DPB1*02:01(5) /	1
NBR_0000782701	2	HLA-DPA1*01:03/DPB1*02:01(2) /	1
NBR_0000797401	1	HLA-DPA1*01:03/DPB1*02:01(1) /	1
NBR_0000850501	4	HLA-DPA1*01:03/DPB1*02:01(4) /	1
NBR_0000880601	1	HLA-DPA1*01:03/DPB1*02:01(1) /	1
NBR_0000898201	1	HLA-DPA1*01:03/DPB1*02:01(1) /	1
NBR_0000913301	1	HLA-DPA1*01:03/DPB1*02:01(1) /	1
NBR_0000914501	1	HLA-DPA1*01:03/DPB1*02:01(1) /	1
NBR_0000918701	4	HLA-DPA1*01:03/DPB1*02:01(4) /	1
NBR_0000958101	1	HLA-DPA1*01:03/DPB1*02:01(1) /	1
NBR_0000972801	1	HLA-DPA1*01:03/DPB1*02:01(1) /	1
NBR_0000977601	6	HLA-DPA1*01:03/DPB1*02:01(6) /	1
NBR_0000990701	1	HLA-DPA1*01:03/DPB1*02:01(1) /	1
NBR_0001003201	1	HLA-DPA1*01:03/DPB1*02:01(1) /	1
NBR_0001024001	6	HLA-DPA1*01:03/DPB1*02:01(6) /	1
NBR_0001024401	9	HLA-DPA1*01:03/DPB1*02:01(9) /	1
NBR_0001039001	1	HLA-DPA1*01:03/DPB1*02:01(1) /	1
NBR_0001041701	1	HLA-DPA1*01:03/DPB1*02:01(1) /	1
NBR_0001048401	1	HLA-DPA1*01:03/DPB1*02:01(1) /	1
NBR_0001063101	2	HLA-DPA1*01:03/DPB1*02:01(2) /	1
NBR_0001081501	1	HLA-DPA1*01:03/DPB1*02:01(1) /	1
NBR_0001088201	1	HLA-DPA1*01:03/DPB1*02:01(1) /	1
NBR_0001097401	1	HLA-DPA1*01:03/DPB1*02:01(1) /	1
NBR_0001101801	2	HLA-DPA1*01:03/DPB1*02:01(2) /	1
NBR_0001119901	1	HLA-DPA1*01:03/DPB1*02:01(1) /	1
NBR_0001128401	2	HLA-DPA1*01:03/DPB1*02:01(2) /	1
NBR_0001141101	1	HLA-DPA1*01:03/DPB1*02:01(1) /	1
NBR_0001172401	1	HLA-DPA1*01:03/DPB1*02:01(1) /	1
NBR_0001185101	4	HLA-DPA1*01:03/DPB1*02:01(4) /	1
NBR_0001185901	1	HLA-DPA1*01:03/DPB1*02:01(1) /	1
NBR_0001187701	1	HLA-DPA1*01:03/DPB1*02:01(1) /	1
NBR_0001207601	3	HLA-DPA1*01:03/DPB1*02:01(3) /	1
NBR_0001219301	1	HLA-DPA1*01:03/DPB1*02:01(1) /	1
NBR_0001232801	3	HLA-DPA1*01:03/DPB1*02:01(3) /	1
NBR_0001245401	1	HLA-DPA1*01:03/DPB1*02:01(1) /	1
NBR_0001263001	3	HLA-DPA1*01:03/DPB1*02:01(3) /	1
NBR_0001274601	3	HLA-DPA1*01:03/DPB1*02:01(3) /	1
NBR_0001275001	4	HLA-DPA1*01:03/DPB1*02:01(4) /	1
NBR_0001280301	1	HLA-DPA1*01:03/DPB1*02:01(1) /	1
NBR_0001283301	4	HLA-DPA1*01:03/DPB1*02:01(4) /	1
NBR_0001296701	1	HLA-DPA1*01:03/DPB1*02:01(1) /	1
NBR_0001307201	1	HLA-DPA1*01:03/DPB1*02:01(1) /	1
NBR_0001337801	2	HLA-DPA1*01:03/DPB1*02:01(2) /	1
NBR_0001350401	2	HLA-DPA1*01:03/DPB1*02:01(2) /	1
NBR_0001362601	2	HLA-DPA1*01:03/DPB1*02:01(2) /	1
NBR_0001368101	1	HLA-DPA1*01:03/DPB1*02:01(1) /	1
NBR_0001374601	1	HLA-DPA1*01:03/DPB1*02:01(1) /	1
NBR_0001386501	1	HLA-DPA1*01:03/DPB1*02:01(1) /	1
NBR_0001399701	1	HLA-DPA1*01:03/DPB1*02:01(1) /	1
NBR_0001405401	2	HLA-DPA1*01:03/DPB1*02:01(2) /	1
NBR_0001409201	1	HLA-DPA1*01:03/DPB1*02:01(1) /	1
NBR_0001409701	3	HLA-DPA1*01:03/DPB1*02:01(3) /	1
NBR_0001418201	1	HLA-DPA1*01:03/DPB1*02:01(1) /	1
NBR_0001427301	1	HLA-DPA1*01:03/DPB1*02:01(1) /	1
NBR_0001452001	1	HLA-DPA1*01:03/DPB1*02:01(1) /	1
NBR_0001454401	1	HLA-DPA1*01:03/DPB1*02:01(1) /	1
NBR_0001456501	5	HLA-DPA1*01:03/DPB1*02:01(5) /	1
NBR_0001483701	2	HLA-DPA1*01:03/DPB1*02:01(2) /	1
NBR_0001512501	5	HLA-DPA1*01:03/DPB1*02:01(5) /	1
NBR_0001516101	1	HLA-DPA1*01:03/DPB1*02:01(1) /	1
NBR_0001524901	2	HLA-DPA1*01:03/DPB1*02:01(2) /	1
NBR_0001546701	1	HLA-DPA1*01:03/DPB1*02:01(1) /	1
NBR_0001559601	1	HLA-DPA1*01:03/DPB1*02:01(1) /	1
NBR_0001567801	1	HLA-DPA1*01:03/DPB1*02:01(1) /	1
NBR_0001575701	1	HLA-DPA1*01:03/DPB1*02:01(1) /	1
NBR_0001576801	1	HLA-DPA1*01:03/DPB1*02:01(1) /	1
NBR_0001595101	6	HLA-DPA1*01:03/DPB1*02:01(6) /	1
NBR_0001613501	1	HLA-DPA1*01:03/DPB1*02:01(1) /	1
NBR_0001616901	4	HLA-DPA1*01:03/DPB1*02:01(4) /	1
NBR_0001646301	1	HLA-DPA1*01:03/DPB1*02:01(1) /	1
NBR_0001648601	1	HLA-DPA1*01:03/DPB1*02:01(1) /	1
NBR_0001655101	1	HLA-DPA1*01:03/DPB1*02:01(1) /	1
NBR_0001661401	1	HLA-DPA1*01:03/DPB1*02:01(1) /	1
NBR_0001673701	1	HLA-DPA1*01:03/DPB1*02:01(1) /	1
NBR_0001682101	3	HLA-DPA1*01:03/DPB1*02:01(3) /	1
NBR_0001705001	1	HLA-DPA1*01:03/DPB1*02:01(1) /	1
NBR_0001707201	1	HLA-DPA1*01:03/DPB1*02:01(1) /	1
NBR_0001710701	1	HLA-DPA1*01:03/DPB1*02:01(1) /	1
NBR_0001724601	1	HLA-DPA1*01:03/DPB1*02:01(1) /	1
NBR_0001725301	3	HLA-DPA1*01:03/DPB1*02:01(3) /	1
NBR_0001733301	4	HLA-DPA1*01:03/DPB1*02:01(4) /	1
NBR_0001734301	1	HLA-DPA1*01:03/DPB1*02:01(1) /	1
NBR_0001740201	2	HLA-DPA1*01:03/DPB1*02:01(2) /	1
NBR_0001740701	17	HLA-DPA1*01:03/DPB1*02:01(17) /	1
NBR_0001753801	3	HLA-DPA1*01:03/DPB1*02:01(3) /	1
NBR_0001757501	1	HLA-DPA1*01:03/DPB1*02:01(1) /	1
NBR_0001765201	1	HLA-DPA1*01:03/DPB1*02:01(1) /	1
NBR_0001770101	1	HLA-DPA1*01:03/DPB1*02:01(1) /	1
NBR_0001772701	1	HLA-DPA1*01:03/DPB1*02:01(1) /	1
NBR_0001783301	3	HLA-DPA1*01:03/DPB1*02:01(3) /	1
NBR_0001796901	1	HLA-DPA1*01:03/DPB1*02:01(1) /	1
NBR_0001812401	1	HLA-DPA1*01:03/DPB1*02:01(1) /	1
NBR_0001821301	10	HLA-DPA1*01:03/DPB1*02:01(10) /	1
NBR_0001925501	6	HLA-DPA1*01:03/DPB1*02:01(6) /	1
NBR_0001931601	1	HLA-DPA1*01:03/DPB1*02:01(1) /	1
NBR_0001935501	1	HLA-DPA1*01:03/DPB1*02:01(1) /	1
NBR_0001938801	1	HLA-DPA1*01:03/DPB1*02:01(1) /	1
NBR_0001954001	3	HLA-DPA1*01:03/DPB1*02:01(3) /	1
NBR_0001971201	1	HLA-DPA1*01:03/DPB1*02:01(1) /	1
NBR_0002018101	1	HLA-DPA1*01:03/DPB1*02:01(1) /	1
NBR_0002030501	1	HLA-DPA1*01:03/DPB1*02:01(1) /	1
NBR_0002035201	1	HLA-DPA1*01:03/DPB1*02:01(1) /	1
NBR_0002037001	1	HLA-DPA1*01:03/DPB1*02:01(1) /	1
NBR_0002078101	4	HLA-DPA1*01:03/DPB1*02:01(4) /	1
NBR_0002094101	1	HLA-DPA1*01:03/DPB1*02:01(1) /	1
NBR_0002131701	1	HLA-DPA1*01:03/DPB1*02:01(1) /	1
NBR_0002162501	2	HLA-DPA1*01:03/DPB1*02:01(2) /	1
NBR_0002181501	1	HLA-DPA1*01:03/DPB1*02:01(1) /	1
NBR_0002194801	1	HLA-DPA1*01:03/DPB1*02:01(1) /	1
NBR_0002204201	2	HLA-DPA1*01:03/DPB1*02:01(2) /	1
NBR_0002265301	10	HLA-DPA1*01:03/DPB1*02:01(10) /	1
NBR_0000007401	4	HLA-DPA1*01:03/DPB1*02:01(4) /	1
NBR_0000018801	1	HLA-DPA1*01:03/DPB1*02:01(1) /	1
NBR_0000075401	1	HLA-DPA1*01:03/DPB1*02:01(1) /	1
NBR_0000083201	2	HLA-DPA1*01:03/DPB1*02:01(2) /	1
NBR_0000087001	1	HLA-DPA1*01:03/DPB1*02:01(1) /	1
NBR_0000087801	3	HLA-DPA1*01:03/DPB1*02:01(3) /	1
NBR_0000093301	1	HLA-DPA1*01:03/DPB1*02:01(1) /	1
NBR_0000095801	2	HLA-DPA1*01:03/DPB1*02:01(2) /	1
NBR_0000106701	1	HLA-DPA1*01:03/DPB1*02:01(1) /	1
NBR_0000131301	1	HLA-DPA1*01:03/DPB1*02:01(1) /	1
NBR_0000167401	9	HLA-DPA1*01:03/DPB1*02:01(9) /	1
NBR_0000172501	2	HLA-DPA1*01:03/DPB1*02:01(2) /	1
NBR_0000172601	3	HLA-DPA1*01:03/DPB1*02:01(3) /	1
NBR_0000187001	2	HLA-DPA1*01:03/DPB1*02:01(2) /	1
NBR_0000199901	4	HLA-DPA1*01:03/DPB1*02:01(4) /	1
NBR_0000228301	1	HLA-DPA1*01:03/DPB1*02:01(1) /	1
NBR_0000281601	2	HLA-DPA1*01:03/DPB1*02:01(2) /	1
NBR_0000291001	2	HLA-DPA1*01:03/DPB1*02:01(2) /	1
NBR_0000465301	1	HLA-DPA1*01:03/DPB1*02:01(1) /	1
NBR_0000562601	2	HLA-DPA1*01:03/DPB1*02:01(2) /	1
NBR_0000591001	3	HLA-DPA1*01:03/DPB1*02:01(3) /	1
NBR_0000681401	1	HLA-DPA1*01:03/DPB1*02:01(1) /	1
NBR_0000686901	1	HLA-DPA1*01:03/DPB1*02:01(1) /	1
NBR_0000696901	2	HLA-DPA1*01:03/DPB1*02:01(2) /	1
NBR_0000724501	1	HLA-DPA1*01:03/DPB1*02:01(1) /	1
NBR_0000748501	1	HLA-DPA1*01:03/DPB1*02:01(1) /	1
NBR_0000765301	4	HLA-DPA1*01:03/DPB1*02:01(4) /	1
NBR_0000775601	2	HLA-DPA1*01:03/DPB1*02:01(2) /	1
NBR_0000778101	2	HLA-DPA1*01:03/DPB1*02:01(2) /	1
NBR_0000778401	4	HLA-DPA1*01:03/DPB1*02:01(4) /	1
NBR_0000799801	1	HLA-DPA1*01:03/DPB1*02:01(1) /	1
NBR_0000808801	3	HLA-DPA1*01:03/DPB1*02:01(3) /	1
NBR_0000819401	1	HLA-DPA1*01:03/DPB1*02:01(1) /	1
NBR_0000834601	1	HLA-DPA1*01:03/DPB1*02:01(1) /	1
NBR_0000842701	1	HLA-DPA1*01:03/DPB1*02:01(1) /	1
NBR_0000846201	1	HLA-DPA1*01:03/DPB1*02:01(1) /	1
NBR_0000846401	1	HLA-DPA1*01:03/DPB1*02:01(1) /	1
NBR_0000856601	1	HLA-DPA1*01:03/DPB1*02:01(1) /	1
NBR_0000866401	4	HLA-DPA1*01:03/DPB1*02:01(4) /	1
NBR_0000878501	1	HLA-DPA1*01:03/DPB1*02:01(1) /	1
NBR_0000881001	3	HLA-DPA1*01:03/DPB1*02:01(3) /	1
NBR_0000897501	1	HLA-DPA1*01:03/DPB1*02:01(1) /	1
NBR_0000901001	1	HLA-DPA1*01:03/DPB1*02:01(1) /	1
NBR_0000913801	1	HLA-DPA1*01:03/DPB1*02:01(1) /	1
NBR_0000942401	4	HLA-DPA1*01:03/DPB1*02:01(4) /	1
NBR_0000971501	2	HLA-DPA1*01:03/DPB1*02:01(2) /	1
NBR_0001018001	3	HLA-DPA1*01:03/DPB1*02:01(3) /	1
NBR_0001028001	1	HLA-DPA1*01:03/DPB1*02:01(1) /	1
NBR_0001031701	3	HLA-DPA1*01:03/DPB1*02:01(3) /	1
NBR_0001039901	1	HLA-DPA1*01:03/DPB1*02:01(1) /	1
NBR_0001059101	1	HLA-DPA1*01:03/DPB1*02:01(1) /	1
NBR_0001062201	1	HLA-DPA1*01:03/DPB1*02:01(1) /	1
NBR_0001065301	3	HLA-DPA1*01:03/DPB1*02:01(3) /	1
NBR_0001108001	2	HLA-DPA1*01:03/DPB1*02:01(2) /	1
NBR_0001109901	1	HLA-DPA1*01:03/DPB1*02:01(1) /	1
NBR_0001112201	2	HLA-DPA1*01:03/DPB1*02:01(2) /	1
NBR_0001115401	7	HLA-DPA1*01:03/DPB1*02:01(7) /	1
NBR_0001172801	1	HLA-DPA1*01:03/DPB1*02:01(1) /	1
NBR_0001208601	1	HLA-DPA1*01:03/DPB1*02:01(1) /	1
NBR_0001209601	1	HLA-DPA1*01:03/DPB1*02:01(1) /	1
NBR_0001211301	4	HLA-DPA1*01:03/DPB1*02:01(4) /	1
NBR_0001243301	1	HLA-DPA1*01:03/DPB1*02:01(1) /	1
NBR_0001244501	1	HLA-DPA1*01:03/DPB1*02:01(1) /	1
NBR_0001244801	1	HLA-DPA1*01:03/DPB1*02:01(1) /	1
NBR_0001250001	1	HLA-DPA1*01:03/DPB1*02:01(1) /	1
NBR_0001255001	1	HLA-DPA1*01:03/DPB1*02:01(1) /	1
NBR_0001261001	3	HLA-DPA1*01:03/DPB1*02:01(3) /	1
NBR_0001277001	1	HLA-DPA1*01:03/DPB1*02:01(1) /	1
NBR_0001322101	1	HLA-DPA1*01:03/DPB1*02:01(1) /	1
NBR_0001323501	1	HLA-DPA1*01:03/DPB1*02:01(1) /	1
NBR_0001334001	1	HLA-DPA1*01:03/DPB1*02:01(1) /	1
NBR_0001334101	1	HLA-DPA1*01:03/DPB1*02:01(1) /	1
NBR_0001356901	6	HLA-DPA1*01:03/DPB1*02:01(6) /	1
NBR_0001358801	9	HLA-DPA1*01:03/DPB1*02:01(9) /	1
NBR_0001364201	2	HLA-DPA1*01:03/DPB1*02:01(2) /	1
NBR_0001365001	7	HLA-DPA1*01:03/DPB1*02:01(7) /	1
NBR_0001373301	1	HLA-DPA1*01:03/DPB1*02:01(1) /	1
NBR_0001442901	2	HLA-DPA1*01:03/DPB1*02:01(2) /	1
NBR_0001444201	1	HLA-DPA1*01:03/DPB1*02:01(1) /	1
NBR_0001457501	1	HLA-DPA1*01:03/DPB1*02:01(1) /	1
NBR_0001473701	3	HLA-DPA1*01:03/DPB1*02:01(3) /	1
NBR_0001500901	1	HLA-DPA1*01:03/DPB1*02:01(1) /	1
NBR_0001505901	1	HLA-DPA1*01:03/DPB1*02:01(1) /	1
NBR_0001509701	1	HLA-DPA1*01:03/DPB1*02:01(1) /	1
NBR_0001512901	3	HLA-DPA1*01:03/DPB1*02:01(3) /	1
NBR_0001570401	1	HLA-DPA1*01:03/DPB1*02:01(1) /	1
NBR_0001572301	2	HLA-DPA1*01:03/DPB1*02:01(2) /	1
NBR_0001596001	4	HLA-DPA1*01:03/DPB1*02:01(4) /	1
NBR_0001608601	1	HLA-DPA1*01:03/DPB1*02:01(1) /	1
NBR_0001612801	1	HLA-DPA1*01:03/DPB1*02:01(1) /	1
NBR_0001621601	1	HLA-DPA1*01:03/DPB1*02:01(1) /	1
NBR_0001637101	1	HLA-DPA1*01:03/DPB1*02:01(1) /	1
NBR_0001637201	1	HLA-DPA1*01:03/DPB1*02:01(1) /	1
NBR_0001646201	2	HLA-DPA1*01:03/DPB1*02:01(2) /	1
NBR_0001655401	1	HLA-DPA1*01:03/DPB1*02:01(1) /	1
NBR_0001676401	1	HLA-DPA1*01:03/DPB1*02:01(1) /	1
NBR_0001740101	1	HLA-DPA1*01:03/DPB1*02:01(1) /	1
NBR_0001750301	1	HLA-DPA1*01:03/DPB1*02:01(1) /	1
NBR_0001755101	1	HLA-DPA1*01:03/DPB1*02:01(1) /	1
NBR_0001766801	2	HLA-DPA1*01:03/DPB1*02:01(2) /	1
NBR_0001808601	3	HLA-DPA1*01:03/DPB1*02:01(3) /	1
NBR_0001809301	1	HLA-DPA1*01:03/DPB1*02:01(1) /	1
NBR_0001853201	1	HLA-DPA1*01:03/DPB1*02:01(1) /	1
NBR_0001876901	1	HLA-DPA1*01:03/DPB1*02:01(1) /	1
NBR_0001901201	3	HLA-DPA1*01:03/DPB1*02:01(3) /	1
NBR_0001906201	1	HLA-DPA1*01:03/DPB1*02:01(1) /	1
NBR_0001910001	1	HLA-DPA1*01:03/DPB1*02:01(1) /	1
NBR_0001936001	1	HLA-DPA1*01:03/DPB1*02:01(1) /	1
NBR_0001946401	2	HLA-DPA1*01:03/DPB1*02:01(2) /	1
NBR_0001954301	3	HLA-DPA1*01:03/DPB1*02:01(3) /	1
NBR_0001967501	2	HLA-DPA1*01:03/DPB1*02:01(2) /	1
NBR_0001980401	1	HLA-DPA1*01:03/DPB1*02:01(1) /	1
NBR_0001996401	1	HLA-DPA1*01:03/DPB1*02:01(1) /	1
NBR_0002002901	1	HLA-DPA1*01:03/DPB1*02:01(1) /	1
NBR_0002014401	4	HLA-DPA1*01:03/DPB1*02:01(4) /	1
NBR_0002042501	1	HLA-DPA1*01:03/DPB1*02:01(1) /	1
NBR_0002044801	3	HLA-DPA1*01:03/DPB1*02:01(3) /	1
NBR_0002064001	7	HLA-DPA1*01:03/DPB1*02:01(7) /	1
NBR_0002067001	1	HLA-DPA1*01:03/DPB1*02:01(1) /	1
NBR_0002104501	1	HLA-DPA1*01:03/DPB1*02:01(1) /	1
NBR_0002106801	1	HLA-DPA1*01:03/DPB1*02:01(1) /	1
NBR_0002115801	1	HLA-DPA1*01:03/DPB1*02:01(1) /	1
NBR_0002132501	1	HLA-DPA1*01:03/DPB1*02:01(1) /	1
NBR_0002133701	2	HLA-DPA1*01:03/DPB1*02:01(2) /	1
NBR_0002138501	3	HLA-DPA1*01:03/DPB1*02:01(3) /	1
NBR_0002142801	1	HLA-DPA1*01:03/DPB1*02:01(1) /	1
NBR_0002178901	2	HLA-DPA1*01:03/DPB1*02:01(2) /	1
NBR_0002222001	1	HLA-DPA1*01:03/DPB1*02:01(1) /	1
NBR_0002225001	1	HLA-DPA1*01:03/DPB1*02:01(1) /	1
NBR_0002257201	1	HLA-DPA1*01:03/DPB1*02:01(1) /	1
NBR_0000052201	5	HLA-DPA1*01:03/DPB1*02:01(5) /	1
NBR_0000069401	1	HLA-DPA1*01:03/DPB1*02:01(1) /	1
NBR_0000071901	1	HLA-DPA1*01:03/DPB1*02:01(1) /	1
NBR_0000142501	2	HLA-DPA1*01:03/DPB1*02:01(2) /	1
NBR_0000242001	1	HLA-DPA1*01:03/DPB1*02:01(1) /	1
NBR_0000329101	1	HLA-DPA1*01:03/DPB1*02:01(1) /	1
NBR_0000565401	1	HLA-DPA1*01:03/DPB1*02:01(1) /	1
NBR_0000628801	2	HLA-DPA1*01:03/DPB1*02:01(2) /	1
NBR_0000693401	6	HLA-DPA1*01:03/DPB1*02:01(6) /	1
NBR_0000707301	1	HLA-DPA1*01:03/DPB1*02:01(1) /	1
NBR_0000716001	3	HLA-DPA1*01:03/DPB1*02:01(3) /	1
NBR_0000774701	3	HLA-DPA1*01:03/DPB1*02:01(3) /	1
NBR_0000835701	1	HLA-DPA1*01:03/DPB1*02:01(1) /	1
NBR_0000848901	1	HLA-DPA1*01:03/DPB1*02:01(1) /	1
NBR_0000886301	2	HLA-DPA1*01:03/DPB1*02:01(2) /	1
NBR_0000903901	1	HLA-DPA1*01:03/DPB1*02:01(1) /	1
NBR_0000921601	1	HLA-DPA1*01:03/DPB1*02:01(1) /	1
NBR_0000961801	3	HLA-DPA1*01:03/DPB1*02:01(3) /	1
NBR_0000975501	4	HLA-DPA1*01:03/DPB1*02:01(4) /	1
NBR_0000986601	1	HLA-DPA1*01:03/DPB1*02:01(1) /	1
NBR_0000991801	1	HLA-DPA1*01:03/DPB1*02:01(1) /	1
NBR_0001011801	1	HLA-DPA1*01:03/DPB1*02:01(1) /	1
NBR_0001023701	1	HLA-DPA1*01:03/DPB1*02:01(1) /	1
NBR_0001055401	1	HLA-DPA1*01:03/DPB1*02:01(1) /	1
NBR_0001060601	1	HLA-DPA1*01:03/DPB1*02:01(1) /	1
NBR_0001112601	1	HLA-DPA1*01:03/DPB1*02:01(1) /	1
NBR_0001164301	1	HLA-DPA1*01:03/DPB1*02:01(1) /	1
NBR_0001168901	2	HLA-DPA1*01:03/DPB1*02:01(2) /	1
NBR_0001228101	4	HLA-DPA1*01:03/DPB1*02:01(4) /	1
NBR_0001247601	1	HLA-DPA1*01:03/DPB1*02:01(1) /	1
NBR_0001299401	1	HLA-DPA1*01:03/DPB1*02:01(1) /	1
NBR_0001314701	1	HLA-DPA1*01:03/DPB1*02:01(1) /	1
NBR_0001325901	2	HLA-DPA1*01:03/DPB1*02:01(2) /	1
NBR_0001374701	1	HLA-DPA1*01:03/DPB1*02:01(1) /	1
NBR_0001462201	1	HLA-DPA1*01:03/DPB1*02:01(1) /	1
NBR_0001547001	1	HLA-DPA1*01:03/DPB1*02:01(1) /	1
NBR_0001586101	1	HLA-DPA1*01:03/DPB1*02:01(1) /	1
NBR_0001665701	2	HLA-DPA1*01:03/DPB1*02:01(2) /	1
NBR_0001695801	1	HLA-DPA1*01:03/DPB1*02:01(1) /	1
NBR_0001732301	3	HLA-DPA1*01:03/DPB1*02:01(3) /	1
NBR_0001735601	2	HLA-DPA1*01:03/DPB1*02:01(2) /	1
NBR_0001750901	2	HLA-DPA1*01:03/DPB1*02:01(2) /	1
NBR_0001768301	4	HLA-DPA1*01:03/DPB1*02:01(4) /	1
NBR_0001785601	1	HLA-DPA1*01:03/DPB1*02:01(1) /	1
NBR_0001847301	1	HLA-DPA1*01:03/DPB1*02:01(1) /	1
NBR_0001875501	1	HLA-DPA1*01:03/DPB1*02:01(1) /	1
NBR_0001938701	2	HLA-DPA1*01:03/DPB1*02:01(2) /	1
NBR_0001952301	1	HLA-DPA1*01:03/DPB1*02:01(1) /	1
NBR_0001969401	1	HLA-DPA1*01:03/DPB1*02:01(1) /	1
NBR_0001993401	5	HLA-DPA1*01:03/DPB1*02:01(5) /	1
NBR_0002019901	1	HLA-DPA1*01:03/DPB1*02:01(1) /	1
NBR_0002069201	1	HLA-DPA1*01:03/DPB1*02:01(1) /	1
NBR_0002147301	1	HLA-DPA1*01:03/DPB1*02:01(1) /	1
NBR_0002148601	1	HLA-DPA1*01:03/DPB1*02:01(1) /	1
NBR_0002161301	3	HLA-DPA1*01:03/DPB1*02:01(3) /	1
NBR_0002244201	3	HLA-DPA1*01:03/DPB1*02:01(3) /	1
NBR_0000004901	1	HLA-DPA1*01:03/DPB1*02:01(1) /	1
NBR_0000069101	2	HLA-DPA1*01:03/DPB1*02:01(2) /	1
NBR_0000131101	1	HLA-DPA1*01:03/DPB1*02:01(1) /	1
NBR_0000176401	5	HLA-DPA1*01:03/DPB1*02:01(5) /	1
NBR_0000180501	3	HLA-DPA1*01:03/DPB1*02:01(3) /	1
NBR_0000209601	2	HLA-DPA1*01:03/DPB1*02:01(2) /	1
NBR_0000265801	1	HLA-DPA1*01:03/DPB1*02:01(1) /	1
NBR_0000362601	1	HLA-DPA1*01:03/DPB1*02:01(1) /	1
NBR_0000372601	1	HLA-DPA1*01:03/DPB1*02:01(1) /	1
NBR_0000399901	1	HLA-DPA1*01:03/DPB1*02:01(1) /	1
NBR_0000719801	1	HLA-DPA1*01:03/DPB1*02:01(1) /	1
NBR_0000758801	2	HLA-DPA1*01:03/DPB1*02:01(2) /	1
NBR_0000788701	1	HLA-DPA1*01:03/DPB1*02:01(1) /	1
NBR_0000801001	1	HLA-DPA1*01:03/DPB1*02:01(1) /	1
NBR_0000833901	1	HLA-DPA1*01:03/DPB1*02:01(1) /	1
NBR_0000988501	2	HLA-DPA1*01:03/DPB1*02:01(2) /	1
NBR_0001009401	1	HLA-DPA1*01:03/DPB1*02:01(1) /	1
NBR_0001084101	1	HLA-DPA1*01:03/DPB1*02:01(1) /	1
NBR_0001145001	1	HLA-DPA1*01:03/DPB1*02:01(1) /	1
NBR_0001167601	2	HLA-DPA1*01:03/DPB1*02:01(2) /	1
NBR_0001212101	1	HLA-DPA1*01:03/DPB1*02:01(1) /	1
NBR_0001220501	2	HLA-DPA1*01:03/DPB1*02:01(2) /	1
NBR_0001305301	2	HLA-DPA1*01:03/DPB1*02:01(2) /	1
NBR_0001359101	1	HLA-DPA1*01:03/DPB1*02:01(1) /	1
NBR_0001393901	1	HLA-DPA1*01:03/DPB1*02:01(1) /	1
NBR_0001449101	1	HLA-DPA1*01:03/DPB1*02:01(1) /	1
NBR_0001491601	3	HLA-DPA1*01:03/DPB1*02:01(3) /	1
NBR_0001612101	1	HLA-DPA1*01:03/DPB1*02:01(1) /	1
NBR_0001681901	1	HLA-DPA1*01:03/DPB1*02:01(1) /	1
NBR_0001770501	1	HLA-DPA1*01:03/DPB1*02:01(1) /	1
NBR_0001786401	1	HLA-DPA1*01:03/DPB1*02:01(1) /	1
NBR_0001825001	1	HLA-DPA1*01:03/DPB1*02:01(1) /	1
NBR_0001911001	1	HLA-DPA1*01:03/DPB1*02:01(1) /	1
NBR_0001963901	1	HLA-DPA1*01:03/DPB1*02:01(1) /	1
NBR_0002098401	1	HLA-DPA1*01:03/DPB1*02:01(1) /	1
NBR_0002100901	1	HLA-DPA1*01:03/DPB1*02:01(1) /	1
NBR_0000091701	1	HLA-DPA1*01:03/DPB1*02:01(1) /	1
NBR_0000099601	1	HLA-DPA1*01:03/DPB1*02:01(1) /	1
NBR_0000490801	1	HLA-DPA1*01:03/DPB1*02:01(1) /	1
NBR_0000503801	1	HLA-DPA1*01:03/DPB1*02:01(1) /	1
NBR_0000521501	1	HLA-DPA1*01:03/DPB1*02:01(1) /	1
NBR_0000592701	1	HLA-DPA1*01:03/DPB1*02:01(1) /	1
NBR_0000832401	1	HLA-DPA1*01:03/DPB1*02:01(1) /	1
NBR_0000843601	2	HLA-DPA1*01:03/DPB1*02:01(2) /	1
NBR_0000904601	1	HLA-DPA1*01:03/DPB1*02:01(1) /	1
NBR_0001238801	1	HLA-DPA1*01:03/DPB1*02:01(1) /	1
NBR_0001324701	5	HLA-DPA1*01:03/DPB1*02:01(5) /	1
NBR_0001332601	1	HLA-DPA1*01:03/DPB1*02:01(1) /	1
NBR_0001399601	3	HLA-DPA1*01:03/DPB1*02:01(3) /	1
NBR_0001751401	1	HLA-DPA1*01:03/DPB1*02:01(1) /	1
NBR_0001769701	1	HLA-DPA1*01:03/DPB1*02:01(1) /	1
NBR_0001832701	1	HLA-DPA1*01:03/DPB1*02:01(1) /	1
NBR_0001855001	1	HLA-DPA1*01:03/DPB1*02:01(1) /	1
NBR_0001900901	1	HLA-DPA1*01:03/DPB1*02:01(1) /	1
NBR_0002018301	1	HLA-DPA1*01:03/DPB1*02:01(1) /	1
NBR_0002029501	1	HLA-DPA1*01:03/DPB1*02:01(1) /	1
NBR_0002079601	1	HLA-DPA1*01:03/DPB1*02:01(1) /	1
NBR_0000095001	1	HLA-DPA1*01:03/DPB1*02:01(1) /	1
NBR_0000114901	1	HLA-DPA1*01:03/DPB1*02:01(1) /	1
NBR_0000118501	1	HLA-DPA1*01:03/DPB1*02:01(1) /	1
NBR_0000176601	1	HLA-DPA1*01:03/DPB1*02:01(1) /	1
NBR_0000212701	1	HLA-DPA1*01:03/DPB1*02:01(1) /	1
NBR_0000279101	3	HLA-DPA1*01:03/DPB1*02:01(3) /	1
NBR_0000420801	6	HLA-DPA1*01:03/DPB1*02:01(6) /	1
NBR_0000542501	1	HLA-DPA1*01:03/DPB1*02:01(1) /	1
NBR_0000594001	3	HLA-DPA1*01:03/DPB1*02:01(3) /	1
NBR_0000633501	3	HLA-DPA1*01:03/DPB1*02:01(3) /	1
NBR_0001102801	1	HLA-DPA1*01:03/DPB1*02:01(1) /	1
NBR_0001454801	3	HLA-DPA1*01:03/DPB1*02:01(3) /	1
NBR_0001566701	3	HLA-DPA1*01:03/DPB1*02:01(3) /	1
NBR_0001824701	1	HLA-DPA1*01:03/DPB1*02:01(1) /	1
NBR_0001877301	1	HLA-DPA1*01:03/DPB1*02:01(1) /	1
NBR_0002102501	1	HLA-DPA1*01:03/DPB1*02:01(1) /	1
NBR_0002242801	1	HLA-DPA1*01:03/DPB1*02:01(1) /	1
NBR_0000584601	0	NF	0
NBR_0000897601	0	NF	0
NBR_0001394301	0	NF	0
NBR_0000014101	0	NF	0
NBR_0000844701	0	NF	0
NBR_0000928101	0	NF	0
NBR_0001356301	0	NF	0
NBR_0001356501	0	NF	0
NBR_0001574401	0	NF	0
NBR_0000108101	0	NF	0
NBR_0000768001	0	NF	0
NBR_0000829001	0	NF	0
NBR_0000876301	0	NF	0
NBR_0000962401	0	NF	0
NBR_0001192001	0	NF	0
NBR_0001224901	0	NF	0
NBR_0001231601	0	NF	0
NBR_0001403201	0	NF	0
NBR_0001743201	0	NF	0
NBR_0000366001	0	NF	0
NBR_0000775301	0	NF	0
NBR_0000816601	0	NF	0
NBR_0000928001	0	NF	0
NBR_0001051501	0	NF	0
NBR_0001247701	0	NF	0
NBR_0001330701	0	NF	0
NBR_0000006101	0	NF	0
NBR_0000218301	0	NF	0
NBR_0000310701	0	NF	0
NBR_0000390001	0	NF	0
NBR_0000396401	0	NF	0
NBR_0000581901	0	NF	0
NBR_0000697501	0	NF	0
NBR_0000736201	0	NF	0
NBR_0000794201	0	NF	0
NBR_0001087001	0	NF	0
NBR_0001202701	0	NF	0
NBR_0001322201	0	NF	0
NBR_0001553601	0	NF	0
NBR_0001554501	0	NF	0
NBR_0000018101	0	NF	0
NBR_0000039501	0	NF	0
NBR_0000052101	0	NF	0
NBR_0000194001	0	NF	0
NBR_0000227501	0	NF	0
NBR_0000295801	0	NF	0
NBR_0000476001	0	NF	0
NBR_0000634501	0	NF	0
NBR_0000646801	0	NF	0
NBR_0000660501	0	NF	0
NBR_0000664001	0	NF	0
NBR_0000686501	0	NF	0
NBR_0000798201	0	NF	0
NBR_0000856801	0	NF	0
NBR_0000860801	0	NF	0
NBR_0000862101	0	NF	0
NBR_0000863301	0	NF	0
NBR_0000896201	0	NF	0
NBR_0000902601	0	NF	0
NBR_0000973401	0	NF	0
NBR_0000994901	0	NF	0
NBR_0000998401	0	NF	0
NBR_0001017201	0	NF	0
NBR_0001027001	0	NF	0
NBR_0001059901	0	NF	0
NBR_0001116501	0	NF	0
NBR_0001170601	0	NF	0
NBR_0001201301	0	NF	0
NBR_0001225701	0	NF	0
NBR_0001244201	0	NF	0
NBR_0001261201	0	NF	0
NBR_0001280201	0	NF	0
NBR_0001283401	0	NF	0
NBR_0001285001	0	NF	0
NBR_0001338901	0	NF	0
NBR_0001383201	0	NF	0
NBR_0001590701	0	NF	0
NBR_0001591401	0	NF	0
NBR_0001735801	0	NF	0
NBR_0001738301	0	NF	0
NBR_0001741101	0	NF	0
NBR_0001945701	0	NF	0
NBR_0001962501	0	NF	0
NBR_0002029301	0	NF	0
NBR_0000013601	0	NF	0
NBR_0000038101	0	NF	0
NBR_0000075101	0	NF	0
NBR_0000127301	0	NF	0
NBR_0000258801	0	NF	0
NBR_0000369301	0	NF	0
NBR_0000420701	0	NF	0
NBR_0000589801	0	NF	0
NBR_0000593501	0	NF	0
NBR_0000594801	0	NF	0
[truncated: 20,798 more rows]
