# Supplementary material for: Reverse vaccinology for hookworms: a rational selection of vaccinable antigens against parasitic nematodes
Source: Parasite. 2025 Jun 3;32:32. doi: 10.1051/parasite/2025025 (PMC12133094; doi:10.1051/parasite/2025025)
Supplement: Supplementary file 1 — Supplementary Table 1: Data sheet containing all the results from the evaluation of the identity of the predicted proteomes of Nippostrongylus brasiliensis with Necator americanus. Nam_ident: Identity percentage with Necator americanus. Sc_Nam: score assigned to each of the N. brasiliensis proteins. Supplementary Table 2: Data sheet containing all the results from the protein homology results between Nippostrongylus brasiliensis and mammalian species. Hsa_ident: Percentage of identity with Homo sapiens; Mmu_ident: percentage of identity with Mus musculus; Sc_Mammal: score assigned to each protein based on homology with other mammals; NF: not found. Supplementary Table 3: Data sheet containing all the results from extracellular localization. Excreted secreted products (ES) or extracellular vesicles (EVs) secreted by adult or L3 larvae. Supplementary Table 4: Data sheet containing all the results from the analysis of Nippostrongylus brasiliensis proteins with homologs expressed in the gut of the related hookworm Ancylostoma ceylanicum. Supplementary Table 5: Data sheet containing all the results from the Pfam-based analysis that allocated Nippostrongylus brasiliensis proteins into four different groups according to the domain families to which they belonged. Supplementary Table 6: Data sheet containing the results of the identification of linear B-cell epitopes and score given to each Nippostrongylus brasiliensis protein. Bepit_res: number of B-cell epitope residues; Bepit_res_perc: percentage of B-cell epitope residues compared to the total number of protein residues. Supplementary Table 7: Data sheet containing the results of the identification of the presence of HLA class II epitopes with extended population coverage and score given to each Nippostrongylus brasiliensis protein. Supplementary Table 8: Data sheet summarising all the results from each evaluation applied to the Nippostrongylus brasiliensis predicted proteins. Proteins are ranked by total score. Supplem [file parasite-32-32-s1.zip › parasite240215-1-olm/Supplemental_Table_8_R1.xlsx]

## Sheet: Extended_Table8
Supplementary File 8. Data sheet summarising all the results from each evaluation applied to the Nippostrongylus brasiliensis predicted proteins. Proteins are ranked by total score.
Protein	Pfam	Length	Nam_ident	Hsa_ident	Mmu_ident	Locat	SignalP	Bepit_res	Bepit_res_perc	MHCII_total_epit	MHCII_epit	Sc_Nam	Sc_Mammal	Sc_locat	Sc_protease	Sc_Ace	Sc_Bepit	Sc_MHCII	Score
NBR_0000584601	Asp / Asp / Asp / Asp / Asp /	1068	40.0	NF	NF	Adult EVs & Adult ES	Yes	279	26.12	0	NF	1	5	10	5	0	5	0	26
NBR_0000892601	Asp /	448	82.2	55.6	51.0	Adult ES & L3 ES	No	57	12.72	1	HLA-DPA1*01:03/DPB1*02:01(1) /	5	1	10	5	1	2	1	25
NBR_0001337201	ShK / ShK / An_peroxidase / CAP /	1033	85.0	36.1	36.7	Adult EVs & Adult ES	No	484	46.85	11	HLA-DPA1*01:03/DPB1*02:01(10) / HLA-DPA1*01:03/DPB1*04:01(1) /	5	3	10	0	0	5	2	25
NBR_0000752401	Vitellogenin_N / DUF1943 / VWD /	1663	66.2	NF	NF	Adult ES	Yes	124	7.46	9	HLA-DPA1*01:03/DPB1*02:01(9) /	3	5	5	0	5	5	1	24
NBR_0000897601	-	94	69.1	NF	NF	Adult EVs & Adult ES	Yes	78	82.98	0	NF	3	5	10	0	3	3	0	24
NBR_0001090101	Asp /	386	81.0	33.2	32.1	L3 ES	Yes	62	16.06	3	HLA-DPA1*01:03/DPB1*02:01(1) / HLA-DPA1*01:03/DPB1*04:01(2) /	5	3	5	5	1	3	2	24
NBR_0001394301	CAP /	361	86.3	36.3	30.3	Adult ES & L3 ES	No	163	45.15	0	NF	5	3	10	0	1	5	0	24
NBR_0000014101	Vitellogenin_N / DUF1943 / VWD /	1615	68.4	NF	NF	Adult EVs & Adult ES	Yes	105	6.5	0	NF	3	5	10	0	1	4	0	23
NBR_0000612601	PAN_1 /	181	81.2	NF	NF		Yes	121	66.85	4	HLA-DPA1*01:03/DPB1*02:01(1) / HLA-DPA1*01:03/DPB1*04:01(1) / HLA-DPA1*02:01/DPB1*01:01(1) / HLA-DPA1*03:01/DPB1*04:02(1) /	5	5	3	0	1	5	4	23
NBR_0000723701	Peptidase_M13_N / Peptidase_M13 / Peptidase_M13_N / Peptidase_M13 /	1458	64.4	27.4	26.8	Adult ES	No	211	14.47	10	HLA-DPA1*01:03/DPB1*02:01(5) / HLA-DPA1*01:03/DPB1*04:01(3) / HLA-DPA1*02:01/DPB1*01:01(1) / HLA-DPA1*03:01/DPB1*04:02(1) /	3	4	5	1	1	5	4	23
NBR_0000844701	Globin /	154	71.6	NF	NF	Adult EVs & Adult ES	No	65	42.21	0	NF	4	5	10	0	1	3	0	23
NBR_0000992501	Peptidase_S28 /	534	62.1	27.2	28.6	Adult EVs & Adult ES	Yes	38	7.12	2	HLA-DPA1*01:03/DPB1*02:01(1) / HLA-DPA1*01:03/DPB1*04:01(1) /	3	4	10	1	1	2	2	23
NBR_0000823901	Astacin /	657	59.4	NF	NF		Yes	283	43.07	5	HLA-DPA1*01:03/DPB1*02:01(5) /	2	5	3	5	1	5	1	22
NBR_0000928101	-	185	70.4	NF	NF		Yes	154	83.24	0	NF	4	5	3	0	5	5	0	22
NBR_0001356301	CAP /	234	41.7	NF	NF	Adult EVs & Adult ES	No	162	69.23	0	NF	1	5	10	0	1	5	0	22
NBR_0001356501	CAP / CAP /	285	41.7	28.5	32.2	Adult EVs & Adult ES	Yes	155	54.39	0	NF	1	3	10	0	3	5	0	22
NBR_0001574401	Gp-FAR-1 /	180	88.3	NF	NF	Adult ES	Yes	93	51.67	0	NF	5	5	5	0	3	4	0	22
NBR_0000048801	Astacin /	592	60.0	30.1	31.8		Yes	191	32.26	5	HLA-DPA1*01:03/DPB1*02:01(5) /	3	3	3	5	1	5	1	21
NBR_0000108101	Astacin /	625	73.9	34.2	NF		Yes	246	39.36	0	NF	4	3	3	5	1	5	0	21
NBR_0000300101	-	142	83.9	NF	NF		Yes	112	78.87	12	HLA-DPA1*01:03/DPB1*02:01(5) / HLA-DPA1*01:03/DPB1*04:01(5) / HLA-DPA1*02:01/DPB1*01:01(1) / HLA-DPA1*03:01/DPB1*04:02(1) /	5	5	3	0	0	4	4	21
NBR_0000725401	Ion_trans_2 / Ion_trans_2 /	481	88.5	29.0	25.1		No	183	38.05	22	HLA-DPA1*01:03/DPB1*02:01(11) / HLA-DPA1*01:03/DPB1*04:01(8) / HLA-DPA1*02:01/DPB1*01:01(2) / HLA-DPA1*03:01/DPB1*04:02(1) /	5	4	0	0	3	5	4	21
NBR_0000768001	CPG4 /	390	46.7	NF	NF	Adult ES	Yes	134	34.36	0	NF	1	5	5	0	5	5	0	21
NBR_0000829001	PEPCK_N / PEPCK_GTP / PEPCK_GTP /	568	84.1	55.4	55.7	Adult ES	No	129	22.71	0	NF	5	1	5	0	5	5	0	21
NBR_0000830201	Pep_M12B_propep / Reprolysin / ADAM_CR_2 / TSP_1 / TSP_1 / TSP_1 / TSP_1 / TSP_1 /	952	73.5	25.1	24.7		Yes	381	40.02	2	HLA-DPA1*01:03/DPB1*02:01(1) / HLA-DPA1*01:03/DPB1*04:01(1) /	4	4	3	3	0	5	2	21
NBR_0000876301	Motile_Sperm /	110	87.2	NF	NF	Adult ES	No	63	57.27	0	NF	5	5	5	0	3	3	0	21
NBR_0000957401	Gal-bind_lectin / Gal-bind_lectin /	316	86.2	27.7	27.4	Adult ES	Yes	133	42.09	3	HLA-DPA1*01:03/DPB1*02:01(3) /	5	4	5	0	1	5	1	21
NBR_0000958701	Peptidase_M1_N / Peptidase_M1 / ERAP1_C / ERAP1_C /	854	75.2	40.9	41.1	Adult ES	No	118	13.82	19	HLA-DPA1*01:03/DPB1*02:01(10) / HLA-DPA1*01:03/DPB1*04:01(5) / HLA-DPA1*02:01/DPB1*01:01(2) / HLA-DPA1*03:01/DPB1*04:02(2) /	4	2	5	1	1	4	4	21
NBR_0000962401	Astacin / CUB /	542	43.4	28.2	27.0	Adult ES	Yes	165	30.44	0	NF	1	4	5	5	1	5	0	21
NBR_0001082901	Ig_3 / fn3 / fn3 / fn3 /	847	90.4	31.7	31.9		Yes	411	48.52	13	HLA-DPA1*01:03/DPB1*02:01(9) / HLA-DPA1*01:03/DPB1*04:01(4) /	5	3	3	0	3	5	2	21
NBR_0001192001	-	224	63.7	NF	NF		Yes	170	75.89	0	NF	3	5	3	0	5	5	0	21
NBR_0001224901	Astacin /	327	84.7	35.6	36.0		Yes	174	53.21	0	NF	5	3	3	5	0	5	0	21
NBR_0001231601	Peptidase_M13_N / Peptidase_M13 / Peptidase_M13 /	724	41.8	21.9	23.0	Adult EVs & Adult ES	No	117	16.16	0	NF	1	4	10	1	1	4	0	21
NBR_0001403201	Astacin /	470	55.3	32.8	33.0	L3 ES	Yes	162	34.47	0	NF	2	3	5	5	1	5	0	21
NBR_0001743201	Asp /	443	72.2	32.8	33.3		Yes	134	30.25	0	NF	4	3	3	5	1	5	0	21
NBR_0000051101	Innexin /	525	96.3	NF	NF		No	142	27.05	39	HLA-DPA1*01:03/DPB1*02:01(19) / HLA-DPA1*01:03/DPB1*04:01(14) / HLA-DPA1*02:01/DPB1*01:01(4) / HLA-DPA1*03:01/DPB1*04:02(2) /	5	5	0	0	1	5	4	20
NBR_0000062501	-	141	78.1	NF	NF		Yes	111	78.72	16	HLA-DPA1*01:03/DPB1*02:01(5) / HLA-DPA1*01:03/DPB1*04:01(3) / HLA-DPA1*02:01/DPB1*01:01(5) / HLA-DPA1*03:01/DPB1*04:02(3) /	4	5	3	0	0	4	4	20
NBR_0000366001	CAP /	174	43.4	28.8	26.4	Adult EVs & Adult ES	No	92	52.87	0	NF	1	4	10	0	1	4	0	20
NBR_0000604401	Peptidase_M2 /	671	75.0	26.5	27.5		Yes	153	22.8	23	HLA-DPA1*01:03/DPB1*02:01(12) / HLA-DPA1*01:03/DPB1*04:01(9) / HLA-DPA1*02:01/DPB1*01:01(2) /	4	4	3	1	0	5	3	20
NBR_0000628001	Peptidase_S28 /	515	65.2	43.9	43.3		Yes	39	7.57	10	HLA-DPA1*01:03/DPB1*02:01(4) / HLA-DPA1*01:03/DPB1*04:01(3) / HLA-DPA1*02:01/DPB1*01:01(2) / HLA-DPA1*03:01/DPB1*04:02(1) /	3	2	3	1	5	2	4	20
NBR_0000724801	PAN_4 /	159	88.4	NF	NF		Yes	93	58.49	3	HLA-DPA1*01:03/DPB1*02:01(1) / HLA-DPA1*01:03/DPB1*04:01(1) / HLA-DPA1*02:01/DPB1*01:01(1) /	5	5	3	0	0	4	3	20
NBR_0000752901	Cystatin / Inhibitor_I29 / Peptidase_C1 / Peptidase_C1 /	428	62.7	47.6	49.4		Yes	168	39.25	4	HLA-DPA1*01:03/DPB1*02:01(3) / HLA-DPA1*01:03/DPB1*04:01(1) /	3	2	3	5	0	5	2	20
NBR_0000775301	-	173	91.5	NF	NF		No	159	91.91	0	NF	5	5	0	0	5	5	0	20
NBR_0000797901	Proteasome / FA_desaturase /	691	78.5	27.4	28.6	Adult EVs	No	36	5.21	32	HLA-DPA1*01:03/DPB1*02:01(10) / HLA-DPA1*01:03/DPB1*04:01(7) / HLA-DPA1*02:01/DPB1*01:01(9) / HLA-DPA1*03:01/DPB1*04:02(6) /	4	4	5	0	1	2	4	20
NBR_0000816601	Astacin / CUB /	624	54.7	29.0	29.7		Yes	218	34.94	0	NF	2	4	3	5	1	5	0	20
NBR_0000828801	Neur_chan_LBD / Neur_chan_memb /	533	85.5	27.9	27.5		Yes	150	28.14	7	HLA-DPA1*01:03/DPB1*02:01(5) / HLA-DPA1*01:03/DPB1*04:01(1) / HLA-DPA1*03:01/DPB1*04:02(1) /	5	4	3	0	0	5	3	20
NBR_0000891601	-	273	86.5	NF	NF		Yes	227	83.15	2	HLA-DPA1*01:03/DPB1*02:01(1) / HLA-DPA1*01:03/DPB1*04:01(1) /	5	5	3	0	0	5	2	20
NBR_0000928001	-	268	54.3	NF	NF		Yes	244	91.04	0	NF	2	5	3	0	5	5	0	20
NBR_0001051501	-	140	74.4	NF	NF	Adult ES	No	133	95.0	0	NF	4	5	5	0	1	5	0	20
NBR_0001057901	AMOP /	796	77.6	NF	NF		Yes	306	38.44	8	HLA-DPA1*01:03/DPB1*02:01(5) / HLA-DPA1*01:03/DPB1*04:01(3) /	4	5	3	0	1	5	2	20
NBR_0001102501	-	562	82.3	NF	NF		No	96	17.08	30	HLA-DPA1*01:03/DPB1*02:01(18) / HLA-DPA1*01:03/DPB1*04:01(7) / HLA-DPA1*02:01/DPB1*01:01(5) /	5	5	0	0	3	4	3	20
NBR_0001175801	-	168	72.2	NF	NF		Yes	124	73.81	6	HLA-DPA1*01:03/DPB1*02:01(4) / HLA-DPA1*01:03/DPB1*04:01(2) /	4	5	3	0	1	5	2	20
NBR_0001247701	Astacin /	522	77.9	40.0	39.4		Yes	174	33.33	0	NF	4	2	3	5	1	5	0	20
NBR_0001330701	Astacin / ShK / ShK /	410	52.2	NF	NF		Yes	336	81.95	0	NF	2	5	3	5	0	5	0	20
NBR_0001338801	Astacin /	334	54.5	37.5	37.1		Yes	173	51.8	1	HLA-DPA1*01:03/DPB1*02:01(1) /	2	3	3	5	1	5	1	20
NBR_0001543301	-	140	54.7	NF	NF		Yes	94	67.14	1	HLA-DPA1*01:03/DPB1*02:01(1) /	2	5	3	0	5	4	1	20
NBR_0001553501	Astacin /	494	54.2	34.4	32.7		Yes	137	27.73	2	HLA-DPA1*01:03/DPB1*02:01(2) /	2	3	3	5	1	5	1	20
NBR_0000006101	Kunitz_BPTI /	241	67.1	NF	NF	L3 ES	Yes	160	66.39	0	NF	3	5	5	0	1	5	0	19
NBR_0000039301	A2M / TED_complement / A2M_recep /	788	82.0	36.1	35.9	L3 ES	No	107	13.58	11	HLA-DPA1*01:03/DPB1*02:01(8) / HLA-DPA1*01:03/DPB1*04:01(3) /	5	3	5	0	0	4	2	19
NBR_0000090001	Glyco_hydro_19 / Glyco_hydro_19 /	373	78.9	NF	NF		Yes	136	36.46	5	HLA-DPA1*01:03/DPB1*02:01(3) / HLA-DPA1*01:03/DPB1*04:01(2) /	4	5	3	0	0	5	2	19
NBR_0000218301	Astacin /	505	50.8	29.5	29.6		Yes	110	21.78	0	NF	2	4	3	5	1	4	0	19
NBR_0000310701	-	105	82.4	NF	NF	Adult ES	Yes	70	66.67	0	NF	5	5	5	0	1	3	0	19
NBR_0000390001	Astacin /	108	47.4	NF	NF	L3 ES	No	56	51.85	0	NF	1	5	5	5	1	2	0	19
NBR_0000396401	NPA / NPA / NPA / NPA / NPA / NPA /	732	61.4	NF	NF	Adult ES	No	354	48.36	0	NF	3	5	5	0	1	5	0	19
NBR_0000581901	Astacin /	523	59.4	38.5	32.1		Yes	204	39.01	0	NF	2	3	3	5	1	5	0	19
NBR_0000603801	Ig_2 / Ig_3 / Pkinase_Tyr /	1184	79.9	25.1	26.1		Yes	278	23.48	2	HLA-DPA1*01:03/DPB1*02:01(1) / HLA-DPA1*01:03/DPB1*04:01(1) /	4	4	3	0	1	5	2	19
NBR_0000697501	Glyco_transf_92 /	667	64.0	NF	NF		Yes	219	32.83	0	NF	3	5	3	0	3	5	0	19
NBR_0000713801	RPE65 /	763	69.0	22.3	21.7		Yes	234	30.67	9	HLA-DPA1*01:03/DPB1*02:01(5) / HLA-DPA1*01:03/DPB1*04:01(2) / HLA-DPA1*02:01/DPB1*01:01(1) / HLA-DPA1*03:01/DPB1*04:02(1) /	3	4	3	0	0	5	4	19
NBR_0000736201	Astacin / Astacin /	467	76.1	NF	NF		No	197	42.18	0	NF	4	5	0	5	0	5	0	19
NBR_0000794201	-	325	68.0	NF	NF	Adult ES	Yes	294	90.46	0	NF	3	5	5	0	1	5	0	19
NBR_0000823801	Astacin / ShK /	645	58.8	NF	NF		No	303	46.98	5	HLA-DPA1*01:03/DPB1*02:01(5) /	2	5	0	5	1	5	1	19
NBR_0000834901	-	576	90.4	NF	NF		Yes	346	60.07	1	HLA-DPA1*01:03/DPB1*02:01(1) /	5	5	3	0	0	5	1	19
NBR_0000856001	zf-C4 / Hormone_recep /	658	92.6	NF	NF		No	364	55.32	3	HLA-DPA1*01:03/DPB1*02:01(1) / HLA-DPA1*01:03/DPB1*04:01(1) / HLA-DPA1*02:01/DPB1*01:01(1) /	5	5	0	0	1	5	3	19
NBR_0000905001	-	264	59.0	NF	NF		Yes	121	45.83	4	HLA-DPA1*01:03/DPB1*02:01(1) / HLA-DPA1*01:03/DPB1*04:01(1) / HLA-DPA1*02:01/DPB1*01:01(1) / HLA-DPA1*03:01/DPB1*04:02(1) /	2	5	3	0	0	5	4	19
NBR_0000968501	-	229	90.6	NF	NF		Yes	187	81.66	1	HLA-DPA1*01:03/DPB1*02:01(1) /	5	5	3	0	0	5	1	19
NBR_0001053601	LRR_8 / LRR_8 /	556	65.5	26.0	27.4		Yes	95	17.09	21	HLA-DPA1*01:03/DPB1*04:01(6) / HLA-DPA1*01:03/DPB1*02:01(6) / HLA-DPA1*02:01/DPB1*01:01(4) / HLA-DPA1*03:01/DPB1*04:02(4) / HLA-DPA1*02:01/DPB1*05:01(1) /	3	4	3	0	0	4	5	19
NBR_0001069501	Peptidase_M3 / TFIIE_alpha / TFIIE-A_C /	1121	80.5	24.3	22.4		No	184	16.41	30	HLA-DPA1*01:03/DPB1*02:01(18) / HLA-DPA1*01:03/DPB1*04:01(9) / HLA-DPA1*02:01/DPB1*01:01(3) /	5	4	0	1	1	5	3	19
NBR_0001087001	-	233	71.7	NF	25.3	Adult ES	Yes	191	81.97	0	NF	4	4	5	0	1	5	0	19
NBR_0001151101	Globin /	176	75.9	NF	NF	Adult EVs	Yes	68	38.64	3	HLA-DPA1*01:03/DPB1*02:01(3) /	4	5	5	0	1	3	1	19
NBR_0001163801	Tyrosinase / ShK / ShK /	664	71.6	NF	NF		Yes	224	33.73	2	HLA-DPA1*01:03/DPB1*02:01(2) /	4	5	3	0	1	5	1	19
NBR_0001202701	Astacin /	415	56.4	31.4	31.9		Yes	134	32.29	0	NF	2	3	3	5	1	5	0	19
NBR_0001273601	Pep_M12B_propep / Reprolysin_2 / Disintegrin /	796	88.0	37.6	36.7		Yes	110	13.82	3	HLA-DPA1*01:03/DPB1*02:01(3) /	5	3	3	3	0	4	1	19
NBR_0001322201	Astacin / ShK / ShK /	386	57.2	39.7	38.8		Yes	186	48.19	0	NF	2	3	3	5	1	5	0	19
NBR_0001388801	FKBP_C / FKBP_C /	263	83.6	35.1	35.8		Yes	140	53.23	2	HLA-DPA1*01:03/DPB1*02:01(1) / HLA-DPA1*02:01/DPB1*01:01(1) /	5	3	3	0	1	5	2	19
NBR_0001426301	Tap-RNA_bind / TAP_C /	637	82.7	29.5	27.6		No	185	29.04	4	HLA-DPA1*01:03/DPB1*02:01(1) / HLA-DPA1*01:03/DPB1*04:01(1) / HLA-DPA1*02:01/DPB1*01:01(1) / HLA-DPA1*03:01/DPB1*04:02(1) /	5	4	0	0	1	5	4	19
NBR_0001547601	DB /	152	90.7	NF	NF		Yes	89	58.55	2	HLA-DPA1*01:03/DPB1*02:01(1) / HLA-DPA1*01:03/DPB1*04:01(1) /	5	5	3	0	1	3	2	19
NBR_0001553601	Astacin /	458	53.8	32.7	31.9		Yes	129	28.17	0	NF	2	3	3	5	1	5	0	19
NBR_0001554501	MG2 / MG3 / A2M_BRD /	733	85.1	28.5	28.4	L3 ES	Yes	241	32.88	0	NF	5	4	5	0	0	5	0	19
NBR_0001764401	DENN / dDENN / RUN / PLAT / RUN /	1266	80.6	33.0	32.5		No	219	17.3	44	HLA-DPA1*01:03/DPB1*02:01(20) / HLA-DPA1*01:03/DPB1*04:01(10) / HLA-DPA1*02:01/DPB1*01:01(8) / HLA-DPA1*03:01/DPB1*04:02(5) / HLA-DPA1*02:01/DPB1*05:01(1) /	5	3	0	0	1	5	5	19
NBR_0000018101	-	299	87.9	NF	NF		Yes	219	73.24	0	NF	5	5	3	0	0	5	0	18
NBR_0000039501	TTR-52 / TTR-52 /	235	67.7	NF	NF	Adult ES	Yes	140	59.57	0	NF	3	5	5	0	0	5	0	18
NBR_0000052101	Globin /	176	76.2	NF	NF	Adult ES	Yes	67	38.07	0	NF	4	5	5	0	1	3	0	18
NBR_0000055901	-	167	60.3	NF	NF		Yes	128	76.65	1	HLA-DPA1*01:03/DPB1*02:01(1) /	3	5	3	0	1	5	1	18
NBR_0000072701	E1-E2_ATPase / E1-E2_ATPase / Cation_ATPase / Cation_ATPase_C /	1011	84.8	57.9	58.5		No	261	25.82	7	HLA-DPA1*01:03/DPB1*02:01(3) / HLA-DPA1*01:03/DPB1*04:01(2) / HLA-DPA1*02:01/DPB1*01:01(1) / HLA-DPA1*03:01/DPB1*04:02(1) /	5	1	0	0	3	5	4	18
NBR_0000194001	MFP2b /	377	88.4	NF	NF		No	261	69.23	0	NF	5	5	0	0	3	5	0	18
NBR_0000224801	Bromodomain / DUF3512 /	519	83.2	30.9	29.8		No	214	41.23	16	HLA-DPA1*01:03/DPB1*02:01(7) / HLA-DPA1*01:03/DPB1*04:01(6) / HLA-DPA1*02:01/DPB1*01:01(2) / HLA-DPA1*03:01/DPB1*04:02(1) /	5	3	0	0	1	5	4	18
NBR_0000227501	Reprolysin_5 /	428	69.5	28.0	27.0		Yes	46	10.75	0	NF	3	4	3	3	3	2	0	18
NBR_0000295801	COesterase /	452	49.8	37.7	37.0	Adult ES & L3 ES	Yes	63	13.94	0	NF	1	3	10	0	1	3	0	18
NBR_0000476001	MFP2b /	154	91.1	NF	NF		No	142	92.21	0	NF	5	5	0	0	3	5	0	18
NBR_0000564201	Ribosomal_S25 / Innexin / Innexin /	598	72.6	NF	NF		No	188	31.44	11	HLA-DPA1*01:03/DPB1*02:01(7) / HLA-DPA1*01:03/DPB1*04:01(2) / HLA-DPA1*02:01/DPB1*01:01(1) / HLA-DPA1*03:01/DPB1*04:02(1) /	4	5	0	0	0	5	4	18
NBR_0000571201	Reprolysin_5 / ADAM_CR_2 /	412	68.0	26.4	32.8		No	154	37.38	12	HLA-DPA1*01:03/DPB1*02:01(5) / HLA-DPA1*01:03/DPB1*04:01(4) / HLA-DPA1*02:01/DPB1*01:01(2) / HLA-DPA1*03:01/DPB1*04:02(1) /	3	3	0	3	0	5	4	18
NBR_0000599801	Peptidase_M13_N / Peptidase_M13 /	836	81.6	25.1	24.9		No	105	12.56	27	HLA-DPA1*01:03/DPB1*02:01(15) / HLA-DPA1*01:03/DPB1*04:01(5) / HLA-DPA1*02:01/DPB1*01:01(4) / HLA-DPA1*03:01/DPB1*04:02(3) /	5	4	0	1	0	4	4	18
NBR_0000604301	EB /	961	63.1	22.6	NF		Yes	846	88.03	12	HLA-DPA1*01:03/DPB1*02:01(4) / HLA-DPA1*01:03/DPB1*04:01(4) / HLA-DPA1*02:01/DPB1*01:01(4) /	3	4	3	0	0	5	3	18
NBR_0000634501	PD40 / PD40 / PD40 / PD40 / PD40 /	747	72.3	NF	NF		Yes	164	21.95	0	NF	4	5	3	0	1	5	0	18
NBR_0000646801	-	121	88.4	NF	NF		Yes	91	75.21	0	NF	5	5	3	0	1	4	0	18
NBR_0000660501	Proteasome_A_N / Proteasome /	253	96.4	62.6	64.2	Adult EVs & Adult ES	No	0	0.0	0	NF	5	0	10	0	3	0	0	18
NBR_0000664001	-	255	65.7	NF	NF		No	248	97.25	0	NF	3	5	0	0	5	5	0	18
NBR_0000671101	14-3-3 / 14-3-3 /	298	91.6	67.8	68.1	Adult EVs & Adult ES	No	0	0.0	16	HLA-DPA1*01:03/DPB1*02:01(11) / HLA-DPA1*01:03/DPB1*04:01(5) /	5	0	10	0	1	0	2	18
NBR_0000686501	-	130	93.0	NF	NF		Yes	99	76.15	0	NF	5	5	3	0	1	4	0	18
NBR_0000708601	PI-PLC-X / SH2 / SH2 / PI-PLC-Y / C2 /	990	81.3	35.7	35.7		No	259	26.16	35	HLA-DPA1*01:03/DPB1*02:01(16) / HLA-DPA1*01:03/DPB1*04:01(13) / HLA-DPA1*02:01/DPB1*01:01(5) / HLA-DPA1*03:01/DPB1*04:02(1) /	5	3	0	0	1	5	4	18
NBR_0000718501	7tm_1 /	417	87.7	NF	NF		No	155	37.17	6	HLA-DPA1*01:03/DPB1*02:01(5) / HLA-DPA1*01:03/DPB1*04:01(1) /	5	5	0	0	1	5	2	18
NBR_0000750401	-	1056	65.1	NF	NF		No	658	62.31	26	HLA-DPA1*01:03/DPB1*02:01(9) / HLA-DPA1*01:03/DPB1*04:01(6) / HLA-DPA1*02:01/DPB1*01:01(8) / HLA-DPA1*03:01/DPB1*04:02(3) /	3	5	0	0	1	5	4	18
NBR_0000751001	Cation_efflux / ZT_dimer /	488	80.7	NF	NF		No	149	30.53	3	HLA-DPA1*01:03/DPB1*02:01(2) / HLA-DPA1*01:03/DPB1*04:01(1) /	5	5	0	0	1	5	2	18
NBR_0000752001	Pkinase / KA1 /	684	84.6	38.7	38.8		No	281	41.08	5	HLA-DPA1*01:03/DPB1*02:01(2) / HLA-DPA1*01:03/DPB1*04:01(1) / HLA-DPA1*02:01/DPB1*01:01(1) / HLA-DPA1*03:01/DPB1*04:02(1) /	5	3	0	0	1	5	4	18
NBR_0000755201	Patched /	538	74.8	22.6	30.0		Yes	112	20.82	12	HLA-DPA1*01:03/DPB1*02:01(6) / HLA-DPA1*01:03/DPB1*04:01(4) / HLA-DPA1*02:01/DPB1*01:01(1) / HLA-DPA1*03:01/DPB1*04:02(1) /	4	3	3	0	0	4	4	18
NBR_0000769601	Trefoil / NtCtMGAM_N / Gal_mutarotas_2 / Glyco_hydro_31 /	929	68.3	37.5	36.7		Yes	48	5.17	15	HLA-DPA1*01:03/DPB1*02:01(12) / HLA-DPA1*01:03/DPB1*04:01(1) / HLA-DPA1*02:01/DPB1*01:01(1) / HLA-DPA1*03:01/DPB1*04:02(1) /	3	3	3	0	3	2	4	18
NBR_0000798201	Astacin /	294	56.0	29.8	32.2		Yes	109	37.07	0	NF	2	3	3	5	1	4	0	18
NBR_0000821001	Reprolysin_2 / Disintegrin / ADAM17_MPD /	703	74.7	30.5	29.2		No	32	4.55	3	HLA-DPA1*01:03/DPB1*02:01(1) / HLA-DPA1*01:03/DPB1*04:01(1) / HLA-DPA1*02:01/DPB1*01:01(1) /	4	3	0	3	3	2	3	18
NBR_0000825101	UCH /	917	79.7	27.1	27.9		No	182	19.85	23	HLA-DPA1*01:03/DPB1*02:01(13) / HLA-DPA1*01:03/DPB1*04:01(5) / HLA-DPA1*02:01/DPB1*01:01(3) / HLA-DPA1*03:01/DPB1*04:02(2) /	4	4	0	0	1	5	4	18
NBR_0000856801	DUF5380 /	143	80.8	NF	NF		Yes	120	83.92	0	NF	5	5	3	0	0	5	0	18
NBR_0000859701	COesterase / Ribosomal_L23eN / Ribosomal_L23 /	728	80.9	30.5	30.7		Yes	142	19.51	3	HLA-DPA1*01:03/DPB1*02:01(3) /	5	3	3	0	1	5	1	18
NBR_0000860801	-	339	87.5	NF	NF		Yes	318	93.81	0	NF	5	5	3	0	0	5	0	18
NBR_0000862101	-	239	81.1	NF	NF		Yes	142	59.41	0	NF	5	5	3	0	0	5	0	18
NBR_0000863301	Vitellogenin_N / DUF1943 / VWD /	1631	67.1	NF	NF	Adult ES	Yes	109	6.68	0	NF	3	5	5	0	1	4	0	18
NBR_0000875701	Asp /	434	57.5	30.3	30.0		Yes	74	17.05	1	HLA-DPA1*01:03/DPB1*02:01(1) /	2	3	3	5	1	3	1	18
NBR_0000896201	TTR-52 /	129	78.2	NF	NF	Adult ES	Yes	64	49.61	0	NF	4	5	5	0	1	3	0	18
NBR_0000902601	-	228	95.3	NF	NF		No	225	98.68	0	NF	5	5	0	0	3	5	0	18
NBR_0000908601	E1-E2_ATPase / Hydrolase /	1072	78.5	39.2	40.1		No	120	11.19	48	HLA-DPA1*01:03/DPB1*02:01(27) / HLA-DPA1*01:03/DPB1*04:01(15) / HLA-DPA1*02:01/DPB1*01:01(4) / HLA-DPA1*03:01/DPB1*04:02(2) /	4	2	0	0	3	5	4	18
NBR_0000929501	Glyco_transf_20 / T6PP_N /	1231	88.4	NF	NF		No	222	18.03	13	HLA-DPA1*01:03/DPB1*02:01(9) / HLA-DPA1*01:03/DPB1*04:01(4) /	5	5	0	0	1	5	2	18
NBR_0000952001	-	361	71.8	NF	NF		Yes	132	36.57	1	HLA-DPA1*01:03/DPB1*02:01(1) /	4	5	3	0	0	5	1	18
NBR_0000973401	-	252	90.1	NF	NF		Yes	162	64.29	0	NF	5	5	3	0	0	5	0	18
NBR_0000994901	TTR-52 / TTR-52 /	246	92.6	NF	NF		Yes	140	56.91	0	NF	5	5	3	0	0	5	0	18
NBR_0000998401	TTR-52 /	141	70.9	NF	NF	Adult EVs	Yes	75	53.19	0	NF	4	5	5	0	1	3	0	18
NBR_0001017201	Motile_Sperm /	166	84.0	NF	NF		No	153	92.17	0	NF	5	5	0	0	3	5	0	18
NBR_0001027001	KH_1 /	273	91.5	NF	NF		No	190	69.6	0	NF	5	5	0	0	3	5	0	18
NBR_0001043901	DM13 / DM13 /	508	80.3	NF	NF		Yes	66	12.99	1	HLA-DPA1*01:03/DPB1*02:01(1) /	5	5	3	0	1	3	1	18
NBR_0001059901	PDZ /	305	89.4	NF	NF		No	162	53.11	0	NF	5	5	0	0	3	5	0	18
NBR_0001103201	Cohesin_HEAT / Nipped-B_C /	2108	81.8	33.0	32.8		No	590	27.99	26	HLA-DPA1*01:03/DPB1*02:01(11) / HLA-DPA1*01:03/DPB1*04:01(8) / HLA-DPA1*02:01/DPB1*01:01(5) / HLA-DPA1*03:01/DPB1*04:02(2) /	5	3	0	0	1	5	4	18
NBR_0001105701	La / RRM_1 / RRM_3 /	391	68.3	36.7	34.6		No	210	53.71	2	HLA-DPA1*01:03/DPB1*02:01(1) / HLA-DPA1*01:03/DPB1*04:01(1) /	3	3	0	0	5	5	2	18
NBR_0001116501	-	214	85.5	NF	NF		No	142	66.36	0	NF	5	5	0	0	3	5	0	18
NBR_0001130901	Rap_GAP / Cir_N /	1331	79.2	NF	NF		No	225	16.9	8	HLA-DPA1*01:03/DPB1*02:01(4) / HLA-DPA1*01:03/DPB1*04:01(3) / HLA-DPA1*02:01/DPB1*01:01(1) /	4	5	0	0	1	5	3	18
NBR_0001157501	hEGF / EGF / hEGF /	365	77.6	31.4	31.8		Yes	183	50.14	2	HLA-DPA1*01:03/DPB1*02:01(1) / HLA-DPA1*01:03/DPB1*04:01(1) /	4	3	3	0	1	5	2	18
NBR_0001170601	Peptidase_C1 /	291	61.8	48.2	49.1		Yes	119	40.89	0	NF	3	2	3	5	1	4	0	18
NBR_0001176401	Enolase_N / Enolase_C /	433	94.2	75.9	75.0	Adult EVs & Adult ES	No	0	0.0	2	HLA-DPA1*01:03/DPB1*02:01(1) / HLA-DPA1*01:03/DPB1*04:01(1) /	5	0	10	0	1	0	2	18
NBR_0001191901	Lipase_2 /	295	81.4	NF	NF		Yes	43	14.58	2	HLA-DPA1*01:03/DPB1*02:01(1) / HLA-DPA1*01:03/DPB1*04:01(1) /	5	5	3	0	1	2	2	18
NBR_0001201301	Astacin / ShK /	455	40.1	33.6	33.6		Yes	225	49.45	0	NF	1	3	3	5	1	5	0	18
NBR_0001225701	Cofilin_ADF / Cofilin_ADF /	266	98.6	30.6	30.6	Adult ES	No	103	38.72	0	NF	5	3	5	0	1	4	0	18
NBR_0001238401	Neur_chan_LBD / Neur_chan_memb /	431	90.1	29.5	29.2		Yes	66	15.31	12	HLA-DPA1*01:03/DPB1*02:01(11) / HLA-DPA1*01:03/DPB1*04:01(1) /	5	4	3	0	1	3	2	18
NBR_0001244201	Profilin /	132	92.4	NF	NF	Adult ES	No	32	24.24	0	NF	5	5	5	0	1	2	0	18
NBR_0001261201	FYVE /	1548	49.8	24.8	24.0	L3 ES	No	147	9.5	0	NF	1	4	5	0	3	5	0	18
NBR_0001266301	NUC130_3NT / SDA1 /	772	82.7	38.4	38.3		No	181	23.45	5	HLA-DPA1*01:03/DPB1*02:01(2) / HLA-DPA1*01:03/DPB1*04:01(1) / HLA-DPA1*02:01/DPB1*01:01(1) / HLA-DPA1*03:01/DPB1*04:02(1) /	5	3	0	0	1	5	4	18
NBR_0001277301	-	511	64.6	NF	22.4		Yes	113	22.11	19	HLA-DPA1*01:03/DPB1*02:01(15) / HLA-DPA1*01:03/DPB1*04:01(2) / HLA-DPA1*02:01/DPB1*01:01(1) / HLA-DPA1*03:01/DPB1*04:02(1) /	3	4	3	0	0	4	4	18
NBR_0001280201	Globin /	155	74.6	NF	NF	Adult ES	No	63	40.65	0	NF	4	5	5	0	1	3	0	18
NBR_0001283401	-	301	84.3	32.3	27.2	Adult ES	Yes	189	62.79	0	NF	5	3	5	0	0	5	0	18
NBR_0001285001	TCTP /	181	91.7	35.5	35.5	Adult ES	No	113	62.43	0	NF	5	3	5	0	1	4	0	18
NBR_0001338901	Astacin /	431	46.0	32.3	32.9		Yes	152	35.27	0	NF	1	3	3	5	1	5	0	18
NBR_0001380401	Ldl_recept_a / Ldl_recept_a / Ldl_recept_a / Ldl_recept_a / Ldl_recept_a / Ldl_recept_a / EGF_CA / Ldl_recept_b / Ldl_recept_b / Ldl_recept_b /	819	74.4	34.1	33.8		No	232	28.33	1	HLA-DPA1*01:03/DPB1*02:01(1) /	4	3	0	0	5	5	1	18
NBR_0001383201	Sod_Cu /	181	80.6	50.6	50.6	Adult ES & L3 ES	Yes	23	12.71	0	NF	5	1	10	0	1	1	0	18
NBR_0001537101	Globin /	173	65.1	NF	NF	Adult ES	Yes	86	49.71	1	HLA-DPA1*01:03/DPB1*02:01(1) /	3	5	5	0	1	3	1	18
NBR_0001546901	JmjC /	356	70.4	49.1	48.2		No	120	33.71	13	HLA-DPA1*01:03/DPB1*02:01(4) / HLA-DPA1*02:01/DPB1*01:01(2) / HLA-DPA1*01:03/DPB1*04:01(4) / HLA-DPA1*03:01/DPB1*04:02(3) /	4	2	0	0	3	5	4	18
NBR_0001590701	-	462	55.9	NF	NF	L3 ES	Yes	198	42.86	0	NF	2	5	5	0	1	5	0	18
NBR_0001591401	-	127	90.0	NF	NF		No	122	96.06	0	NF	5	5	0	0	3	5	0	18
NBR_0001618701	Serpin / Serpin / Serpin / Serpin / Serpin /	679	48.0	25.0	26.8	L3 ES	No	329	48.45	1	HLA-DPA1*01:03/DPB1*02:01(1) /	1	4	5	1	1	5	1	18
NBR_0001735801	Astacin / CUB / CUB / EGF_CA / CUB / EGF_CA / CUB / CUB /	1023	75.1	43.9	44.4		Yes	84	8.21	0	NF	4	2	3	5	1	3	0	18
NBR_0001738301	-	296	85.8	NF	NF		Yes	151	51.01	0	NF	5	5	3	0	0	5	0	18
NBR_0001741101	Aldo_ket_red / Aldo_ket_red / Aldo_ket_red /	824	60.0	NF	NF	Adult ES	No	273	33.13	0	NF	3	5	5	0	0	5	0	18
NBR_0001762601	Peptidase_C14 /	640	78.7	29.5	28.7		No	170	26.56	9	HLA-DPA1*01:03/DPB1*02:01(5) / HLA-DPA1*01:03/DPB1*04:01(3) / HLA-DPA1*02:01/DPB1*01:01(1) /	4	4	0	1	1	5	3	18
NBR_0001762701	CUT / Homeodomain /	620	89.7	NF	NF		No	506	81.61	2	HLA-DPA1*01:03/DPB1*02:01(1) / HLA-DPA1*01:03/DPB1*04:01(1) /	5	5	0	0	1	5	2	18
NBR_0001945701	MFP2b / MFP2b /	415	92.4	NF	NF		No	301	72.53	0	NF	5	5	0	0	3	5	0	18
NBR_0001962501	MFP2b /	338	83.2	NF	NF		No	237	70.12	0	NF	5	5	0	0	3	5	0	18
NBR_0002029301	Myosin_head / Myosin_tail_1 /	1010	82.2	44.3	42.6	Adult EVs	No	294	29.11	0	NF	5	2	5	0	1	5	0	18
NBR_0000002201	NUDIX /	360	90.2	NF	39.1		No	180	50.0	18	HLA-DPA1*01:03/DPB1*02:01(7) / HLA-DPA1*01:03/DPB1*04:01(10) / HLA-DPA1*02:01/DPB1*01:01(1) /	5	3	0	0	1	5	3	17
NBR_0000004401	POB3_N / SSrecog / Rtt106 / HMG_box /	700	90.9	45.2	44.9		No	156	22.29	5	HLA-DPA1*01:03/DPB1*02:01(2) / HLA-DPA1*01:03/DPB1*04:01(1) / HLA-DPA1*02:01/DPB1*01:01(1) / HLA-DPA1*03:01/DPB1*04:02(1) /	5	2	0	0	1	5	4	17
NBR_0000013601	Astacin / ShK /	463	68.8	28.5	28.1		No	246	53.13	0	NF	3	4	0	5	0	5	0	17
NBR_0000016801	PUF / PUF / PUF /	421	74.0	31.4	31.7		No	131	31.12	16	HLA-DPA1*01:03/DPB1*02:01(5) / HLA-DPA1*01:03/DPB1*04:01(4) / HLA-DPA1*02:01/DPB1*01:01(3) / HLA-DPA1*03:01/DPB1*04:02(4) /	4	3	0	0	1	5	4	17
NBR_0000038101	TTR-52 /	152	88.5	NF	NF		Yes	74	48.68	0	NF	5	5	3	0	1	3	0	17
NBR_0000075101	Gp-FAR-1 /	165	80.4	NF	NF		No	107	64.85	0	NF	5	5	0	0	3	4	0	17
NBR_0000084901	-	134	89.5	NF	NF		Yes	66	49.25	3	HLA-DPA1*01:03/DPB1*02:01(3) /	5	5	3	0	0	3	1	17
NBR_0000127301	-	128	79.0	NF	NF		Yes	108	84.38	0	NF	4	5	3	0	1	4	0	17
NBR_0000130801	PUB / PUB /	450	64.9	29.4	29.0		No	191	42.44	5	HLA-DPA1*01:03/DPB1*02:01(2) / HLA-DPA1*01:03/DPB1*04:01(1) / HLA-DPA1*02:01/DPB1*01:01(1) / HLA-DPA1*03:01/DPB1*04:02(1) /	3	4	0	0	1	5	4	17
NBR_0000136201	CGI-121 /	161	87.1	36.5	38.9		No	157	97.52	3	HLA-DPA1*01:03/DPB1*02:01(1) / HLA-DPA1*01:03/DPB1*04:01(1) / HLA-DPA1*02:01/DPB1*01:01(1) /	5	3	0	0	1	5	3	17
NBR_0000251401	CGI-121 /	161	87.1	36.5	38.9		No	157	97.52	3	HLA-DPA1*01:03/DPB1*02:01(1) / HLA-DPA1*01:03/DPB1*04:01(1) / HLA-DPA1*02:01/DPB1*01:01(1) /	5	3	0	0	1	5	3	17
NBR_0000258801	Ephrin /	277	78.1	NF	NF		Yes	125	45.13	0	NF	4	5	3	0	0	5	0	17
NBR_0000369301	ShK / ShK /	172	73.5	NF	23.8		Yes	128	74.42	0	NF	4	4	3	0	1	5	0	17
NBR_0000420701	-	291	56.3	NF	NF	Adult EVs	No	215	73.88	0	NF	2	5	5	0	0	5	0	17
NBR_0000511001	-	144	95.7	NF	NF		No	49	34.03	4	HLA-DPA1*01:03/DPB1*02:01(1) / HLA-DPA1*01:03/DPB1*04:01(1) / HLA-DPA1*02:01/DPB1*01:01(1) / HLA-DPA1*03:01/DPB1*04:02(1) /	5	5	0	0	1	2	4	17
NBR_0000570101	Astacin / ShK /	372	60.5	42.1	41.6		No	178	47.85	1	HLA-DPA1*01:03/DPB1*02:01(1) /	3	2	0	5	1	5	1	17
NBR_0000573901	Lipase_2 /	269	76.8	NF	NF		Yes	53	19.7	2	HLA-DPA1*01:03/DPB1*02:01(1) / HLA-DPA1*01:03/DPB1*04:01(1) /	4	5	3	0	1	2	2	17
NBR_0000589801	Glyco_hydro_25 /	212	87.7	NF	NF		Yes	64	30.19	0	NF	5	5	3	0	1	3	0	17
NBR_0000593501	ShK / ShK / ShK / ShK /	237	67.0	NF	NF		Yes	133	56.12	0	NF	3	5	3	0	1	5	0	17
NBR_0000594801	-	97	89.6	NF	NF		No	95	97.94	0	NF	5	5	0	0	3	4	0	17
NBR_0000595101	Sarcoglycan_2 /	431	69.4	23.5	22.0		Yes	140	32.48	2	HLA-DPA1*01:03/DPB1*02:01(1) / HLA-DPA1*01:03/DPB1*04:01(1) /	3	4	3	0	0	5	2	17
NBR_0000603301	Glu_syn_central / Glu_syn_central / Glu_synthase / GXGXG / Fer4_20 / Pyr_redox_2 /	1609	79.4	NF	NF		No	279	17.34	11	HLA-DPA1*01:03/DPB1*02:01(8) / HLA-DPA1*01:03/DPB1*04:01(3) /	4	5	0	0	1	5	2	17
NBR_0000608401	L27 / PDZ / Fe-S_biosyn /	423	78.0	28.4	28.4		No	146	34.52	17	HLA-DPA1*01:03/DPB1*02:01(8) / HLA-DPA1*01:03/DPB1*04:01(5) / HLA-DPA1*02:01/DPB1*01:01(3) / HLA-DPA1*03:01/DPB1*04:02(1) /	4	4	0	0	0	5	4	17
NBR_0000612201	Ldl_recept_a / EGF_CA / EGF_CA / EGF_CA / EGF_CA / EGF_CA / EGF_CA / EGF_CA / EGF / EGF_CA / EGF_CA / EGF_CA / EGF_CA / VWA / EGF_CA / EGF_3 / EGF_CA / hEGF / EGF_CA / EGF_CA / EGF_CA / EGF_CA / EGF_CA / EGF_CA / EGF_CA / EGF_CA / EGF_CA / hEGF / EGF_CA / EGF_CA / EGF_CA / EGF_CA /	3756	83.6	23.2	23.9		No	293	7.8	8	HLA-DPA1*01:03/DPB1*02:01(4) / HLA-DPA1*02:01/DPB1*01:01(3) / HLA-DPA1*01:03/DPB1*04:01(1) /	5	4	0	0	0	5	3	17
NBR_0000617601	Peptidase_C48 /	447	69.4	28.5	28.6		No	253	56.6	15	HLA-DPA1*01:03/DPB1*02:01(7) / HLA-DPA1*01:03/DPB1*04:01(5) / HLA-DPA1*02:01/DPB1*01:01(2) / HLA-DPA1*03:01/DPB1*04:02(1) /	3	4	0	1	0	5	4	17
NBR_0000621901	ANF_receptor / Lig_chan-Glu_bd / Lig_chan /	977	75.2	29.7	30.1		Yes	92	9.42	23	HLA-DPA1*01:03/DPB1*02:01(16) / HLA-DPA1*01:03/DPB1*04:01(6) / HLA-DPA1*02:01/DPB1*01:01(1) /	4	3	3	0	0	4	3	17
NBR_0000626601	ASC / ASC /	582	68.9	NF	NF		No	250	42.96	3	HLA-DPA1*01:03/DPB1*02:01(1) / HLA-DPA1*01:03/DPB1*04:01(1) / HLA-DPA1*02:01/DPB1*01:01(1) /	3	5	0	0	1	5	3	17
NBR_0000627401	Oxidored_FMN /	444	72.5	NF	NF		No	65	14.64	5	HLA-DPA1*01:03/DPB1*02:01(2) / HLA-DPA1*02:01/DPB1*01:01(1) / HLA-DPA1*01:03/DPB1*04:01(1) / HLA-DPA1*03:01/DPB1*04:02(1) /	4	5	0	0	1	3	4	17
NBR_0000646901	-	421	71.6	24.2	24.2		Yes	204	48.46	0	NF	4	4	3	0	1	5	0	17
NBR_0000664701	-	278	83.1	NF	NF		Yes	53	19.06	2	HLA-DPA1*01:03/DPB1*02:01(1) / HLA-DPA1*01:03/DPB1*04:01(1) /	5	5	3	0	0	2	2	17
NBR_0000670901	Ion_trans_2 / Ion_trans_2 /	480	85.4	26.6	26.1		No	165	34.38	0	NF	5	4	0	0	3	5	0	17
NBR_0000676801	KH_1 /	386	72.8	NF	NF		No	270	69.95	0	NF	4	5	0	0	3	5	0	17
NBR_0000677101	C2 / C1_1 /	804	74.5	NF	NF		No	426	52.99	4	HLA-DPA1*01:03/DPB1*02:01(2) / HLA-DPA1*01:03/DPB1*04:01(1) / HLA-DPA1*02:01/DPB1*01:01(1) /	4	5	0	0	0	5	3	17
NBR_0000687801	FERM_N / FERM_M / FERM_C / FA /	1028	79.5	NF	NF		No	711	69.16	3	HLA-DPA1*01:03/DPB1*02:01(1) / HLA-DPA1*01:03/DPB1*04:01(1) / HLA-DPA1*02:01/DPB1*01:01(1) /	4	5	0	0	0	5	3	17
NBR_0000688601	HEAT /	944	78.5	26.9	26.7		No	361	38.24	9	HLA-DPA1*01:03/DPB1*02:01(6) / HLA-DPA1*01:03/DPB1*04:01(2) / HLA-DPA1*02:01/DPB1*01:01(1) /	4	4	0	0	1	5	3	17
NBR_0000689001	RRM_1 / RRM_1 / RRM_1 /	377	87.7	44.1	41.6		No	165	43.77	4	HLA-DPA1*01:03/DPB1*02:01(1) / HLA-DPA1*01:03/DPB1*04:01(1) / HLA-DPA1*02:01/DPB1*01:01(1) / HLA-DPA1*03:01/DPB1*04:02(1) /	5	2	0	0	1	5	4	17
NBR_0000698001	-	128	90.6	NF	NF		Yes	61	47.66	0	NF	5	5	3	0	1	3	0	17
NBR_0000703501	-	301	63.7	NF	NF		Yes	142	47.18	0	NF	3	5	3	0	1	5	0	17
NBR_0000705901	COesterase / COesterase /	681	78.8	25.5	27.2		Yes	75	11.01	6	HLA-DPA1*01:03/DPB1*02:01(3) / HLA-DPA1*01:03/DPB1*04:01(1) / HLA-DPA1*02:01/DPB1*01:01(2) /	4	4	3	0	0	3	3	17
NBR_0000727601	Cadherin / Cadherin / Cadherin / Cadherin / Cadherin / Cadherin / Cadherin / Cadherin /	1215	77.4	26.2	26.9		No	325	26.75	5	HLA-DPA1*01:03/DPB1*02:01(2) / HLA-DPA1*01:03/DPB1*04:01(1) / HLA-DPA1*02:01/DPB1*01:01(1) / HLA-DPA1*03:01/DPB1*04:02(1) /	4	4	0	0	0	5	4	17
NBR_0000736501	Ly-6_related /	121	87.8	NF	NF		Yes	71	58.68	0	NF	5	5	3	0	1	3	0	17
NBR_0000737101	SAM_1 / SAM_1 /	506	82.5	NF	NF		No	319	63.04	1	HLA-DPA1*01:03/DPB1*02:01(1) /	5	5	0	0	1	5	1	17
NBR_0000758001	TTR-52 /	163	91.6	NF	NF		Yes	83	50.92	0	NF	5	5	3	0	1	3	0	17
NBR_0000765001	Zona_pellucida /	421	79.0	NF	NF		Yes	118	28.03	1	HLA-DPA1*01:03/DPB1*02:01(1) /	4	5	3	0	0	4	1	17
NBR_0000768601	zf-CCCH / zf-CCCH /	274	74.7	NF	NF		No	251	91.61	0	NF	4	5	0	0	3	5	0	17
NBR_0000771401	SH3_9 /	206	73.7	NF	NF		No	172	83.5	2	HLA-DPA1*01:03/DPB1*02:01(1) / HLA-DPA1*01:03/DPB1*04:01(1) /	4	5	0	0	1	5	2	17
NBR_0000820801	Voltage_CLC / Voltage_CLC / CBS /	840	88.1	49.2	49.1		No	132	15.71	2	HLA-DPA1*01:03/DPB1*02:01(1) / HLA-DPA1*01:03/DPB1*04:01(1) /	5	2	0	0	3	5	2	17
NBR_0000836101	Asp / Asp /	659	85.2	37.5	36.2		No	108	16.39	0	NF	5	3	0	5	0	4	0	17
NBR_0000872201	Ion_trans_2 / Ion_trans_2 /	495	80.4	28.2	28.2		No	229	46.26	20	HLA-DPA1*01:03/DPB1*02:01(11) / HLA-DPA1*01:03/DPB1*04:01(7) / HLA-DPA1*02:01/DPB1*01:01(2) /	5	4	0	0	0	5	3	17
NBR_0000876001	Asp /	406	44.5	26.8	29.4		Yes	88	21.67	0	NF	1	4	3	5	1	3	0	17
NBR_0000881501	Ion_trans_2 / Ion_trans_2 /	365	87.3	29.6	29.2		No	138	37.81	16	HLA-DPA1*01:03/DPB1*02:01(9) / HLA-DPA1*01:03/DPB1*04:01(6) / HLA-DPA1*02:01/DPB1*01:01(1) /	5	4	0	0	0	5	3	17
NBR_0000899001	DSL / EGF /	548	58.0	38.6	38.8		Yes	142	25.91	2	HLA-DPA1*01:03/DPB1*02:01(2) /	2	3	3	0	3	5	1	17
NBR_0000913701	FOLN /	599	50.6	NF	NF	L3 ES	No	583	97.33	0	NF	2	5	5	0	0	5	0	17
NBR_0000922301	zf-A20 / zf-AN1 /	184	89.8	40.4	37.1		No	134	72.83	0	NF	5	2	0	0	5	5	0	17
NBR_0000934001	-	154	76.0	NF	NF		No	152	98.7	0	NF	4	5	0	0	3	5	0	17
NBR_0000935101	SecA_DEAD /	2759	54.6	NF	NF		No	477	17.29	11	HLA-DPA1*01:03/DPB1*02:01(4) / HLA-DPA1*01:03/DPB1*04:01(2) / HLA-DPA1*02:01/DPB1*01:01(2) / HLA-DPA1*03:01/DPB1*04:02(2) / HLA-DPA1*02:01/DPB1*05:01(1) /	2	5	0	0	0	5	5	17
NBR_0000937701	TTR-52 /	146	82.9	NF	NF		Yes	62	42.47	0	NF	5	5	3	0	1	3	0	17
NBR_0000960001	ShK / ShK / ShK / ShK /	237	63.4	NF	NF		Yes	133	56.12	0	NF	3	5	3	0	1	5	0	17
NBR_0000995001	TTR-52 /	172	84.5	NF	NF		Yes	86	50.0	0	NF	5	5	3	0	1	3	0	17
NBR_0001001401	PDZ / RGS-like / RhoGEF / PH_16 /	1272	88.1	29.5	30.4		No	290	22.8	15	HLA-DPA1*01:03/DPB1*02:01(7) / HLA-DPA1*01:03/DPB1*04:01(4) / HLA-DPA1*02:01/DPB1*01:01(2) / HLA-DPA1*03:01/DPB1*04:02(2) /	5	3	0	0	0	5	4	17
NBR_0001008101	LRR_8 / LRR_8 / LRR_8 / LRR_8 / LRR_8 /	707	63.6	26.8	27.1		Yes	208	29.42	1	HLA-DPA1*01:03/DPB1*02:01(1) /	3	4	3	0	1	5	1	17
NBR_0001008501	DB /	189	66.3	NF	NF		Yes	133	70.37	0	NF	3	5	3	0	1	5	0	17
NBR_0001015601	SMC_N /	1468	79.1	35.7	36.6		No	439	29.9	21	HLA-DPA1*01:03/DPB1*02:01(10) / HLA-DPA1*01:03/DPB1*04:01(4) / HLA-DPA1*02:01/DPB1*01:01(6) / HLA-DPA1*03:01/DPB1*04:02(1) /	4	3	0	0	1	5	4	17
NBR_0001017901	Innexin /	385	76.8	NF	NF		No	53	13.77	16	HLA-DPA1*01:03/DPB1*02:01(11) / HLA-DPA1*01:03/DPB1*04:01(3) / HLA-DPA1*02:01/DPB1*01:01(2) /	4	5	0	0	3	2	3	17
NBR_0001023301	Neur_chan_LBD / Neur_chan_LBD / Neur_chan_memb /	512	79.0	28.6	32.1		Yes	114	22.27	5	HLA-DPA1*01:03/DPB1*02:01(3) / HLA-DPA1*01:03/DPB1*04:01(1) / HLA-DPA1*02:01/DPB1*01:01(1) /	4	3	3	0	0	4	3	17
NBR_0001026701	DOMON /	183	66.6	NF	NF	Adult ES	Yes	60	32.79	0	NF	3	5	5	0	1	3	0	17
NBR_0001031801	ShK / ShK / ShK / ShK /	308	54.3	NF	NF		Yes	145	47.08	2	HLA-DPA1*01:03/DPB1*02:01(1) / HLA-DPA1*01:03/DPB1*04:01(1) /	2	5	3	0	0	5	2	17
NBR_0001032001	Ground-like /	322	55.6	NF	NF		Yes	228	70.81	3	HLA-DPA1*01:03/DPB1*02:01(2) / HLA-DPA1*01:03/DPB1*04:01(1) /	2	5	3	0	0	5	2	17
NBR_0001048201	Pkinase /	332	84.1	27.5	26.9		No	73	21.99	7	HLA-DPA1*01:03/DPB1*02:01(4) / HLA-DPA1*01:03/DPB1*04:01(3) /	5	4	0	0	3	3	2	17
NBR_0001054201	-	130	81.7	NF	NF		Yes	106	81.54	0	NF	5	5	3	0	0	4	0	17
NBR_0001062401	MATH / BTB /	382	76.3	NF	NF		No	157	41.1	15	HLA-DPA1*01:03/DPB1*02:01(8) / HLA-DPA1*01:03/DPB1*04:01(7) /	4	5	0	0	1	5	2	17
NBR_0001064101	-	466	76.3	NF	NF		No	155	33.26	9	HLA-DPA1*01:03/DPB1*02:01(6) / HLA-DPA1*01:03/DPB1*04:01(2) / HLA-DPA1*02:01/DPB1*01:01(1) /	4	5	0	0	0	5	3	17
NBR_0001095001	zf-C4 / Hormone_recep /	460	90.0	26.5	26.2		No	143	31.09	6	HLA-DPA1*01:03/DPB1*02:01(5) / HLA-DPA1*01:03/DPB1*04:01(1) /	5	4	0	0	1	5	2	17
NBR_0001097601	-	360	76.1	NF	NF		Yes	149	41.39	0	NF	4	5	3	0	0	5	0	17
NBR_0001114601	ICL / ICL / ICL / Malate_synthase /	1028	85.2	NF	NF		No	125	12.16	1	HLA-DPA1*01:03/DPB1*02:01(1) /	5	5	0	0	1	5	1	17
NBR_0001121301	Collagen / OLF /	481	85.4	27.7	26.5		No	100	20.79	3	HLA-DPA1*01:03/DPB1*02:01(1) / HLA-DPA1*02:01/DPB1*01:01(1) / HLA-DPA1*01:03/DPB1*04:01(1) /	5	4	0	0	1	4	3	17
NBR_0001136301	Thioredoxin / Thioredoxin_6 / Thioredoxin /	486	86.4	46.2	46.1	Adult ES	Yes	91	18.72	0	NF	5	2	5	0	1	4	0	17
NBR_0001138301	SEFIR /	695	70.6	NF	NF		Yes	189	27.19	0	NF	4	5	3	0	0	5	0	17
NBR_0001154301	Na_H_Exchanger / Na_H_Exchanger /	498	73.9	39.3	39.7		Yes	128	25.7	4	HLA-DPA1*01:03/DPB1*02:01(3) / HLA-DPA1*01:03/DPB1*04:01(1) /	4	3	3	0	0	5	2	17
NBR_0001161001	Thioredoxin / FAD_SOX / Evr1_Alr /	510	62.7	27.8	27.5		Yes	66	12.94	8	HLA-DPA1*01:03/DPB1*02:01(4) / HLA-DPA1*01:03/DPB1*04:01(3) / HLA-DPA1*02:01/DPB1*01:01(1) /	3	4	3	0	1	3	3	17
NBR_0001175901	7tm_1 /	344	80.1	38.9	38.4		No	79	22.97	12	HLA-DPA1*01:03/DPB1*02:01(9) / HLA-DPA1*01:03/DPB1*04:01(2) / HLA-DPA1*02:01/DPB1*01:01(1) /	5	3	0	0	3	3	3	17
NBR_0001188201	Kunitz_BPTI / Kunitz_BPTI /	151	64.0	26.6	27.9	L3 ES	Yes	116	76.82	0	NF	3	4	5	0	1	4	0	17
NBR_0001196201	-	430	71.1	NF	NF		Yes	401	93.26	0	NF	4	5	3	0	0	5	0	17
NBR_0001199101	Tetraspanin /	229	77.2	29.3	30.2	Adult EVs	No	60	26.2	1	HLA-DPA1*01:03/DPB1*02:01(1) /	4	3	5	0	1	3	1	17
NBR_0001205601	FERM_N / FERM_M /	855	63.3	NF	NF		No	548	64.09	16	HLA-DPA1*01:03/DPB1*02:01(7) / HLA-DPA1*01:03/DPB1*04:01(5) / HLA-DPA1*02:01/DPB1*01:01(3) / HLA-DPA1*03:01/DPB1*04:02(1) /	3	5	0	0	0	5	4	17
NBR_0001211001	-	187	70.1	NF	NF		Yes	168	89.84	0	NF	4	5	3	0	0	5	0	17
NBR_0001217801	Astacin / Astacin /	285	42.7	30.9	41.0		Yes	138	48.42	0	NF	1	2	3	5	1	5	0	17
NBR_0001219501	Ribosomal_L22 / Tfb5 /	284	88.4	NF	NF		No	193	67.96	1	HLA-DPA1*01:03/DPB1*02:01(1) /	5	5	0	0	1	5	1	17
NBR_0001223501	-	151	66.9	NF	NF		Yes	65	43.05	2	HLA-DPA1*01:03/DPB1*02:01(1) / HLA-DPA1*01:03/DPB1*04:01(1) /	3	5	3	0	1	3	2	17
NBR_0001240301	Ins145_P3_rec / MIR / RYDR_ITPR /	1212	84.6	39.2	39.7		No	242	19.97	4	HLA-DPA1*01:03/DPB1*02:01(2) / HLA-DPA1*01:03/DPB1*04:01(1) / HLA-DPA1*02:01/DPB1*01:01(1) /	5	3	0	0	1	5	3	17
NBR_0001240601	RhoGEF / PH /	795	81.3	28.1	25.6		No	353	44.4	4	HLA-DPA1*01:03/DPB1*02:01(3) / HLA-DPA1*01:03/DPB1*04:01(1) /	5	4	0	0	1	5	2	17
NBR_0001256401	Apyrase /	315	57.9	43.8	43.4	Adult EVs & Adult ES	No	49	15.56	0	NF	2	2	10	0	1	2	0	17
NBR_0001278301	Serpin /	480	61.5	30.8	30.3		No	147	30.62	24	HLA-DPA1*01:03/DPB1*02:01(10) / HLA-DPA1*01:03/DPB1*04:01(7) / HLA-DPA1*02:01/DPB1*01:01(5) / HLA-DPA1*03:01/DPB1*04:02(2) /	3	3	0	1	1	5	4	17
NBR_0001278601	MFS_1 /	518	70.5	21.1	21.0		Yes	144	27.8	0	NF	4	4	3	0	1	5	0	17
NBR_0001285801	TTR-52 / TTR-52 /	307	76.6	NF	NF		Yes	182	59.28	0	NF	4	5	3	0	0	5	0	17
NBR_0001285901	TTR-52 / TTR-52 /	277	72.0	NF	NF		Yes	199	71.84	0	NF	4	5	3	0	0	5	0	17
NBR_0001295401	TRP_2 / Ion_trans /	833	67.4	23.9	23.6		Yes	193	23.17	10	HLA-DPA1*01:03/DPB1*02:01(8) / HLA-DPA1*01:03/DPB1*04:01(2) /	3	4	3	0	0	5	2	17
NBR_0001308301	EF-hand_5 / SPARC_Ca_bdg / EF-hand_5 / EF-hand_5 / EF-hand_5 /	647	71.7	NF	NF		Yes	309	47.76	0	NF	4	5	3	0	0	5	0	17
NBR_0001312001	DB / DB /	236	69.2	NF	NF		Yes	196	83.05	0	NF	3	5	3	0	1	5	0	17
NBR_0001326701	-	382	77.7	NF	NF		No	219	57.33	0	NF	4	5	0	0	3	5	0	17
NBR_0001332101	EFF-AFF /	548	76.0	NF	NF		Yes	17	3.1	10	HLA-DPA1*01:03/DPB1*02:01(3) / HLA-DPA1*01:03/DPB1*04:01(3) / HLA-DPA1*02:01/DPB1*01:01(2) / HLA-DPA1*03:01/DPB1*04:02(2) /	4	5	3	0	0	1	4	17
NBR_0001350501	-	195	68.6	NF	NF		Yes	176	90.26	0	NF	3	5	3	0	1	5	0	17
NBR_0001353101	Peptidase_M1_N / Peptidase_M1_N / Peptidase_M1 / ERAP1_C /	728	44.4	34.3	36.8	Adult ES	No	60	8.24	7	HLA-DPA1*01:03/DPB1*02:01(4) / HLA-DPA1*01:03/DPB1*04:01(1) / HLA-DPA1*02:01/DPB1*01:01(2) /	1	3	5	1	1	3	3	17
NBR_0001354701	-	206	69.7	NF	NF		Yes	185	89.81	0	NF	3	5	3	0	1	5	0	17
NBR_0001364701	Kinesin / Kinesin_assoc / KIF1B / DUF3694 /	1588	83.7	45.3	45.5		No	326	20.53	26	HLA-DPA1*01:03/DPB1*02:01(8) / HLA-DPA1*01:03/DPB1*04:01(8) / HLA-DPA1*02:01/DPB1*01:01(9) / HLA-DPA1*03:01/DPB1*04:02(1) /	5	2	0	0	1	5	4	17
NBR_0001366101	Alpha-amylase / Alpha-amylase_C /	684	71.0	44.8	44.5	Adult ES	No	157	22.95	0	NF	4	2	5	0	1	5	0	17
NBR_0001386201	ASC /	783	84.5	NF	NF		No	176	22.48	4	HLA-DPA1*01:03/DPB1*02:01(3) / HLA-DPA1*01:03/DPB1*04:01(1) /	5	5	0	0	0	5	2	17
NBR_0001388701	Neur_chan_LBD /	697	70.0	26.2	24.8		No	300	43.04	12	HLA-DPA1*01:03/DPB1*02:01(6) / HLA-DPA1*01:03/DPB1*04:01(4) / HLA-DPA1*02:01/DPB1*01:01(1) / HLA-DPA1*03:01/DPB1*04:02(1) /	4	4	0	0	0	5	4	17
NBR_0001396401	Pkinase_Tyr /	570	73.3	NF	NF		Yes	174	30.53	0	NF	4	5	3	0	0	5	0	17
NBR_0001507801	EFF-AFF /	450	75.1	NF	NF		Yes	0	0.0	15	HLA-DPA1*01:03/DPB1*02:01(6) / HLA-DPA1*01:03/DPB1*04:01(4) / HLA-DPA1*02:01/DPB1*01:01(2) / HLA-DPA1*03:01/DPB1*04:02(2) / HLA-DPA1*02:01/DPB1*05:01(1) /	4	5	3	0	0	0	5	17
NBR_0001533301	Ank_3 / Ank_2 /	477	83.1	36.8	36.8		No	97	20.34	16	HLA-DPA1*01:03/DPB1*02:01(10) / HLA-DPA1*01:03/DPB1*04:01(3) / HLA-DPA1*02:01/DPB1*01:01(2) / HLA-DPA1*03:01/DPB1*04:02(1) /	5	3	0	0	1	4	4	17
NBR_0001560501	Gp-FAR-1 /	153	47.7	NF	NF	Adult ES	No	141	92.16	0	NF	1	5	5	0	1	5	0	17
NBR_0001570001	-	638	67.4	NF	NF		Yes	433	67.87	4	HLA-DPA1*01:03/DPB1*02:01(4) /	3	5	3	0	0	5	1	17
NBR_0001584401	WH2 /	453	87.8	32.3	32.6		No	204	45.03	3	HLA-DPA1*01:03/DPB1*02:01(1) / HLA-DPA1*02:01/DPB1*01:01(1) / HLA-DPA1*01:03/DPB1*04:01(1) /	5	3	0	0	1	5	3	17
NBR_0001586301	-	167	76.9	NF	NF		Yes	136	81.44	0	NF	4	5	3	0	0	5	0	17
NBR_0001590901	-	462	45.9	NF	NF	L3 ES	Yes	159	34.42	0	NF	1	5	5	0	1	5	0	17
NBR_0001715301	ShK / ShK / ShK / ShK /	226	45.2	NF	NF	Adult ES & L3 ES	Yes	0	0.0	0	NF	1	5	10	0	1	0	0	17
NBR_0001748701	Na_H_Exchanger / Na_H_Exchanger /	516	74.2	37.2	37.2		Yes	122	23.64	4	HLA-DPA1*01:03/DPB1*02:01(3) / HLA-DPA1*01:03/DPB1*04:01(1) /	4	3	3	0	0	5	2	17
NBR_0001759101	-	349	86.8	27.5	27.5		No	346	99.14	0	NF	5	4	0	0	3	5	0	17
NBR_0001767601	Astacin / Astacin /	215	62.7	31.8	32.9		No	127	59.07	0	NF	3	3	0	5	1	5	0	17
NBR_0001783001	7tm_1 /	402	89.0	29.5	30.0		No	121	30.1	7	HLA-DPA1*01:03/DPB1*02:01(3) / HLA-DPA1*01:03/DPB1*04:01(2) / HLA-DPA1*02:01/DPB1*01:01(1) / HLA-DPA1*03:01/DPB1*04:02(1) /	5	3	0	0	0	5	4	17
NBR_0001793501	7TM_GPCR_Srbc /	256	52.2	NF	NF		Yes	97	37.89	3	HLA-DPA1*01:03/DPB1*02:01(1) / HLA-DPA1*01:03/DPB1*04:01(1) / HLA-DPA1*02:01/DPB1*01:01(1) /	2	5	3	0	0	4	3	17
NBR_0001800301	Oxidored_FMN /	274	65.6	NF	NF		No	132	48.18	6	HLA-DPA1*01:03/DPB1*02:01(3) / HLA-DPA1*02:01/DPB1*01:01(2) / HLA-DPA1*01:03/DPB1*04:01(1) /	3	5	0	0	1	5	3	17
NBR_0001831001	-	162	74.2	NF	NF		Yes	146	90.12	0	NF	4	5	3	0	0	5	0	17
NBR_0001831901	PAZ / Piwi / Piwi /	809	64.6	28.2	28.2	Adult ES	No	209	25.83	0	NF	3	4	5	0	0	5	0	17
NBR_0001860201	-	255	44.6	NF	NF	Adult ES & L3 ES	Yes	0	0.0	0	NF	1	5	10	0	1	0	0	17
NBR_0001936701	Motile_Sperm /	126	95.2	NF	NF		No	100	79.37	0	NF	5	5	0	0	3	4	0	17
NBR_0001941501	EF-1_beta_acid / EF1_GNE /	238	86.7	45.5	46.3	Adult ES	No	102	42.86	0	NF	5	2	5	0	1	4	0	17
NBR_0001968601	CAP /	202	NF	26.5	28.5	Adult EVs & Adult ES	No	0	0.0	0	NF	0	4	10	0	3	0	0	17
NBR_0001979601	Inhibitor_I29 / Peptidase_C1 /	354	82.7	51.1	50.7		Yes	38	10.73	0	NF	5	1	3	5	1	2	0	17
NBR_0001988501	HPD /	334	84.1	NF	NF		No	299	89.52	1	HLA-DPA1*01:03/DPB1*02:01(1) /	5	5	0	0	1	5	1	17
NBR_0001998501	Astacin / Astacin /	215	62.7	31.8	32.9		No	127	59.07	0	NF	3	3	0	5	1	5	0	17
NBR_0002066901	ERAP1_C /	197	63.4	NF	NF	Adult ES	No	0	0.0	8	HLA-DPA1*01:03/DPB1*02:01(6) / HLA-DPA1*01:03/DPB1*04:01(1) / HLA-DPA1*02:01/DPB1*01:01(1) /	3	5	5	0	1	0	3	17
NBR_0002091701	Ldh_1_N / Ldh_1_C /	293	80.1	52.1	52.1	Adult EVs & Adult ES	No	0	0.0	0	NF	5	1	10	0	1	0	0	17
NBR_0000000101	2-Hacid_dh_C /	325	85.5	55.7	55.7	Adult ES	No	53	16.31	0	NF	5	1	5	0	3	2	0	16
NBR_0000002301	MFP2b / MFP2b / MFP2b /	373	59.9	NF	NF		No	312	83.65	2	HLA-DPA1*01:03/DPB1*02:01(2) /	2	5	0	0	3	5	1	16
NBR_0000006201	-	190	53.4	NF	NF		Yes	167	87.89	0	NF	2	5	3	0	1	5	0	16
NBR_0000030601	MOLO1 /	345	62.8	NF	NF		Yes	178	51.59	0	NF	3	5	3	0	0	5	0	16
NBR_0000032201	Motile_Sperm /	108	93.2	NF	NF		No	76	70.37	0	NF	5	5	0	0	3	3	0	16
NBR_0000040401	LRR_8 / I-set / An_peroxidase /	912	82.7	33.3	33.2		Yes	108	11.84	0	NF	5	3	3	0	1	4	0	16
NBR_0000040601	-	84	63.4	NF	NF		Yes	56	66.67	17	HLA-DPA1*01:03/DPB1*02:01(10) / HLA-DPA1*01:03/DPB1*04:01(5) / HLA-DPA1*02:01/DPB1*01:01(2) /	3	5	3	0	0	2	3	16
NBR_0000042001	Astacin /	376	58.1	24.4	24.7		No	185	49.2	0	NF	2	4	0	5	0	5	0	16
NBR_0000046401	Pkinase /	287	87.5	37.2	37.2		No	130	45.3	0	NF	5	3	0	0	3	5	0	16
NBR_0000054601	-	104	74.7	NF	NF		Yes	80	76.92	0	NF	4	5	3	0	1	3	0	16
NBR_0000061901	UQ_con /	1184	52.9	NF	25.1		No	480	40.54	17	HLA-DPA1*01:03/DPB1*02:01(7) / HLA-DPA1*02:01/DPB1*01:01(4) / HLA-DPA1*01:03/DPB1*04:01(5) / HLA-DPA1*02:01/DPB1*05:01(1) /	2	4	0	0	1	5	4	16
NBR_0000071601	Ion_trans_2 / Ion_trans_2 /	542	76.6	27.6	26.5		No	255	47.05	0	NF	4	4	0	0	3	5	0	16
NBR_0000080601	zf-C2H2 / zf-C2H2_4 /	250	81.6	31.6	30.4		No	213	85.2	3	HLA-DPA1*01:03/DPB1*02:01(1) / HLA-DPA1*01:03/DPB1*04:01(1) / HLA-DPA1*02:01/DPB1*01:01(1) /	5	3	0	0	0	5	3	16
NBR_0000098701	MIF4G / MIF4G /	899	77.3	32.4	32.7		No	121	13.46	16	HLA-DPA1*01:03/DPB1*02:01(10) / HLA-DPA1*01:03/DPB1*04:01(5) / HLA-DPA1*02:01/DPB1*01:01(1) /	4	3	0	0	1	5	3	16
NBR_0000107201	Solute_trans_a /	379	79.7	NF	NF		No	36	9.5	0	NF	4	5	0	0	5	2	0	16
NBR_0000110101	G-patch / FtsJ /	830	77.6	38.6	38.3		No	223	26.87	5	HLA-DPA1*01:03/DPB1*02:01(3) / HLA-DPA1*02:01/DPB1*01:01(1) / HLA-DPA1*01:03/DPB1*04:01(1) /	4	3	0	0	1	5	3	16
NBR_0000119401	TSP_1 / ABC_membrane /	300	66.3	NF	29.1		Yes	147	49.0	1	HLA-DPA1*01:03/DPB1*02:01(1) /	3	4	3	0	0	5	1	16
NBR_0000121401	RRM_1 / RRM_1 / SPOC /	485	88.2	31.8	24.5		No	212	43.71	2	HLA-DPA1*01:03/DPB1*02:01(1) / HLA-DPA1*01:03/DPB1*04:01(1) /	5	3	0	0	1	5	2	16
NBR_0000133201	TTR-52 /	140	88.5	NF	NF		Yes	53	37.86	0	NF	5	5	3	0	1	2	0	16
NBR_0000138401	-	351	81.1	NF	NF		No	178	50.71	0	NF	5	5	0	0	1	5	0	16
NBR_0000158901	-	280	73.5	NF	NF		Yes	105	37.5	0	NF	4	5	3	0	0	4	0	16
NBR_0000171701	Peptidase_C2 / Peptidase_C2 / Calpain_III / C2 /	695	74.7	35.8	35.4		No	103	14.82	2	HLA-DPA1*01:03/DPB1*02:01(1) / HLA-DPA1*02:01/DPB1*01:01(1) /	4	3	0	3	0	4	2	16
NBR_0000171901	-	152	88.8	NF	NF		No	145	95.39	0	NF	5	5	0	0	1	5	0	16
NBR_0000186201	DIL /	418	87.3	32.4	32.2		No	101	24.16	1	HLA-DPA1*01:03/DPB1*02:01(1) /	5	3	0	0	3	4	1	16
NBR_0000191801	-	344	84.0	NF	NF		No	278	80.81	0	NF	5	5	0	0	1	5	0	16
NBR_0000203001	YL1 /	228	71.8	44.0	44.0		No	146	64.04	5	HLA-DPA1*01:03/DPB1*02:01(2) / HLA-DPA1*01:03/DPB1*04:01(1) / HLA-DPA1*02:01/DPB1*01:01(1) / HLA-DPA1*03:01/DPB1*04:02(1) /	4	2	0	0	1	5	4	16
NBR_0000242901	DIL /	370	81.4	32.4	32.1		No	116	31.35	1	HLA-DPA1*01:03/DPB1*02:01(1) /	5	3	0	0	3	4	1	16
NBR_0000254401	Astacin /	208	89.0	40.3	41.6		No	46	22.12	1	HLA-DPA1*01:03/DPB1*02:01(1) /	5	2	0	5	1	2	1	16
NBR_0000259901	Neur_chan_LBD / Neur_chan_memb /	294	93.1	37.0	38.7		No	120	40.82	3	HLA-DPA1*01:03/DPB1*02:01(2) / HLA-DPA1*01:03/DPB1*04:01(1) /	5	3	0	0	1	5	2	16
NBR_0000267101	Beta-lactamase /	218	64.2	NF	NF		No	32	14.68	6	HLA-DPA1*01:03/DPB1*02:01(3) / HLA-DPA1*01:03/DPB1*04:01(2) / HLA-DPA1*02:01/DPB1*01:01(1) /	3	5	0	0	3	2	3	16
NBR_0000288601	-	310	91.1	NF	NF		No	208	67.1	0	NF	5	5	0	0	1	5	0	16
NBR_0000318301	SHNi-TPR /	247	67.2	NF	NF	Adult ES	No	71	28.74	0	NF	3	5	5	0	0	3	0	16
NBR_0000335901	-	191	68.5	NF	NF		No	189	98.95	0	NF	3	5	0	0	3	5	0	16
NBR_0000355101	NDK /	86	95.3	72.0	72.0	Adult EVs & Adult ES	No	0	0.0	0	NF	5	0	10	0	1	0	0	16
NBR_0000469101	RNase_Zc3h12a /	214	91.7	36.8	36.8		No	160	74.77	0	NF	5	3	0	0	3	5	0	16
NBR_0000525301	-	201	89.1	NF	NF		No	154	76.62	0	NF	5	5	0	0	1	5	0	16
NBR_0000541701	-	117	71.9	NF	NF		Yes	97	82.91	0	NF	4	5	3	0	0	4	0	16
NBR_0000566501	COesterase /	833	91.6	32.7	31.3		Yes	194	23.29	0	NF	5	3	3	0	0	5	0	16
NBR_0000568601	ADK / ADK / ADK / ADK /	872	84.5	38.7	38.2		No	428	49.08	0	NF	5	3	0	0	3	5	0	16
NBR_0000570301	SAM_PNT / Ets /	470	83.8	NF	NF		No	302	64.26	0	NF	5	5	0	0	1	5	0	16
NBR_0000570901	7TM_GPCR_Srw / 7TM_GPCR_Srw /	492	92.0	NF	NF		No	157	31.91	0	NF	5	5	0	0	1	5	0	16
NBR_0000576801	-	525	82.3	NF	NF		No	281	53.52	0	NF	5	5	0	0	1	5	0	16
NBR_0000577601	Neur_chan_LBD / Neur_chan_memb /	557	90.6	28.3	28.0		No	198	35.55	8	HLA-DPA1*01:03/DPB1*02:01(7) / HLA-DPA1*01:03/DPB1*04:01(1) /	5	4	0	0	0	5	2	16
NBR_0000598101	PIEZO / Piezo_RRas_bdg /	1787	68.8	27.7	27.3		No	265	14.83	72	HLA-DPA1*01:03/DPB1*02:01(43) / HLA-DPA1*01:03/DPB1*04:01(19) / HLA-DPA1*02:01/DPB1*01:01(6) / HLA-DPA1*03:01/DPB1*04:02(4) /	3	4	0	0	0	5	4	16
NBR_0000599201	CBFD_NFYB_HMF /	415	67.5	NF	NF		No	266	64.1	0	NF	3	5	0	0	3	5	0	16
NBR_0000600501	-	735	88.4	30.7	31.0		No	40	5.44	3	HLA-DPA1*01:03/DPB1*02:01(1) / HLA-DPA1*01:03/DPB1*04:01(1) / HLA-DPA1*02:01/DPB1*01:01(1) /	5	3	0	0	3	2	3	16
NBR_0000601001	CBM_14 / CBM_14 / CBM_14 / CBM_14 / CBM_14 / CBM_14 / CBM_14 / CBM_14 / CBM_14 / CBM_14 / CBM_14 / CBM_14 / CBM_14 / CBM_14 / CBM_14 / CBM_14 / CBM_14 / CBM_14 / CBM_14 / CBM_14 / CBM_14 /	2342	41.4	NF	NF	Adult ES	No	674	28.78	0	NF	1	5	5	0	0	5	0	16
NBR_0000607501	Pkinase /	268	91.1	42.8	42.4		No	52	19.4	6	HLA-DPA1*01:03/DPB1*02:01(3) / HLA-DPA1*01:03/DPB1*04:01(1) / HLA-DPA1*02:01/DPB1*01:01(1) / HLA-DPA1*03:01/DPB1*04:02(1) /	5	2	0	0	3	2	4	16
NBR_0000608001	eIF3g / RRM_1 / Arf /	469	91.1	38.6	38.7		No	158	33.69	8	HLA-DPA1*01:03/DPB1*02:01(4) / HLA-DPA1*01:03/DPB1*04:01(3) / HLA-DPA1*02:01/DPB1*01:01(1) /	5	3	0	0	0	5	3	16
NBR_0000609901	-	159	86.7	NF	NF		No	142	89.31	0	NF	5	5	0	0	1	5	0	16
NBR_0000621701	-	410	75.1	NF	NF		No	216	52.68	4	HLA-DPA1*01:03/DPB1*02:01(3) / HLA-DPA1*01:03/DPB1*04:01(1) /	4	5	0	0	0	5	2	16
NBR_0000622301	Pkinase_Tyr /	354	73.7	33.2	34.3		No	210	59.32	1	HLA-DPA1*01:03/DPB1*02:01(1) /	4	3	0	0	3	5	1	16
NBR_0000627901	TTR-52 /	143	85.2	NF	NF		Yes	38	26.57	0	NF	5	5	3	0	1	2	0	16
NBR_0000631401	Folliculin /	236	77.6	33.3	33.3		No	125	52.97	9	HLA-DPA1*01:03/DPB1*02:01(5) / HLA-DPA1*01:03/DPB1*04:01(3) / HLA-DPA1*02:01/DPB1*01:01(1) /	4	3	0	0	1	5	3	16
NBR_0000635201	Innexin /	424	95.2	NF	NF		No	65	15.33	7	HLA-DPA1*01:03/DPB1*02:01(5) / HLA-DPA1*01:03/DPB1*04:01(2) /	5	5	0	0	1	3	2	16
NBR_0000639201	zf-C4 / Hormone_recep /	468	94.6	24.2	24.4		Yes	97	20.73	0	NF	5	4	3	0	0	4	0	16
NBR_0000640001	-	218	86.7	NF	NF		Yes	74	33.94	0	NF	5	5	3	0	0	3	0	16
NBR_0000641201	Fz /	407	67.9	32.4	29.9		Yes	152	37.35	2	HLA-DPA1*01:03/DPB1*02:01(1) / HLA-DPA1*01:03/DPB1*04:01(1) /	3	3	3	0	0	5	2	16
NBR_0000644101	adh_short /	483	66.0	NF	30.8		No	137	28.36	14	HLA-DPA1*01:03/DPB1*02:01(11) / HLA-DPA1*01:03/DPB1*04:01(1) / HLA-DPA1*02:01/DPB1*01:01(1) / HLA-DPA1*03:01/DPB1*04:02(1) /	3	3	0	0	1	5	4	16
NBR_0000655301	CBM_14 / CBM_14 / CBM_14 / CBM_14 / CBM_14 /	499	49.3	NF	NF	Adult ES	Yes	211	42.28	0	NF	1	5	5	0	0	5	0	16
NBR_0000660801	DEAD / Helicase_C /	611	76.9	48.4	47.5		No	212	34.7	5	HLA-DPA1*01:03/DPB1*02:01(2) / HLA-DPA1*01:03/DPB1*04:01(1) / HLA-DPA1*02:01/DPB1*01:01(1) / HLA-DPA1*03:01/DPB1*04:02(1) /	4	2	0	0	1	5	4	16
NBR_0000661701	Ion_trans_2 / Ion_trans_2 /	598	79.6	26.4	24.5		No	305	51.0	0	NF	4	4	0	0	3	5	0	16
NBR_0000662701	-	523	64.9	NF	NF		No	508	97.13	0	NF	3	5	0	0	3	5	0	16
NBR_0000663901	GpcrRhopsn4 / GpcrRhopsn4 /	489	68.9	26.2	27.9		Yes	47	9.61	41	HLA-DPA1*01:03/DPB1*02:01(19) / HLA-DPA1*01:03/DPB1*04:01(13) / HLA-DPA1*02:01/DPB1*01:01(6) / HLA-DPA1*03:01/DPB1*04:02(3) /	3	4	3	0	0	2	4	16
NBR_0000666201	Cyclin_N /	331	89.0	27.5	28.6		Yes	90	27.19	0	NF	5	4	3	0	0	4	0	16
NBR_0000669601	COesterase /	633	65.6	37.9	37.3		Yes	36	5.69	11	HLA-DPA1*01:03/DPB1*02:01(6) / HLA-DPA1*01:03/DPB1*04:01(3) / HLA-DPA1*02:01/DPB1*01:01(1) / HLA-DPA1*03:01/DPB1*04:02(1) /	3	3	3	0	1	2	4	16
NBR_0000679701	Innexin /	423	92.7	NF	NF		No	57	13.48	8	HLA-DPA1*01:03/DPB1*02:01(4) / HLA-DPA1*01:03/DPB1*04:01(3) / HLA-DPA1*02:01/DPB1*01:01(1) /	5	5	0	0	1	2	3	16
NBR_0000683601	-	701	88.8	NF	NF		No	646	92.15	0	NF	5	5	0	0	1	5	0	16
NBR_0000686701	-	143	52.5	NF	NF	Adult ES	Yes	108	75.52	0	NF	2	5	5	0	0	4	0	16
NBR_0000687501	-	327	62.2	NF	NF		Yes	230	70.34	0	NF	3	5	3	0	0	5	0	16
NBR_0000691001	-	272	76.7	28.1	25.8		No	250	91.91	0	NF	4	4	0	0	3	5	0	16
NBR_0000705501	Homeodomain /	326	81.3	46.3	29.2		No	291	89.26	11	HLA-DPA1*01:03/DPB1*02:01(5) / HLA-DPA1*01:03/DPB1*04:01(4) / HLA-DPA1*02:01/DPB1*01:01(1) / HLA-DPA1*03:01/DPB1*04:02(1) /	5	2	0	0	0	5	4	16
NBR_0000706101	-	195	77.5	NF	NF		Yes	106	54.36	0	NF	4	5	3	0	0	4	0	16
NBR_0000710701	-	242	68.6	NF	NF		Yes	176	72.73	0	NF	3	5	3	0	0	5	0	16
NBR_0000718201	Calponin / Calponin / Calponin /	418	88.4	NF	NF		No	413	98.8	0	NF	5	5	0	0	1	5	0	16
NBR_0000720401	SH3_9 / SH3_1 / RhoGEF /	1151	72.6	NF	NF		No	431	37.45	3	HLA-DPA1*01:03/DPB1*02:01(2) / HLA-DPA1*01:03/DPB1*04:01(1) /	4	5	0	0	0	5	2	16
NBR_0000721201	HLH /	183	61.3	NF	NF		Yes	121	66.12	0	NF	3	5	3	0	0	5	0	16
NBR_0000723001	HSP20 /	416	82.7	NF	NF		No	293	70.43	0	NF	5	5	0	0	1	5	0	16
NBR_0000723401	TGF_beta_GS / Pkinase /	619	73.2	35.3	35.7		Yes	310	50.08	0	NF	4	3	3	0	1	5	0	16
NBR_0000724601	HSP20 /	192	48.4	NF	NF		No	162	84.38	0	NF	1	5	0	0	5	5	0	16
NBR_0000727401	-	169	46.5	NF	NF	Adult ES	No	124	73.37	0	NF	1	5	5	0	0	5	0	16
NBR_0000728301	TTR-52 /	107	50.5	NF	NF		Yes	39	36.45	3	HLA-DPA1*01:03/DPB1*02:01(1) / HLA-DPA1*01:03/DPB1*04:01(1) / HLA-DPA1*02:01/DPB1*01:01(1) /	2	5	3	0	1	2	3	16
NBR_0000729401	LBP_BPI_CETP_C /	544	79.8	NF	NF		Yes	116	21.32	0	NF	4	5	3	0	0	4	0	16
NBR_0000731901	Clc-like /	293	90.8	NF	NF		No	142	48.46	0	NF	5	5	0	0	1	5	0	16
NBR_0000741601	-	651	82.4	NF	NF		No	363	55.76	0	NF	5	5	0	0	1	5	0	16
NBR_0000742201	Pkinase / PKK / PKK /	1193	74.3	33.0	33.5		No	594	49.79	20	HLA-DPA1*01:03/DPB1*02:01(11) / HLA-DPA1*01:03/DPB1*04:01(6) / HLA-DPA1*02:01/DPB1*01:01(2) / HLA-DPA1*03:01/DPB1*04:02(1) /	4	3	0	0	0	5	4	16
NBR_0000746501	RasGEF_N_2 / RICTOR_V /	685	63.3	28.9	29.6		No	241	35.18	4	HLA-DPA1*01:03/DPB1*02:01(1) / HLA-DPA1*01:03/DPB1*04:01(1) / HLA-DPA1*02:01/DPB1*01:01(1) / HLA-DPA1*03:01/DPB1*04:02(1) /	3	4	0	0	0	5	4	16
NBR_0000748701	Pkinase /	194	82.7	26.9	26.9		No	99	51.03	0	NF	5	4	0	0	3	4	0	16
NBR_0000751301	VWA / Zona_pellucida /	595	84.7	30.5	25.2		Yes	69	11.6	6	HLA-DPA1*01:03/DPB1*02:01(5) / HLA-DPA1*01:03/DPB1*04:01(1) /	5	3	3	0	0	3	2	16
NBR_0000761701	zf-C4 /	260	65.8	NF	NF		No	182	70.0	3	HLA-DPA1*01:03/DPB1*02:01(1) / HLA-DPA1*01:03/DPB1*04:01(1) / HLA-DPA1*02:01/DPB1*01:01(1) /	3	5	0	0	0	5	3	16
NBR_0000769001	-	291	61.7	NF	NF		Yes	116	39.86	0	NF	3	5	3	0	1	4	0	16
NBR_0000776401	Syja_N /	893	78.3	42.0	42.7		No	126	14.11	13	HLA-DPA1*01:03/DPB1*02:01(6) / HLA-DPA1*01:03/DPB1*04:01(3) / HLA-DPA1*02:01/DPB1*01:01(2) / HLA-DPA1*03:01/DPB1*04:02(2) /	4	2	0	0	1	5	4	16
NBR_0000787901	EB / EB / EB / EB /	432	79.0	22.1	23.0		Yes	189	43.75	0	NF	4	4	3	0	0	5	0	16
NBR_0000789301	-	377	80.4	NF	NF		Yes	36	9.55	1	HLA-DPA1*01:03/DPB1*02:01(1) /	5	5	3	0	0	2	1	16
NBR_0000792601	Zona_pellucida /	376	84.0	NF	NF		Yes	33	8.78	0	NF	5	5	3	0	1	2	0	16
NBR_0000793301	-	102	82.8	NF	NF		Yes	61	59.8	0	NF	5	5	3	0	0	3	0	16
NBR_0000806501	Rrp44_CSD1 / OB_Dis3 / RNB / Dis3l2_C_term /	915	82.3	38.3	39.4		No	229	25.03	0	NF	5	3	0	0	3	5	0	16
NBR_0000824301	Pkinase_Tyr /	767	70.2	41.1	41.5		No	291	37.94	14	HLA-DPA1*01:03/DPB1*02:01(6) / HLA-DPA1*01:03/DPB1*04:01(4) / HLA-DPA1*02:01/DPB1*01:01(2) / HLA-DPA1*03:01/DPB1*04:02(2) /	4	2	0	0	1	5	4	16
NBR_0000825201	-	304	81.8	NF	NF		No	235	77.3	0	NF	5	5	0	0	1	5	0	16
NBR_0000853001	Laminin_EGF / Laminin_EGF / Laminin_EGF /	249	74.2	25.1	28.1		Yes	222	89.16	0	NF	4	4	3	0	0	5	0	16
NBR_0000858301	-	176	68.5	NF	NF		Yes	127	72.16	0	NF	3	5	3	0	0	5	0	16
NBR_0000862401	Sugar_tr /	464	73.3	32.3	32.4		No	56	12.07	26	HLA-DPA1*01:03/DPB1*02:01(8) / HLA-DPA1*01:03/DPB1*04:01(5) / HLA-DPA1*02:01/DPB1*01:01(8) / HLA-DPA1*03:01/DPB1*04:02(5) /	4	3	0	0	3	2	4	16
NBR_0000865901	Y_phosphatase /	341	83.1	31.4	38.5		No	195	57.18	0	NF	5	3	0	0	3	5	0	16
NBR_0000883801	zf-C2H2 /	470	67.4	25.1	21.8		No	380	80.85	6	HLA-DPA1*01:03/DPB1*02:01(2) / HLA-DPA1*01:03/DPB1*04:01(2) / HLA-DPA1*02:01/DPB1*01:01(1) / HLA-DPA1*03:01/DPB1*04:02(1) /	3	4	0	0	0	5	4	16
NBR_0000887801	Troponin /	424	86.1	NF	NF		No	176	41.51	0	NF	5	5	0	0	1	5	0	16
NBR_0000895301	DEAD / rRNA_proc-arch / DSHCT /	966	72.6	49.8	49.9		No	460	47.62	13	HLA-DPA1*01:03/DPB1*02:01(8) / HLA-DPA1*01:03/DPB1*04:01(2) / HLA-DPA1*02:01/DPB1*01:01(1) / HLA-DPA1*03:01/DPB1*04:02(1) / HLA-DPA1*02:01/DPB1*05:01(1) /	4	2	0	0	0	5	5	16
NBR_0000896401	Motile_Sperm /	192	90.4	NF	NF		No	170	88.54	0	NF	5	5	0	0	1	5	0	16
NBR_0000898101	TTR-52 /	138	84.0	NF	NF		Yes	56	40.58	0	NF	5	5	3	0	1	2	0	16
NBR_0000903701	ASC /	593	72.2	25.1	25.6		No	127	21.42	11	HLA-DPA1*01:03/DPB1*02:01(6) / HLA-DPA1*01:03/DPB1*04:01(4) / HLA-DPA1*02:01/DPB1*01:01(1) /	4	4	0	0	0	5	3	16
NBR_0000909901	-	345	89.0	NF	NF		No	177	51.3	0	NF	5	5	0	0	1	5	0	16
NBR_0000916901	FERM_N / FERM_M / FERM_C / ERM /	597	88.7	38.2	38.5		No	224	37.52	3	HLA-DPA1*01:03/DPB1*02:01(2) / HLA-DPA1*01:03/DPB1*04:01(1) /	5	3	0	0	1	5	2	16
NBR_0000933601	-	281	64.2	NF	NF		No	271	96.44	0	NF	3	5	0	0	3	5	0	16
NBR_0000943701	7tm_1 /	433	89.0	34.4	33.5		No	148	34.18	5	HLA-DPA1*01:03/DPB1*02:01(2) / HLA-DPA1*01:03/DPB1*04:01(2) / HLA-DPA1*02:01/DPB1*01:01(1) /	5	3	0	0	0	5	3	16
NBR_0000948001	DUF1768 /	893	90.8	NF	NF		No	275	30.8	0	NF	5	5	0	0	1	5	0	16
NBR_0000952201	RRM_1 / eIF2A /	704	75.6	34.7	34.5		No	177	25.14	7	HLA-DPA1*01:03/DPB1*02:01(4) / HLA-DPA1*01:03/DPB1*04:01(2) / HLA-DPA1*02:01/DPB1*01:01(1) /	4	3	0	0	1	5	3	16
NBR_0000953601	MFS_1 /	502	76.4	NF	NF		No	90	17.93	21	HLA-DPA1*01:03/DPB1*02:01(16) / HLA-DPA1*01:03/DPB1*04:01(4) / HLA-DPA1*02:01/DPB1*01:01(1) /	4	5	0	0	0	4	3	16
NBR_0000954901	BTB /	366	80.5	NF	NF		No	234	63.93	0	NF	5	5	0	0	1	5	0	16
NBR_0000963701	LIM /	348	82.0	NF	NF		No	342	98.28	0	NF	5	5	0	0	1	5	0	16
NBR_0000966501	-	231	86.3	NF	NF		No	214	92.64	0	NF	5	5	0	0	1	5	0	16
NBR_0000967601	-	141	85.1	NF	NF		No	137	97.16	0	NF	5	5	0	0	1	5	0	16
NBR_0000968701	-	296	63.7	NF	NF		No	206	69.59	0	NF	3	5	0	0	3	5	0	16
NBR_0000975201	TTR-52 /	143	86.0	NF	NF		Yes	54	37.76	0	NF	5	5	3	0	1	2	0	16
NBR_0000978501	Neur_chan_LBD / Neur_chan_memb /	482	78.3	37.7	37.6		Yes	102	21.16	3	HLA-DPA1*01:03/DPB1*02:01(2) / HLA-DPA1*01:03/DPB1*04:01(1) /	4	3	3	0	0	4	2	16
NBR_0000980401	RINGv /	193	80.4	28.3	27.3		No	110	56.99	0	NF	5	4	0	0	3	4	0	16
NBR_0000989201	Pkinase_Tyr / Pkinase_Tyr /	335	70.7	28.2	28.6		No	158	47.16	0	NF	4	4	0	0	3	5	0	16
NBR_0000990301	Ank_2 /	425	82.0	37.9	36.5		No	287	67.53	4	HLA-DPA1*01:03/DPB1*02:01(3) / HLA-DPA1*01:03/DPB1*04:01(1) /	5	3	0	0	1	5	2	16
NBR_0000996801	Astacin / ShK /	316	51.0	37.0	37.0		No	133	42.09	0	NF	2	3	0	5	1	5	0	16
NBR_0000998501	GSHPx /	221	95.6	39.8	39.7		Yes	31	14.03	2	HLA-DPA1*01:03/DPB1*02:01(1) / HLA-DPA1*01:03/DPB1*04:01(1) /	5	3	3	0	1	2	2	16
NBR_0000999101	Hormone_recep /	388	85.3	23.6	23.8		No	166	42.78	5	HLA-DPA1*01:03/DPB1*02:01(3) / HLA-DPA1*01:03/DPB1*04:01(2) /	5	4	0	0	0	5	2	16
NBR_0001000601	PAS / PAS_11 /	575	68.7	29.6	29.9		No	230	40.0	4	HLA-DPA1*01:03/DPB1*02:01(1) / HLA-DPA1*01:03/DPB1*04:01(1) / HLA-DPA1*02:01/DPB1*01:01(1) / HLA-DPA1*03:01/DPB1*04:02(1) /	3	4	0	0	0	5	4	16
NBR_0001001001	Neur_chan_LBD / Neur_chan_memb /	526	69.9	35.7	36.3		Yes	111	21.1	3	HLA-DPA1*01:03/DPB1*02:01(2) / HLA-DPA1*01:03/DPB1*04:01(1) /	3	3	3	0	1	4	2	16
NBR_0001004601	-	285	62.9	NF	NF		Yes	150	52.63	0	NF	3	5	3	0	0	5	0	16
NBR_0001007101	Tetraspanin /	234	85.8	29.4	28.4		No	70	29.91	1	HLA-DPA1*01:03/DPB1*02:01(1) /	5	4	0	0	3	3	1	16
NBR_0001009701	Trefoil / NtCtMGAM_N / Glyco_hydro_31 / Glyco_hydro_31 /	813	50.5	30.8	31.1		No	243	29.89	20	HLA-DPA1*01:03/DPB1*02:01(12) / HLA-DPA1*01:03/DPB1*04:01(7) / HLA-DPA1*02:01/DPB1*01:01(1) /	2	3	0	0	3	5	3	16
NBR_0001013101	-	196	64.2	NF	NF		Yes	168	85.71	0	NF	3	5	3	0	0	5	0	16
NBR_0001017101	-	260	64.8	NF	NF		No	240	92.31	0	NF	3	5	0	0	3	5	0	16
NBR_0001026401	SH2 /	173	87.2	37.2	36.0		No	122	70.52	2	HLA-DPA1*01:03/DPB1*02:01(1) / HLA-DPA1*01:03/DPB1*04:01(1) /	5	3	0	0	1	5	2	16
NBR_0001040701	EF-hand_8 / EF-hand_5 / Mito_carr / Mito_carr / Mito_carr /	695	88.6	55.8	55.6		No	160	23.02	14	HLA-DPA1*01:03/DPB1*02:01(13) / HLA-DPA1*01:03/DPB1*04:01(1) /	5	1	0	0	3	5	2	16
NBR_0001046501	-	152	86.1	NF	NF		No	147	96.71	0	NF	5	5	0	0	1	5	0	16
NBR_0001052301	-	515	62.1	NF	NF		Yes	311	60.39	0	NF	3	5	3	0	0	5	0	16
NBR_0001061201	DAN /	129	87.7	28.9	NF		Yes	62	48.06	0	NF	5	4	3	0	1	3	0	16
NBR_0001062001	EMP24_GP25L / adh_short /	551	65.8	NF	NF		Yes	189	34.3	0	NF	3	5	3	0	0	5	0	16
NBR_0001062301	zf-C2H2_6 / zf-C2H2 / zf-C2H2 / zf-met /	329	96.7	27.2	27.8		No	241	73.25	1	HLA-DPA1*01:03/DPB1*02:01(1) /	5	4	0	0	1	5	1	16
NBR_0001080801	RabGAP-TBC /	501	95.5	46.2	46.2		No	179	35.73	12	HLA-DPA1*01:03/DPB1*02:01(7) / HLA-DPA1*01:03/DPB1*04:01(4) / HLA-DPA1*02:01/DPB1*01:01(1) /	5	2	0	0	1	5	3	16
NBR_0001082401	MADF_DNA_bdg / MADF_DNA_bdg /	302	92.9	NF	NF		No	134	44.37	0	NF	5	5	0	0	1	5	0	16
NBR_0001087401	HSP70 /	638	82.8	44.5	44.6	Adult ES	No	72	11.29	0	NF	5	2	5	0	1	3	0	16
NBR_0001093301	Peptidase_C1 /	277	49.1	NF	NF		No	198	71.48	0	NF	1	5	0	5	0	5	0	16
NBR_0001104701	Ion_trans_2 / Ion_trans_2 /	356	85.2	27.2	28.6		No	127	35.67	2	HLA-DPA1*01:03/DPB1*02:01(1) / HLA-DPA1*01:03/DPB1*04:01(1) /	5	4	0	0	0	5	2	16
NBR_0001105101	DUF1908 / Pkinase / PDZ_6 /	1165	78.4	41.2	40.8		No	559	47.98	10	HLA-DPA1*01:03/DPB1*02:01(7) / HLA-DPA1*01:03/DPB1*04:01(1) / HLA-DPA1*02:01/DPB1*01:01(1) / HLA-DPA1*03:01/DPB1*04:02(1) /	4	2	0	0	1	5	4	16
NBR_0001105501	LAMTOR /	187	81.1	NF	NF		No	156	83.42	0	NF	5	5	0	0	1	5	0	16
NBR_0001106501	AARP2CN / RIBIOP_C /	1040	76.0	41.1	41.0		No	363	34.9	20	HLA-DPA1*01:03/DPB1*02:01(9) / HLA-DPA1*01:03/DPB1*04:01(8) / HLA-DPA1*02:01/DPB1*01:01(2) / HLA-DPA1*03:01/DPB1*04:02(1) /	4	2	0	0	1	5	4	16
NBR_0001109101	TIL / TIL /	165	46.6	27.8	29.4	L3 ES	No	156	94.55	0	NF	1	4	5	0	1	5	0	16
NBR_0001152201	Proteasome_A_N / Proteasome /	248	98.6	65.3	65.3	Adult EVs & Adult ES	No	0	0.0	0	NF	5	0	10	0	1	0	0	16
NBR_0001180401	Peptidase_M14 / ShK /	419	83.8	38.6	38.6		No	140	33.41	2	HLA-DPA1*01:03/DPB1*02:01(2) /	5	3	0	1	1	5	1	16
NBR_0001221401	-	524	89.7	NF	NF		No	236	45.04	0	NF	5	5	0	0	1	5	0	16
NBR_0001230601	SAM_1 /	277	80.5	NF	NF		No	181	65.34	0	NF	5	5	0	0	1	5	0	16
NBR_0001236501	SDF /	654	87.3	48.6	50.1		No	138	21.1	8	HLA-DPA1*01:03/DPB1*02:01(5) / HLA-DPA1*01:03/DPB1*04:01(1) / HLA-DPA1*02:01/DPB1*01:01(1) / HLA-DPA1*03:01/DPB1*04:02(1) /	5	1	0	0	1	5	4	16
NBR_0001241401	-	318	62.5	NF	NF		Yes	251	78.93	0	NF	3	5	3	0	0	5	0	16
NBR_0001248601	Pro_isomerase /	202	82.0	72.3	73.5	Adult ES & L3 ES	Yes	0	0.0	0	NF	5	0	10	0	1	0	0	16
NBR_0001253101	DEAD / Helicase_C /	758	82.3	55.1	55.1		No	388	51.19	14	HLA-DPA1*01:03/DPB1*02:01(6) / HLA-DPA1*01:03/DPB1*04:01(2) / HLA-DPA1*02:01/DPB1*01:01(5) / HLA-DPA1*03:01/DPB1*04:02(1) /	5	1	0	0	1	5	4	16
NBR_0001269501	Ly-6_related /	157	75.0	NF	NF		Yes	97	61.78	0	NF	4	5	3	0	0	4	0	16
NBR_0001271601	DUF148 /	190	50.4	NF	NF		Yes	140	73.68	0	NF	2	5	3	0	1	5	0	16
NBR_0001278001	Myosin_N / Myosin_head / Myosin_tail_1 / Myosin_tail_1 / Myosin_tail_1 /	1797	87.5	47.4	46.9		No	158	8.79	7	HLA-DPA1*01:03/DPB1*02:01(4) / HLA-DPA1*01:03/DPB1*04:01(2) / HLA-DPA1*02:01/DPB1*01:01(1) /	5	2	0	0	1	5	3	16
NBR_0001280101	-	234	86.5	NF	NF		No	133	56.84	0	NF	5	5	0	0	1	5	0	16
NBR_0001289601	RabGAP-TBC /	568	87.7	48.2	47.4		No	233	41.02	10	HLA-DPA1*01:03/DPB1*02:01(4) / HLA-DPA1*01:03/DPB1*04:01(3) / HLA-DPA1*02:01/DPB1*01:01(2) / HLA-DPA1*03:01/DPB1*04:02(1) /	5	2	0	0	0	5	4	16
NBR_0001291301	Collagen / Collagen / Collagen / Collagen /	331	83.7	45.0	47.6		Yes	179	54.08	0	NF	5	2	3	0	1	5	0	16
NBR_0001300801	Chitin_synth_2 /	1254	76.1	NF	NF		No	115	9.17	0	NF	4	5	0	0	3	4	0	16
NBR_0001311801	-	323	64.6	NF	NF		Yes	296	91.64	0	NF	3	5	3	0	0	5	0	16
NBR_0001323401	-	768	69.8	37.5	37.2		No	176	22.92	11	HLA-DPA1*01:03/DPB1*02:01(6) / HLA-DPA1*01:03/DPB1*04:01(2) / HLA-DPA1*02:01/DPB1*01:01(2) / HLA-DPA1*03:01/DPB1*04:02(1) /	3	3	0	0	1	5	4	16
NBR_0001325501	-	257	77.4	NF	NF		No	151	58.75	2	HLA-DPA1*01:03/DPB1*02:01(2) /	4	5	0	0	1	5	1	16
NBR_0001339301	DB / fn3 / DB /	544	74.6	NF	NF		Yes	112	20.59	0	NF	4	5	3	0	0	4	0	16
NBR_0001341001	Glyco_hydro_38N / Glyco_hydro_38N / Alpha-mann_mid / Glyco_hydro_38C / Glyco_hydro_38C /	821	60.6	34.4	33.8	Adult EVs & Adult ES	Yes	0	0.0	0	NF	3	3	10	0	0	0	0	16
NBR_0001344001	Sds3 /	251	84.0	NF	NF		No	138	54.98	0	NF	5	5	0	0	1	5	0	16
NBR_0001359201	TSP_1 / ADAM_spacer1 / TSP_1 / TSP_1 / TSP_1 / TSP_1 / TSP_1 / Kunitz_BPTI / Kunitz_BPTI / Kunitz_BPTI / Kunitz_BPTI / Kunitz_BPTI / Kunitz_BPTI /	1540	68.7	26.9	27.1		Yes	338	21.95	0	NF	3	4	3	0	1	5	0	16
NBR_0001360101	ELFV_dehydrog_N /	204	89.3	64.7	65.3	Adult EVs & Adult ES	No	0	0.0	0	NF	5	0	10	0	1	0	0	16
NBR_0001361501	FGF /	247	75.9	39.4	39.4		No	179	72.47	4	HLA-DPA1*01:03/DPB1*02:01(1) / HLA-DPA1*01:03/DPB1*04:01(1) / HLA-DPA1*02:01/DPB1*01:01(1) / HLA-DPA1*03:01/DPB1*04:02(1) /	4	3	0	0	0	5	4	16
NBR_0001367101	C1_1 / C1_1 / Pkinase / Pkinase_C /	567	95.5	53.6	54.6		No	186	32.8	22	HLA-DPA1*01:03/DPB1*02:01(13) / HLA-DPA1*01:03/DPB1*04:01(6) / HLA-DPA1*02:01/DPB1*01:01(2) / HLA-DPA1*03:01/DPB1*04:02(1) /	5	1	0	0	1	5	4	16
NBR_0001367701	Nramp /	516	75.7	57.3	56.3		No	51	9.88	32	HLA-DPA1*01:03/DPB1*02:01(16) / HLA-DPA1*01:03/DPB1*04:01(8) / HLA-DPA1*03:01/DPB1*04:02(3) / HLA-DPA1*02:01/DPB1*01:01(5) /	4	1	0	0	5	2	4	16
NBR_0001371101	An_peroxidase / An_peroxidase /	499	62.0	29.5	28.7		Yes	183	36.67	4	HLA-DPA1*01:03/DPB1*02:01(4) /	3	4	3	0	0	5	1	16
NBR_0001384001	DUF1768 /	509	83.3	NF	NF		No	357	70.14	0	NF	5	5	0	0	1	5	0	16
NBR_0001387601	-	82	77.3	NF	NF		Yes	27	32.93	5	HLA-DPA1*01:03/DPB1*02:01(3) / HLA-DPA1*01:03/DPB1*04:01(1) / HLA-DPA1*02:01/DPB1*01:01(1) /	4	5	3	0	0	1	3	16
NBR_0001397101	AAA / AAA_lid_3 / Peptidase_M41 /	624	87.4	49.9	50.0		Yes	110	17.63	3	HLA-DPA1*01:03/DPB1*02:01(2) / HLA-DPA1*01:03/DPB1*04:01(1) /	5	1	3	0	1	4	2	16
NBR_0001401701	Lactamase_B_4 / Lactamase_B_2 /	771	70.7	26.9	25.8		No	279	36.19	0	NF	4	4	0	0	3	5	0	16
NBR_0001420301	-	218	83.5	NF	NF		Yes	43	19.72	0	NF	5	5	3	0	1	2	0	16
NBR_0001421301	Carn_acyltransf / Carn_acyltransf / FAIM1 /	795	68.6	33.1	34.0		No	121	15.22	6	HLA-DPA1*01:03/DPB1*02:01(3) / HLA-DPA1*01:03/DPB1*04:01(1) / HLA-DPA1*02:01/DPB1*01:01(1) / HLA-DPA1*03:01/DPB1*04:02(1) /	3	3	0	0	1	5	4	16
NBR_0001537701	GCS /	653	90.5	53.9	53.8		No	208	31.85	4	HLA-DPA1*01:03/DPB1*02:01(1) / HLA-DPA1*01:03/DPB1*04:01(1) / HLA-DPA1*02:01/DPB1*01:01(1) / HLA-DPA1*03:01/DPB1*04:02(1) /	5	1	0	0	1	5	4	16
NBR_0001538201	Tudor-knot / MRG /	372	77.4	27.1	27.4		No	184	49.46	4	HLA-DPA1*01:03/DPB1*02:01(3) / HLA-DPA1*01:03/DPB1*04:01(1) /	4	4	0	0	1	5	2	16
NBR_0001552901	Kunitz_BPTI /	394	64.5	NF	NF		Yes	321	81.47	0	NF	3	5	3	0	0	5	0	16
NBR_0001573001	DUF3694 / RabGAP-TBC /	952	86.1	42.4	42.3		Yes	141	14.81	0	NF	5	2	3	0	1	5	0	16
NBR_0001574801	7tm_1 /	372	95.2	29.0	28.7		No	105	28.23	5	HLA-DPA1*01:03/DPB1*02:01(3) / HLA-DPA1*01:03/DPB1*04:01(2) /	5	4	0	0	1	4	2	16
NBR_0001576101	7tm_1 /	319	86.6	27.9	28.3		No	88	27.59	18	HLA-DPA1*01:03/DPB1*02:01(13) / HLA-DPA1*01:03/DPB1*04:01(3) / HLA-DPA1*02:01/DPB1*01:01(1) / HLA-DPA1*03:01/DPB1*04:02(1) /	5	4	0	0	0	3	4	16
NBR_0001584701	Lectin_leg-like /	480	74.5	37.6	38.4		Yes	86	17.92	6	HLA-DPA1*01:03/DPB1*02:01(5) / HLA-DPA1*01:03/DPB1*04:01(1) /	4	3	3	0	1	3	2	16
NBR_0001590801	-	389	48.6	NF	NF	L3 ES	Yes	115	29.56	0	NF	1	5	5	0	1	4	0	16
NBR_0001595301	Peptidase_C1 /	290	85.4	60.4	60.9	Adult ES	No	0	0.0	0	NF	5	0	5	5	1	0	0	16
NBR_0001602501	Troponin /	401	83.0	NF	NF		No	170	42.39	0	NF	5	5	0	0	1	5	0	16
NBR_0001604401	-	180	68.0	NF	NF	Adult ES	Yes	49	27.22	0	NF	3	5	5	0	1	2	0	16
NBR_0001606501	VWA /	758	62.6	NF	NF		Yes	311	41.03	0	NF	3	5	3	0	0	5	0	16
NBR_0001718501	SH2 / SH3_1 / SH3_2 /	290	91.3	36.0	36.0		No	173	59.66	2	HLA-DPA1*01:03/DPB1*02:01(1) / HLA-DPA1*01:03/DPB1*04:01(1) /	5	3	0	0	1	5	2	16
NBR_0001731601	Brix /	476	79.6	38.3	40.4		No	157	32.98	2	HLA-DPA1*01:03/DPB1*02:01(1) / HLA-DPA1*01:03/DPB1*04:01(1) /	4	2	0	0	3	5	2	16
NBR_0001733501	-	407	68.2	NF	NF		Yes	64	15.72	4	HLA-DPA1*01:03/DPB1*02:01(3) / HLA-DPA1*01:03/DPB1*04:01(1) /	3	5	3	0	0	3	2	16
NBR_0001736001	zf-C4H2 /	212	93.7	NF	NF		No	201	94.81	0	NF	5	5	0	0	1	5	0	16
NBR_0001739301	2-oxogl_dehyd_N / E1_dh / Transket_pyr / OxoGdeHyase_C /	1033	82.6	57.6	57.3		No	125	12.1	4	HLA-DPA1*01:03/DPB1*02:01(1) / HLA-DPA1*01:03/DPB1*04:01(1) / HLA-DPA1*02:01/DPB1*01:01(1) / HLA-DPA1*03:01/DPB1*04:02(1) /	5	1	0	0	1	5	4	16
NBR_0001748101	MIT / Peptidase_C2 /	779	76.7	49.6	49.3		No	136	17.46	2	HLA-DPA1*01:03/DPB1*02:01(2) /	4	2	0	3	1	5	1	16
NBR_0001754101	TTR-52 /	137	78.6	NF	NF		Yes	84	61.31	0	NF	4	5	3	0	1	3	0	16
NBR_0001772301	Brix /	436	80.9	38.6	40.7		No	108	24.77	2	HLA-DPA1*01:03/DPB1*02:01(1) / HLA-DPA1*01:03/DPB1*04:01(1) /	5	2	0	0	3	4	2	16
NBR_0001798101	SH2 / Pkinase_Tyr / Pkinase_Tyr /	366	86.7	39.1	37.5		No	138	37.7	0	NF	5	3	0	0	3	5	0	16
NBR_0001829001	-	204	84.4	NF	NF		No	174	85.29	0	NF	5	5	0	0	1	5	0	16
NBR_0001834601	CAP /	221	42.4	27.9	27.9	Adult ES	No	120	54.3	0	NF	1	4	5	0	1	5	0	16
NBR_0001927201	Peptidase_C1 /	419	81.9	43.0	43.2		No	0	0.0	5	HLA-DPA1*01:03/DPB1*02:01(3) / HLA-DPA1*01:03/DPB1*04:01(1) / HLA-DPA1*02:01/DPB1*01:01(1) /	5	2	0	5	1	0	3	16
NBR_0001937401	Astacin / Astacin /	453	46.4	24.8	24.5		No	170	37.53	0	NF	1	4	0	5	1	5	0	16
NBR_0001949501	-	165	74.3	NF	NF		Yes	84	50.91	0	NF	4	5	3	0	1	3	0	16
NBR_0001953801	Patched / Patched /	909	81.8	33.0	32.8		No	148	16.28	20	HLA-DPA1*01:03/DPB1*02:01(13) / HLA-DPA1*01:03/DPB1*04:01(7) /	5	3	0	0	1	5	2	16
NBR_0001955101	-	217	82.0	NF	NF		No	127	58.53	0	NF	5	5	0	0	1	5	0	16
NBR_0001961001	EF-1_beta_acid / EF1_GNE /	211	88.1	49.3	49.7	Adult ES	No	63	29.86	0	NF	5	2	5	0	1	3	0	16
NBR_0001964901	Innexin /	278	88.1	NF	NF		No	75	26.98	2	HLA-DPA1*01:03/DPB1*02:01(1) / HLA-DPA1*01:03/DPB1*04:01(1) /	5	5	0	0	1	3	2	16
NBR_0001969701	Col_cuticle_N / Collagen /	288	84.4	NF	NF		No	196	68.06	0	NF	5	5	0	0	1	5	0	16
NBR_0001974501	TTR-52 /	116	53.2	NF	NF	Adult ES	No	69	59.48	0	NF	2	5	5	0	1	3	0	16
NBR_0001977601	-	178	74.4	NF	NF		Yes	98	55.06	0	NF	4	5	3	0	0	4	0	16
NBR_0001987501	-	100	91.3	NF	NF		Yes	81	81.0	0	NF	5	5	3	0	0	3	0	16
NBR_0001988801	GTP_EFTU / GTP_EFTU_D2 / GTP_EFTU_D3 /	465	98.0	84.9	84.7	Adult EVs & Adult ES	No	0	0.0	0	NF	5	0	10	0	1	0	0	16
NBR_0001997801	TTR-52 /	140	87.8	NF	NF		Yes	53	37.86	0	NF	5	5	3	0	1	2	0	16
NBR_0002007101	-	122	92.8	NF	NF		No	120	98.36	0	NF	5	5	0	0	1	5	0	16
NBR_0002013401	MIF4G /	709	79.1	32.8	32.7		No	154	21.72	7	HLA-DPA1*01:03/DPB1*02:01(3) / HLA-DPA1*01:03/DPB1*04:01(2) / HLA-DPA1*02:01/DPB1*01:01(1) / HLA-DPA1*03:01/DPB1*04:02(1) /	4	3	0	0	0	5	4	16
NBR_0002031401	-	191	91.1	NF	NF		No	122	63.87	0	NF	5	5	0	0	1	5	0	16
NBR_0002053501	Astacin / ShK /	395	73.2	37.8	38.9		No	0	0.0	11	HLA-DPA1*01:03/DPB1*02:01(6) / HLA-DPA1*01:03/DPB1*04:01(4) / HLA-DPA1*02:01/DPB1*01:01(1) /	4	3	0	5	1	0	3	16
NBR_0002134401	Peptidase_M13_N / Peptidase_M13 / Peptidase_M13 /	616	71.8	25.5	25.5	Adult EVs	No	0	0.0	1	HLA-DPA1*01:03/DPB1*02:01(1) /	4	4	5	1	1	0	1	16
NBR_0002268501	CAP /	209	NF	NF	NF	Adult EVs & Adult ES	No	0	0.0	0	NF	0	5	10	0	1	0	0	16
NBR_0000000901	Peptidase_M28 /	451	79.0	32.7	32.9		Yes	0	0.0	4	HLA-DPA1*01:03/DPB1*02:01(2) / HLA-DPA1*01:03/DPB1*04:01(1) / HLA-DPA1*02:01/DPB1*01:01(1) /	4	3	3	1	1	0	3	15
NBR_0000003101	F-box /	263	84.6	NF	NF		No	124	47.15	0	NF	5	5	0	0	0	5	0	15
NBR_0000009801	DUF5354 /	131	58.7	NF	NF		Yes	100	76.34	0	NF	2	5	3	0	1	4	0	15
NBR_0000010601	Kinesin /	590	82.6	36.7	36.2		No	206	34.92	1	HLA-DPA1*01:03/DPB1*02:01(1) /	5	3	0	0	1	5	1	15
NBR_0000013901	PSI_integrin / Integrin_beta / Integrin_B_tail / Integrin_b_cyt /	799	77.9	39.5	40.1		Yes	78	9.76	10	HLA-DPA1*01:03/DPB1*02:01(8) / HLA-DPA1*01:03/DPB1*04:01(2) /	4	2	3	0	1	3	2	15
NBR_0000018001	SH2 /	216	75.0	29.1	29.1		No	149	68.98	1	HLA-DPA1*01:03/DPB1*02:01(1) /	4	4	0	0	1	5	1	15
NBR_0000021901	TGF_beta /	365	68.4	NF	NF		Yes	109	29.86	0	NF	3	5	3	0	0	4	0	15
NBR_0000022901	RRP36 /	181	77.7	NF	NF		No	175	96.69	0	NF	4	5	0	0	1	5	0	15
NBR_0000024601	SAM_2 /	415	89.2	27.5	NF		No	175	42.17	0	NF	5	4	0	0	1	5	0	15
NBR_0000024901	Amidinotransf /	262	87.7	NF	NF		No	28	10.69	1	HLA-DPA1*01:03/DPB1*02:01(1) /	5	5	0	0	3	1	1	15
NBR_0000025001	DM13 /	834	55.1	NF	NF		Yes	374	44.84	0	NF	2	5	3	0	0	5	0	15
NBR_0000029701	Sugar_tr /	392	90.5	32.8	32.2		No	61	15.56	4	HLA-DPA1*01:03/DPB1*02:01(1) / HLA-DPA1*01:03/DPB1*04:01(2) / HLA-DPA1*02:01/DPB1*01:01(1) /	5	3	0	0	1	3	3	15
NBR_0000035101	-	190	81.8	NF	NF		No	126	66.32	0	NF	5	5	0	0	0	5	0	15
NBR_0000036101	-	185	84.7	NF	NF		No	154	83.24	0	NF	5	5	0	0	0	5	0	15
NBR_0000036401	zf-C2H2 / zf-C2H2 /	348	77.9	NF	NF		No	248	71.26	0	NF	4	5	0	0	1	5	0	15
NBR_0000039201	-	168	53.7	NF	NF		Yes	147	87.5	0	NF	2	5	3	0	0	5	0	15
NBR_0000039901	CytochromB561_N /	537	79.6	NF	NF		No	267	49.72	0	NF	4	5	0	0	1	5	0	15
NBR_0000041001	Mt_ATP-synt_D /	183	81.2	NF	NF		No	115	62.84	0	NF	5	5	0	0	1	4	0	15
NBR_0000041601	RhoGAP /	681	76.1	29.0	28.9		No	389	57.12	1	HLA-DPA1*01:03/DPB1*02:01(1) /	4	4	0	0	1	5	1	15
NBR_0000046601	zf-BED /	242	74.2	NF	NF		No	216	89.26	0	NF	4	5	0	0	1	5	0	15
NBR_0000053201	Clc-like /	240	76.0	NF	NF		No	93	38.75	4	HLA-DPA1*01:03/DPB1*02:01(3) / HLA-DPA1*01:03/DPB1*04:01(1) /	4	5	0	0	0	4	2	15
NBR_0000072301	-	232	88.8	NF	NF		No	226	97.41	0	NF	5	5	0	0	0	5	0	15
NBR_0000080001	PAN_1 / PAN_1 / Zona_pellucida /	527	94.2	NF	NF		No	183	34.72	0	NF	5	5	0	0	0	5	0	15
NBR_0000086301	Homeodomain /	261	50.0	NF	NF		No	245	93.87	0	NF	2	5	0	0	3	5	0	15
NBR_0000089501	bZIP_2 / Sas10_Utp3 /	393	58.3	NF	NF		No	132	33.59	2	HLA-DPA1*01:03/DPB1*02:01(1) / HLA-DPA1*01:03/DPB1*04:01(1) /	2	5	0	0	1	5	2	15
NBR_0000092201	Pkinase / Pkinase_C / Pkinase /	509	85.6	46.5	46.8		No	123	24.17	7	HLA-DPA1*01:03/DPB1*02:01(6) / HLA-DPA1*01:03/DPB1*04:01(1) /	5	2	0	0	1	5	2	15
NBR_0000092801	DUF775 / DUF775 /	225	71.5	34.8	35.2		No	220	97.78	6	HLA-DPA1*01:03/DPB1*02:01(4) / HLA-DPA1*01:03/DPB1*04:01(2) /	4	3	0	0	1	5	2	15
NBR_0000097701	BTB / Kelch_1 / Kelch_1 / Kelch_1 / Kelch_1 / Kelch_1 / Kelch_1 /	845	83.3	31.3	31.3		No	399	47.22	1	HLA-DPA1*01:03/DPB1*02:01(1) /	5	3	0	0	1	5	1	15
NBR_0000106001	Motile_Sperm /	108	79.4	NF	NF		No	81	75.0	0	NF	4	5	0	0	3	3	0	15
NBR_0000106101	-	247	54.3	NF	NF		Yes	175	70.85	0	NF	2	5	3	0	0	5	0	15
NBR_0000108501	An_peroxidase / Ferric_reduct / FAD_binding_8 /	1190	86.7	34.1	34.7		No	82	6.89	34	HLA-DPA1*01:03/DPB1*02:01(21) / HLA-DPA1*01:03/DPB1*04:01(10) / HLA-DPA1*02:01/DPB1*01:01(2) / HLA-DPA1*03:01/DPB1*04:02(1) /	5	3	0	0	0	3	4	15
NBR_0000108701	-	347	76.9	NF	NF		No	196	56.48	0	NF	4	5	0	0	1	5	0	15
NBR_0000109101	FERM_N / FERM_M / FERM_C /	931	70.9	NF	NF		No	650	69.82	0	NF	4	5	0	0	1	5	0	15
NBR_0000118401	-	781	89.8	25.1	25.0		No	227	29.07	0	NF	5	4	0	0	1	5	0	15
NBR_0000129001	DUF727 /	258	70.2	NF	NF		No	151	58.53	0	NF	4	5	0	0	1	5	0	15
NBR_0000136601	Cation_ATPase_N / E1-E2_ATPase / Cation_ATPase / Hydrolase /	623	80.2	31.2	31.2		No	162	26.0	1	HLA-DPA1*01:03/DPB1*02:01(1) /	5	3	0	0	1	5	1	15
NBR_0000141401	DIRP /	485	71.6	37.8	37.8		No	112	23.09	1	HLA-DPA1*01:03/DPB1*02:01(1) /	4	3	0	0	3	4	1	15
NBR_0000141801	RNA_pol_Rpc82 / RNA_pol_Rpc82 / TFIIE_alpha /	362	60.6	26.3	27.7		No	146	40.33	5	HLA-DPA1*01:03/DPB1*02:01(4) / HLA-DPA1*01:03/DPB1*04:01(1) /	3	4	0	0	1	5	2	15
NBR_0000143601	RRM_1 /	358	73.4	NF	NF		No	267	74.58	0	NF	4	5	0	0	1	5	0	15
NBR_0000161901	EF-hand_4 /	281	71.2	32.2	32.2		No	190	67.62	2	HLA-DPA1*01:03/DPB1*02:01(1) / HLA-DPA1*01:03/DPB1*04:01(1) /	4	3	0	0	1	5	2	15
NBR_0000169801	-	296	56.8	NF	NF		Yes	153	51.69	0	NF	2	5	3	0	0	5	0	15
NBR_0000173201	-	84	72.0	NF	NF		Yes	63	75.0	0	NF	4	5	3	0	0	3	0	15
NBR_0000178401	Ion_trans_2 / Ion_trans_2 /	346	82.9	30.6	30.1		No	94	27.17	13	HLA-DPA1*01:03/DPB1*02:01(6) / HLA-DPA1*01:03/DPB1*04:01(5) / HLA-DPA1*02:01/DPB1*01:01(2) /	5	3	0	0	0	4	3	15
NBR_0000191201	-	212	81.6	NF	NF		No	178	83.96	0	NF	5	5	0	0	0	5	0	15
NBR_0000195701	Septin /	427	84.5	46.5	45.8		No	69	16.16	5	HLA-DPA1*01:03/DPB1*02:01(2) / HLA-DPA1*01:03/DPB1*04:01(1) / HLA-DPA1*02:01/DPB1*01:01(1) / HLA-DPA1*03:01/DPB1*04:02(1) /	5	2	0	0	1	3	4	15
NBR_0000221401	Glyco_hydro_20 /	517	81.6	41.0	40.3		No	70	13.54	19	HLA-DPA1*01:03/DPB1*02:01(7) / HLA-DPA1*01:03/DPB1*04:01(5) / HLA-DPA1*02:01/DPB1*01:01(4) / HLA-DPA1*03:01/DPB1*04:02(3) /	5	2	0	0	1	3	4	15
NBR_0000224301	-	165	81.8	NF	NF		Yes	59	35.76	0	NF	5	5	3	0	0	2	0	15
NBR_0000239701	TTR-52 /	96	78.4	NF	NF		Yes	48	50.0	0	NF	4	5	3	0	1	2	0	15
NBR_0000242401	-	176	78.7	NF	NF		No	169	96.02	0	NF	4	5	0	0	1	5	0	15
NBR_0000243701	-	236	74.4	NF	NF		No	163	69.07	0	NF	4	5	0	0	1	5	0	15
NBR_0000261701	-	167	70.6	NF	NF		No	161	96.41	0	NF	4	5	0	0	1	5	0	15
NBR_0000263101	HLH /	295	70.0	NF	NF		No	211	71.53	0	NF	4	5	0	0	1	5	0	15
NBR_0000270001	Astacin /	246	42.5	NF	NF		No	67	27.24	0	NF	1	5	0	5	1	3	0	15
NBR_0000278501	-	205	50.6	NF	NF		Yes	185	90.24	0	NF	2	5	3	0	0	5	0	15
NBR_0000281001	Motile_Sperm /	108	72.8	NF	NF		No	84	77.78	0	NF	4	5	0	0	3	3	0	15
NBR_0000302701	Astacin /	193	84.8	40.9	42.5		No	39	20.21	0	NF	5	2	0	5	1	2	0	15
NBR_0000304501	Astacin /	310	45.2	35.8	38.6		No	150	48.39	0	NF	1	3	0	5	1	5	0	15
NBR_0000341601	-	265	73.5	NF	NF		No	252	95.09	0	NF	4	5	0	0	1	5	0	15
NBR_0000361101	-	223	87.8	NF	NF		No	173	77.58	0	NF	5	5	0	0	0	5	0	15
NBR_0000397101	Astacin /	193	84.8	40.9	42.5		No	39	20.21	0	NF	5	2	0	5	1	2	0	15
NBR_0000412701	GILT /	147	84.1	22.7	NF		Yes	53	36.05	0	NF	5	4	3	0	1	2	0	15
NBR_0000434301	-	339	80.4	26.2	27.1		No	173	51.03	0	NF	5	4	0	0	1	5	0	15
NBR_0000456601	-	128	66.3	NF	NF		No	114	89.06	0	NF	3	5	0	0	3	4	0	15
NBR_0000459001	Pinin_SDK_N /	173	83.3	NF	NF		No	134	77.46	0	NF	5	5	0	0	0	5	0	15
NBR_0000474301	GILT /	138	89.1	25.9	NF		Yes	38	27.54	0	NF	5	4	3	0	1	2	0	15
NBR_0000561001	RasGAP / RasGAP /	785	87.7	48.7	48.7		No	449	57.2	7	HLA-DPA1*01:03/DPB1*02:01(4) / HLA-DPA1*01:03/DPB1*04:01(3) /	5	2	0	0	1	5	2	15
NBR_0000561501	WW /	417	75.1	NF	NF		No	397	95.2	1	HLA-DPA1*01:03/DPB1*02:01(1) /	4	5	0	0	0	5	1	15
NBR_0000562001	ASC / ASC /	636	58.6	NF	22.1		No	172	27.04	9	HLA-DPA1*01:03/DPB1*02:01(5) / HLA-DPA1*01:03/DPB1*04:01(2) / HLA-DPA1*02:01/DPB1*01:01(2) /	2	4	0	0	1	5	3	15
NBR_0000562301	-	121	70.4	NF	NF		Yes	71	58.68	0	NF	4	5	3	0	0	3	0	15
NBR_0000563001	-	211	80.0	NF	NF		No	206	97.63	0	NF	5	5	0	0	0	5	0	15
NBR_0000564901	-	881	73.6	NF	NF		No	390	44.27	0	NF	4	5	0	0	1	5	0	15
NBR_0000566601	-	71	81.6	NF	NF		Yes	44	61.97	0	NF	5	5	3	0	0	2	0	15
NBR_0000567601	SNF / SNF /	622	87.0	43.1	41.9		No	144	23.15	4	HLA-DPA1*01:03/DPB1*02:01(3) / HLA-DPA1*01:03/DPB1*04:01(1) /	5	2	0	0	1	5	2	15
NBR_0000574301	-	139	NF	NF	NF	Adult EVs & Adult ES	Yes	0	0.0	0	NF	0	5	10	0	0	0	0	15
NBR_0000581801	TSP_1 /	663	42.6	NF	NF		No	140	21.12	12	HLA-DPA1*01:03/DPB1*02:01(6) / HLA-DPA1*01:03/DPB1*04:01(4) / HLA-DPA1*02:01/DPB1*01:01(1) / HLA-DPA1*03:01/DPB1*04:02(1) /	1	5	0	0	0	5	4	15
NBR_0000582401	zf-C4 /	355	84.5	NF	NF		No	181	50.99	0	NF	5	5	0	0	0	5	0	15
NBR_0000583101	-	376	81.7	NF	NF		No	194	51.6	0	NF	5	5	0	0	0	5	0	15
NBR_0000584101	-	404	78.0	NF	NF		No	251	62.13	0	NF	4	5	0	0	1	5	0	15
NBR_0000590301	APP_N / APP_Cu_bd / APP_E2 / APP_amyloid /	711	72.7	23.0	23.7		No	355	49.93	4	HLA-DPA1*01:03/DPB1*02:01(4) /	4	4	0	0	1	5	1	15
NBR_0000592301	I-set / C2-set_2 / Ig_3 / Ig_3 / Ig_3 /	738	66.6	29.1	29.1		Yes	235	31.84	0	NF	3	4	3	0	0	5	0	15
NBR_0000608201	Y_phosphatase /	304	75.9	34.9	37.3		No	136	44.74	0	NF	4	3	0	0	3	5	0	15
NBR_0000611201	Nucleotid_trans /	393	72.4	NF	NF		No	122	31.04	0	NF	4	5	0	0	1	5	0	15
NBR_0000622801	-	263	57.0	NF	NF		Yes	183	69.58	0	NF	2	5	3	0	0	5	0	15
NBR_0000623201	-	389	51.9	NF	NF		Yes	345	88.69	0	NF	2	5	3	0	0	5	0	15
NBR_0000623701	zf-PARP / zf-PARP / PADR1 / WGR / PARP_reg / PARP /	813	60.3	35.4	35.5		No	248	30.5	3	HLA-DPA1*01:03/DPB1*02:01(1) / HLA-DPA1*02:01/DPB1*01:01(1) / HLA-DPA1*01:03/DPB1*04:01(1) /	3	3	0	0	1	5	3	15
NBR_0000625701	Sugar_tr /	473	63.8	44.2	43.9		No	142	30.02	6	HLA-DPA1*01:03/DPB1*02:01(2) / HLA-DPA1*01:03/DPB1*04:01(2) / HLA-DPA1*02:01/DPB1*01:01(1) / HLA-DPA1*03:01/DPB1*04:02(1) /	3	2	0	0	1	5	4	15
NBR_0000627701	Collagen /	132	72.5	NF	NF		No	125	94.7	0	NF	4	5	0	0	1	5	0	15
NBR_0000628601	Thioredoxin / Transglut_core / PAW /	511	66.8	36.7	36.8		No	100	19.57	20	HLA-DPA1*01:03/DPB1*02:01(10) / HLA-DPA1*01:03/DPB1*04:01(5) / HLA-DPA1*02:01/DPB1*01:01(4) / HLA-DPA1*03:01/DPB1*04:02(1) /	3	3	0	0	1	4	4	15
NBR_0000629101	-	412	73.5	NF	NF		No	267	64.81	0	NF	4	5	0	0	1	5	0	15
NBR_0000630201	Myosin_N / Myosin_head / Myosin_head / Myosin_tail_1 /	1651	74.8	40.0	40.2		No	255	15.45	12	HLA-DPA1*01:03/DPB1*02:01(8) / HLA-DPA1*01:03/DPB1*04:01(3) / HLA-DPA1*02:01/DPB1*01:01(1) /	4	2	0	0	1	5	3	15
NBR_0000630701	Zona_pellucida /	280	96.7	NF	NF		Yes	44	15.71	0	NF	5	5	3	0	0	2	0	15
NBR_0000632101	PRKCSH-like / PRKCSH_1 /	495	67.1	37.9	37.2		Yes	194	39.19	0	NF	3	3	3	0	1	5	0	15
NBR_0000635501	HRM / 7tm_2 /	434	83.7	28.7	28.5		No	88	20.28	4	HLA-DPA1*01:03/DPB1*02:01(2) / HLA-DPA1*01:03/DPB1*04:01(1) / HLA-DPA1*02:01/DPB1*01:01(1) /	5	4	0	0	0	3	3	15
NBR_0000636001	Mito_carr / Mito_carr /	267	81.3	46.0	45.7		No	41	15.36	14	HLA-DPA1*01:03/DPB1*02:01(9) / HLA-DPA1*01:03/DPB1*04:01(4) / HLA-DPA1*02:01/DPB1*01:01(1) /	5	2	0	0	3	2	3	15
NBR_0000637901	Cauli_VI / Cauli_VI / Cauli_VI /	222	75.2	NF	NF		No	145	65.32	0	NF	4	5	0	0	1	5	0	15
NBR_0000639001	HSL_N / HSL_N / Abhydrolase_3 / Abhydrolase_3 /	874	78.3	27.1	26.6		No	284	32.49	1	HLA-DPA1*01:03/DPB1*02:01(1) /	4	4	0	0	1	5	1	15
NBR_0000639601	Calsequestrin /	417	95.2	34.0	33.2		Yes	118	28.3	0	NF	5	3	3	0	0	4	0	15
NBR_0000640301	Hormone_recep /	277	62.2	24.8	25.5		No	65	23.47	7	HLA-DPA1*01:03/DPB1*02:01(4) / HLA-DPA1*02:01/DPB1*01:01(1) / HLA-DPA1*01:03/DPB1*04:01(1) / HLA-DPA1*03:01/DPB1*04:02(1) /	3	4	0	0	1	3	4	15
NBR_0000642401	PEPCK_N / PEPCK_GTP / PEPCK_GTP /	600	77.8	53.0	53.2		No	217	36.17	0	NF	4	1	0	0	5	5	0	15
NBR_0000644501	DUF148 /	253	48.8	NF	NF		Yes	181	71.54	0	NF	1	5	3	0	1	5	0	15
NBR_0000647401	-	235	54.0	NF	NF		Yes	218	92.77	0	NF	2	5	3	0	0	5	0	15
NBR_0000648501	Lipase_3 /	294	83.1	24.0	23.6		Yes	40	13.61	0	NF	5	4	3	0	1	2	0	15
NBR_0000651601	-	207	59.6	NF	NF		Yes	172	83.09	0	NF	2	5	3	0	0	5	0	15
NBR_0000662401	IL17 /	243	97.2	NF	NF		No	185	76.13	0	NF	5	5	0	0	0	5	0	15
NBR_0000666101	Pkinase_Tyr /	371	83.3	22.8	22.8		No	125	33.69	0	NF	5	4	0	0	1	5	0	15
NBR_0000666401	Neur_chan_LBD /	515	81.4	27.3	26.1		No	96	18.64	3	HLA-DPA1*01:03/DPB1*02:01(2) / HLA-DPA1*01:03/DPB1*04:01(1) /	5	4	0	0	0	4	2	15
NBR_0000670001	TAFH / TAF4 /	608	79.1	NF	NF		No	326	53.62	0	NF	4	5	0	0	1	5	0	15
NBR_0000678301	I-set / I-set / I-set /	329	95.9	26.6	26.0		No	254	77.2	0	NF	5	4	0	0	1	5	0	15
NBR_0000680301	-	599	50.4	NF	NF		Yes	456	76.13	0	NF	2	5	3	0	0	5	0	15
NBR_0000683401	-	623	86.8	NF	NF		No	468	75.12	0	NF	5	5	0	0	0	5	0	15
NBR_0000684701	PTCB-BRCT / RTT107_BRCT_5 /	645	85.6	30.1	29.6		No	212	32.87	1	HLA-DPA1*01:03/DPB1*02:01(1) /	5	3	0	0	1	5	1	15
NBR_0000687701	Reprolysin /	334	68.6	23.3	25.4		No	113	33.83	0	NF	3	4	0	3	1	4	0	15
NBR_0000688101	THAP /	142	87.7	NF	NF		No	132	92.96	0	NF	5	5	0	0	0	5	0	15
NBR_0000690201	TPR_8 / NARP1 / NARP1 /	831	76.7	45.4	45.5		No	138	16.61	7	HLA-DPA1*01:03/DPB1*02:01(4) / HLA-DPA1*01:03/DPB1*04:01(2) / HLA-DPA1*02:01/DPB1*01:01(1) /	4	2	0	0	1	5	3	15
NBR_0000692201	-	276	75.8	NF	NF		No	144	52.17	0	NF	4	5	0	0	1	5	0	15
NBR_0000692501	I-set / C2-set_2 / C2-set_2 / C2-set_2 / I-set / Ig_3 / fn3 /	994	82.4	27.8	27.8		No	208	20.93	1	HLA-DPA1*01:03/DPB1*02:01(1) /	5	4	0	0	0	5	1	15
NBR_0000696301	BTB /	167	90.6	NF	NF		No	34	20.36	0	NF	5	5	0	0	3	2	0	15
NBR_0000697901	Pkinase / OSR1_C /	1055	75.2	NF	NF		No	784	74.31	1	HLA-DPA1*01:03/DPB1*02:01(1) /	4	5	0	0	0	5	1	15
NBR_0000699601	Propep_M14 / Peptidase_M14 /	508	86.6	35.0	35.3		No	166	32.68	0	NF	5	3	0	1	1	5	0	15
NBR_0000701101	TIL / TIL / TIL / DOMON / DOMON / DOMON / DOMON /	1298	56.3	NF	NF		Yes	292	22.5	0	NF	2	5	3	0	0	5	0	15
NBR_0000706801	MFS_1 /	564	83.4	46.0	45.7		No	125	22.16	5	HLA-DPA1*01:03/DPB1*02:01(3) / HLA-DPA1*01:03/DPB1*04:01(2) /	5	2	0	0	1	5	2	15
NBR_0000707601	-	233	81.5	NF	NF		No	131	56.22	0	NF	5	5	0	0	0	5	0	15
NBR_0000709401	CHDNT / PHD / PHD / Chromo / SNF2_N / Helicase_C / DUF1087 / DUF1086 / CHDCT2 /	1624	80.4	45.0	44.8		No	526	32.39	0	NF	5	2	0	0	3	5	0	15
NBR_0000709601	CC / ShK / ShK /	153	64.1	NF	NF		Yes	95	62.09	0	NF	3	5	3	0	0	4	0	15
NBR_0000710401	-	137	NF	NF	NF	Adult EVs & Adult ES	Yes	0	0.0	0	NF	0	5	10	0	0	0	0	15
NBR_0000713401	Innexin /	399	93.4	NF	NF		No	37	9.27	3	HLA-DPA1*01:03/DPB1*02:01(2) / HLA-DPA1*01:03/DPB1*04:01(1) /	5	5	0	0	1	2	2	15
NBR_0000713701	FARP / FARP / FARP / FARP /	103	61.9	NF	NF		Yes	61	59.22	0	NF	3	5	3	0	1	3	0	15
NBR_0000714401	CHCH / Ribosomal_L39 /	207	83.7	27.6	24.7		No	153	73.91	0	NF	5	4	0	0	1	5	0	15
NBR_0000724901	Syntaxin / SNARE /	292	83.4	30.6	30.6		No	38	13.01	3	HLA-DPA1*01:03/DPB1*02:01(2) / HLA-DPA1*01:03/DPB1*04:01(1) /	5	3	0	0	3	2	2	15
NBR_0000727901	Cadherin / Laminin_G_2 / Cadherin_C /	1136	83.1	22.5	21.6		No	93	8.19	1	HLA-DPA1*01:03/DPB1*02:01(1) /	5	4	0	0	1	4	1	15
NBR_0000728401	-	213	90.6	NF	NF		No	187	87.79	0	NF	5	5	0	0	0	5	0	15
NBR_0000731001	Peptidase_C2 / Calpain_III /	810	70.4	48.7	48.9		No	312	38.52	0	NF	4	2	0	3	1	5	0	15
NBR_0000735801	-	304	62.7	NF	NF		Yes	97	31.91	0	NF	3	5	3	0	0	4	0	15
NBR_0000736901	GpcrRhopsn4 /	505	74.1	NF	NF		Yes	43	8.51	2	HLA-DPA1*01:03/DPB1*02:01(2) /	4	5	3	0	0	2	1	15
NBR_0000742301	Reprolysin / Disintegrin / ADAM_CR /	822	72.8	36.1	36.2		No	278	33.82	0	NF	4	3	0	3	0	5	0	15
NBR_0000742601	EF-hand_7 /	395	65.0	42.9	41.9		No	195	49.37	4	HLA-DPA1*01:03/DPB1*04:01(1) / HLA-DPA1*01:03/DPB1*02:01(1) / HLA-DPA1*02:01/DPB1*01:01(1) / HLA-DPA1*03:01/DPB1*04:02(1) /	3	2	0	0	1	5	4	15
NBR_0000749801	SRP68 /	620	83.9	31.9	32.8		No	70	11.29	5	HLA-DPA1*01:03/DPB1*02:01(3) / HLA-DPA1*01:03/DPB1*04:01(1) / HLA-DPA1*02:01/DPB1*01:01(1) /	5	3	0	0	1	3	3	15
NBR_0000755401	-	140	55.1	NF	NF		Yes	92	65.71	1	HLA-DPA1*01:03/DPB1*02:01(1) /	2	5	3	0	0	4	1	15
NBR_0000764501	zf-C2H2 / zf-C2H2_2 / zf-met /	795	77.4	NF	NF		No	551	69.31	0	NF	4	5	0	0	1	5	0	15
NBR_0000768901	-	274	66.3	NF	NF		Yes	67	24.45	0	NF	3	5	3	0	1	3	0	15
NBR_0000770401	-	133	67.2	NF	NF		Yes	99	74.44	0	NF	3	5	3	0	0	4	0	15
NBR_0000781201	ABC_membrane / ABC_tran / ABC_membrane / ABC_tran /	1361	79.6	39.7	40.3		No	167	12.27	14	HLA-DPA1*01:03/DPB1*02:01(9) / HLA-DPA1*01:03/DPB1*04:01(4) / HLA-DPA1*02:01/DPB1*01:01(1) /	4	2	0	0	1	5	3	15
NBR_0000781601	-	476	97.8	NF	NF		No	400	84.03	0	NF	5	5	0	0	0	5	0	15
NBR_0000788301	Rootletin /	2246	79.5	NF	NF		No	903	40.2	0	NF	4	5	0	0	1	5	0	15
NBR_0000792101	-	256	56.9	NF	NF		Yes	156	60.94	0	NF	2	5	3	0	0	5	0	15
NBR_0000793401	-	109	80.7	NF	NF		Yes	43	39.45	0	NF	5	5	3	0	0	2	0	15
NBR_0000793701	Motile_Sperm /	117	66.6	NF	NF		No	102	87.18	0	NF	3	5	0	0	3	4	0	15
NBR_0000793801	-	157	89.0	NF	NF		No	122	77.71	0	NF	5	5	0	0	0	5	0	15
NBR_0000794701	CAP /	233	NF	NF	NF	Adult EVs & Adult ES	Yes	0	0.0	0	NF	0	5	10	0	0	0	0	15
NBR_0000802301	FLYWCH /	348	90.0	NF	NF		No	249	71.55	0	NF	5	5	0	0	0	5	0	15
NBR_0000804201	-	189	52.4	NF	NF		Yes	121	64.02	0	NF	2	5	3	0	0	5	0	15
NBR_0000808701	LIM / LIM / LIM / VHP /	669	92.5	29.8	27.6		No	513	76.68	0	NF	5	4	0	0	1	5	0	15
NBR_0000811901	-	621	80.1	26.5	25.7		No	193	31.08	0	NF	5	4	0	0	1	5	0	15
NBR_0000818701	Peptidase_C1 /	190	60.2	50.6	54.2		No	146	76.84	0	NF	3	1	0	5	1	5	0	15
NBR_0000819101	GDA1_CD39 /	495	65.4	36.1	36.4		Yes	6	1.21	18	HLA-DPA1*01:03/DPB1*02:01(11) / HLA-DPA1*01:03/DPB1*04:01(5) / HLA-DPA1*02:01/DPB1*01:01(1) / HLA-DPA1*03:01/DPB1*04:02(1) /	3	3	3	0	1	1	4	15
NBR_0000819601	DB /	213	78.0	NF	NF		Yes	89	41.78	0	NF	4	5	3	0	0	3	0	15
NBR_0000825701	Med24_N /	1000	85.6	NF	NF		No	163	16.3	0	NF	5	5	0	0	0	5	0	15
NBR_0000829201	Peptidase_S28 / Peptidase_S28 / Peptidase_S28 / Peptidase_S28 /	1029	56.0	31.5	30.1		Yes	180	17.49	0	NF	2	3	3	1	1	5	0	15
NBR_0000829801	-	249	89.0	NF	NF		No	127	51.0	0	NF	5	5	0	0	0	5	0	15
NBR_0000831301	-	206	83.4	NF	NF		No	181	87.86	0	NF	5	5	0	0	0	5	0	15
NBR_0000834801	MATH / UCH / USP7_ICP0_bdg / USP7_C2 /	1231	93.0	40.5	40.4		No	370	30.06	5	HLA-DPA1*01:03/DPB1*02:01(2) / HLA-DPA1*01:03/DPB1*04:01(2) / HLA-DPA1*02:01/DPB1*01:01(1) /	5	2	0	0	0	5	3	15
NBR_0000835101	-	509	83.0	NF	NF		No	364	71.51	0	NF	5	5	0	0	0	5	0	15
NBR_0000835301	Nucleoside_tran /	453	84.3	28.8	25.7		No	69	15.23	14	HLA-DPA1*01:03/DPB1*02:01(11) / HLA-DPA1*01:03/DPB1*04:01(3) /	5	4	0	0	1	3	2	15
NBR_0000838301	-	85	75.6	NF	NF		Yes	62	72.94	0	NF	4	5	3	0	0	3	0	15
NBR_0000841001	Homeodomain /	337	86.6	NF	NF		No	289	85.76	0	NF	5	5	0	0	0	5	0	15
NBR_0000848601	Pellino /	495	90.7	46.1	46.1		No	160	32.32	10	HLA-DPA1*01:03/DPB1*02:01(3) / HLA-DPA1*01:03/DPB1*04:01(3) / HLA-DPA1*02:01/DPB1*01:01(4) /	5	2	0	0	0	5	3	15
NBR_0000851501	PH_14 / PI-PLC-X / PI-PLC-Y / DUF1154 /	1209	76.6	47.9	47.9		No	261	21.59	5	HLA-DPA1*01:03/DPB1*02:01(2) / HLA-DPA1*01:03/DPB1*04:01(1) / HLA-DPA1*02:01/DPB1*01:01(1) / HLA-DPA1*03:01/DPB1*04:02(1) /	4	2	0	0	0	5	4	15
NBR_0000857201	ELM2 /	315	81.8	28.1	26.0		No	173	54.92	0	NF	5	4	0	0	1	5	0	15
NBR_0000857901	Nup192 /	521	65.8	NF	NF		No	89	17.08	5	HLA-DPA1*01:03/DPB1*02:01(2) / HLA-DPA1*01:03/DPB1*04:01(1) / HLA-DPA1*02:01/DPB1*01:01(1) / HLA-DPA1*03:01/DPB1*04:02(1) /	3	5	0	0	0	3	4	15
NBR_0000872401	-	94	82.7	NF	NF		Yes	40	42.55	0	NF	5	5	3	0	0	2	0	15
NBR_0000872901	-	195	74.2	NF	NF		No	189	96.92	0	NF	4	5	0	0	1	5	0	15
NBR_0000873101	-	263	71.3	NF	NF		No	208	79.09	0	NF	4	5	0	0	1	5	0	15
NBR_0000874001	-	455	71.8	NF	NF		No	426	93.63	0	NF	4	5	0	0	1	5	0	15
NBR_0000875601	-	204	70.6	NF	NF		No	121	59.31	0	NF	4	5	0	0	1	5	0	15
NBR_0000875901	Asp /	418	61.9	32.1	31.3		No	83	19.86	0	NF	3	3	0	5	1	3	0	15
NBR_0000876101	Asp /	305	59.3	28.1	33.9		Yes	20	6.56	0	NF	2	3	3	5	1	1	0	15
NBR_0000876701	-	171	50.2	NF	NF		No	132	77.19	0	NF	2	5	0	0	3	5	0	15
NBR_0000887401	-	170	85.2	NF	NF		No	166	97.65	0	NF	5	5	0	0	0	5	0	15
NBR_0000888801	-	224	87.3	NF	NF		No	200	89.29	0	NF	5	5	0	0	0	5	0	15
NBR_0000889301	-	261	84.8	NF	NF		No	121	46.36	0	NF	5	5	0	0	0	5	0	15
NBR_0000890401	-	905	74.3	NF	NF		No	760	83.98	0	NF	4	5	0	0	1	5	0	15
NBR_0000890501	Propeptide_C1 / Peptidase_C1 /	428	57.2	51.6	49.6		No	99	23.13	4	HLA-DPA1*01:03/DPB1*02:01(3) / HLA-DPA1*02:01/DPB1*01:01(1) /	2	1	0	5	1	4	2	15
NBR_0000890901	Sulfate_transp / STAS /	633	81.1	30.2	29.7		No	82	12.95	17	HLA-DPA1*01:03/DPB1*02:01(14) / HLA-DPA1*01:03/DPB1*04:01(2) / HLA-DPA1*02:01/DPB1*01:01(1) /	5	3	0	0	1	3	3	15
NBR_0000891301	-	205	90.9	NF	NF		No	177	86.34	0	NF	5	5	0	0	0	5	0	15
NBR_0000897701	-	122	67.6	NF	NF		No	102	83.61	0	NF	3	5	0	0	3	4	0	15
NBR_0000898501	-	313	50.2	NF	NF		Yes	246	78.59	0	NF	2	5	3	0	0	5	0	15
NBR_0000899601	Neur_chan_LBD / Neur_chan_memb /	473	71.1	29.1	29.1		No	138	29.18	1	HLA-DPA1*01:03/DPB1*02:01(1) /	4	4	0	0	1	5	1	15
NBR_0000906101	FYVE /	490	70.5	54.6	54.2		No	225	45.92	22	HLA-DPA1*01:03/DPB1*02:01(12) / HLA-DPA1*01:03/DPB1*04:01(5) / HLA-DPA1*02:01/DPB1*01:01(4) / HLA-DPA1*03:01/DPB1*04:02(1) /	4	1	0	0	1	5	4	15
NBR_0000907601	Myosin_N / Myosin_head / Myosin_tail_1 / Myosin_tail_1 /	1893	91.5	52.2	52.2		No	90	4.75	10	HLA-DPA1*01:03/DPB1*02:01(7) / HLA-DPA1*01:03/DPB1*04:01(1) / HLA-DPA1*02:01/DPB1*01:01(1) / HLA-DPA1*03:01/DPB1*04:02(1) /	5	1	0	0	1	4	4	15
NBR_0000909401	7tm_1 /	542	80.5	33.8	33.8		No	196	36.16	10	HLA-DPA1*01:03/DPB1*02:01(8) / HLA-DPA1*01:03/DPB1*04:01(2) /	5	3	0	0	0	5	2	15
NBR_0000910401	-	203	81.4	NF	NF		No	167	82.27	0	NF	5	5	0	0	0	5	0	15
NBR_0000911601	BLM10_mid / BLM10_mid / DUF3437 /	2031	80.2	29.7	29.5		No	135	6.65	0	NF	5	4	0	0	1	5	0	15
NBR_0000912601	-	150	58.0	NF	NF	L3 ES	Yes	77	51.33	0	NF	2	5	5	0	0	3	0	15
NBR_0000914801	AMOP /	1393	83.1	NF	22.2		No	305	21.9	0	NF	5	4	0	0	1	5	0	15
NBR_0000917101	-	195	92.6	NF	NF		No	185	94.87	0	NF	5	5	0	0	0	5	0	15
NBR_0000918201	-	165	91.3	NF	NF		No	156	94.55	0	NF	5	5	0	0	0	5	0	15
NBR_0000918601	DAO /	447	87.1	38.4	38.7		No	41	9.17	5	HLA-DPA1*01:03/DPB1*02:01(2) / HLA-DPA1*01:03/DPB1*04:01(1) / HLA-DPA1*02:01/DPB1*01:01(1) / HLA-DPA1*03:01/DPB1*04:02(1) /	5	3	0	0	1	2	4	15
NBR_0000920701	START /	193	70.7	NF	NF		No	130	67.36	0	NF	4	5	0	0	1	5	0	15
NBR_0000921501	Col_cuticle_N /	314	75.7	NF	NF		No	221	70.38	0	NF	4	5	0	0	1	5	0	15
NBR_0000922701	-	213	47.7	NF	NF	Adult EVs	No	113	53.05	0	NF	1	5	5	0	0	4	0	15
NBR_0000926301	Abhydro_lipase /	420	60.7	37.9	38.3		Yes	25	5.95	13	HLA-DPA1*01:03/DPB1*02:01(9) / HLA-DPA1*01:03/DPB1*04:01(2) / HLA-DPA1*02:01/DPB1*01:01(1) / HLA-DPA1*03:01/DPB1*04:02(1) /	3	3	3	0	1	1	4	15
NBR_0000932801	-	249	45.1	NF	NF	Adult ES	Yes	74	29.72	0	NF	1	5	5	0	1	3	0	15
NBR_0000932901	-	249	47.8	NF	NF	Adult ES	Yes	68	27.31	0	NF	1	5	5	0	1	3	0	15
NBR_0000939101	Troponin /	356	79.8	NF	NF		No	151	42.42	0	NF	4	5	0	0	1	5	0	15
NBR_0000939501	Y_phosphatase /	467	64.5	28.1	23.7		No	325	69.59	0	NF	3	4	0	0	3	5	0	15
NBR_0000941701	F-box-like /	558	76.4	NF	NF		No	169	30.29	0	NF	4	5	0	0	1	5	0	15
NBR_0000947601	Gp-FAR-1 /	128	NF	NF	NF	Adult ES	Yes	0	0.0	0	NF	0	5	5	0	5	0	0	15
NBR_0000948501	-	444	75.3	NF	NF		No	271	61.04	0	NF	4	5	0	0	1	5	0	15
NBR_0000949801	-	128	60.1	NF	NF		Yes	101	78.91	0	NF	3	5	3	0	0	4	0	15
NBR_0000949901	-	121	61.1	NF	NF		Yes	91	75.21	0	NF	3	5	3	0	0	4	0	15
NBR_0000950601	Metallophos /	314	60.3	55.5	55.5		Yes	143	45.54	0	NF	3	1	3	0	3	5	0	15
NBR_0000951601	-	173	56.2	NF	NF		Yes	147	84.97	0	NF	2	5	3	0	0	5	0	15
NBR_0000951901	7tm_1 /	391	84.7	30.5	30.5		No	181	46.29	14	HLA-DPA1*01:03/DPB1*02:01(9) / HLA-DPA1*01:03/DPB1*04:01(5) /	5	3	0	0	0	5	2	15
NBR_0000957701	-	292	58.8	NF	NF		Yes	147	50.34	0	NF	2	5	3	0	0	5	0	15
NBR_0000967801	-	159	77.5	NF	NF		No	120	75.47	0	NF	4	5	0	0	1	5	0	15
NBR_0000974201	RRM_1 /	503	67.2	NF	NF		No	303	60.24	2	HLA-DPA1*01:03/DPB1*02:01(2) /	3	5	0	0	1	5	1	15
NBR_0000976601	CH /	3414	85.0	NF	NF		No	239	7.0	0	NF	5	5	0	0	0	5	0	15
NBR_0000982501	Na_Ca_ex / Na_Ca_ex_C / Calx-beta / Calx-beta /	606	78.4	47.0	46.6		Yes	170	28.05	2	HLA-DPA1*01:03/DPB1*02:01(2) /	4	2	3	0	0	5	1	15
NBR_0000985501	Sugar_tr / Sugar_tr /	527	79.4	32.3	32.9		Yes	77	14.61	8	HLA-DPA1*01:03/DPB1*02:01(7) / HLA-DPA1*01:03/DPB1*04:01(1) /	4	3	3	0	0	3	2	15
NBR_0000988601	Aquarius_N / AAA_11 / AAA_12 /	1274	90.4	58.0	58.0		No	157	12.32	25	HLA-DPA1*01:03/DPB1*02:01(19) / HLA-DPA1*01:03/DPB1*04:01(3) / HLA-DPA1*02:01/DPB1*01:01(3) /	5	1	0	0	1	5	3	15
NBR_0000991201	7tm_1 /	579	88.5	23.9	23.9		No	321	55.44	6	HLA-DPA1*01:03/DPB1*02:01(6) /	5	4	0	0	0	5	1	15
NBR_0000991301	-	832	81.7	NF	NF		No	345	41.47	0	NF	5	5	0	0	0	5	0	15
NBR_0000995901	Neur_chan_LBD /	416	93.6	28.3	29.2		Yes	39	9.38	2	HLA-DPA1*01:03/DPB1*02:01(2) /	5	4	3	0	0	2	1	15
NBR_0001000901	-	604	57.2	NF	NF		Yes	297	49.17	0	NF	2	5	3	0	0	5	0	15
NBR_0001008201	LRR_8 / LRR_8 / LRR_8 / LRR_8 /	663	65.5	26.8	30.1		No	306	46.15	5	HLA-DPA1*01:03/DPB1*02:01(2) / HLA-DPA1*01:03/DPB1*04:01(1) / HLA-DPA1*02:01/DPB1*01:01(1) / HLA-DPA1*03:01/DPB1*04:02(1) /	3	3	0	0	0	5	4	15
NBR_0001008701	Cbl_N / Cbl_N2 / Cbl_N3 / Prok-RING_4 /	476	81.4	57.9	57.9		No	111	23.32	19	HLA-DPA1*01:03/DPB1*02:01(12) / HLA-DPA1*01:03/DPB1*04:01(5) / HLA-DPA1*02:01/DPB1*01:01(1) / HLA-DPA1*03:01/DPB1*04:02(1) /	5	1	0	0	1	4	4	15
NBR_0001010101	Neur_chan_LBD / Neur_chan_memb /	500	86.2	38.0	39.1		Yes	87	17.4	0	NF	5	3	3	0	1	3	0	15
NBR_0001014701	-	144	61.7	NF	NF		Yes	117	81.25	0	NF	3	5	3	0	0	4	0	15
NBR_0001017701	Lectin_C /	323	56.1	27.3	26.0		Yes	136	42.11	0	NF	2	4	3	0	1	5	0	15
NBR_0001019001	Ion_trans_2 / Ion_trans_2 /	471	90.2	27.2	24.8		No	193	40.98	4	HLA-DPA1*01:03/DPB1*02:01(4) /	5	4	0	0	0	5	1	15
NBR_0001019301	Hormone_recep / Hormone_recep /	431	73.4	NF	NF		No	206	47.8	0	NF	4	5	0	0	1	5	0	15
NBR_0001022001	ABC_membrane / ABC_tran / ABC_membrane / ABC_membrane / ABC_tran /	1230	76.6	31.3	31.6		No	145	11.79	26	HLA-DPA1*01:03/DPB1*02:01(19) / HLA-DPA1*01:03/DPB1*04:01(6) / HLA-DPA1*02:01/DPB1*01:01(1) /	4	3	0	0	0	5	3	15
NBR_0001023001	zf-BED /	386	82.3	NF	NF		No	370	95.85	0	NF	5	5	0	0	0	5	0	15
NBR_0001024201	Ric8 /	480	68.3	29.3	29.8		No	90	18.75	5	HLA-DPA1*01:03/DPB1*02:01(3) / HLA-DPA1*01:03/DPB1*04:01(1) / HLA-DPA1*02:01/DPB1*01:01(1) /	3	4	0	0	1	4	3	15
NBR_0001031601	-	105	71.4	NF	NF		Yes	87	82.86	0	NF	4	5	3	0	0	3	0	15
NBR_0001032901	-	1278	51.1	NF	NF		Yes	431	33.72	0	NF	2	5	3	0	0	5	0	15
NBR_0001034901	Pkinase /	421	70.1	35.6	35.6		No	285	67.7	0	NF	4	3	0	0	3	5	0	15
NBR_0001044001	HMG_box /	408	88.7	NF	NF		No	283	69.36	0	NF	5	5	0	0	0	5	0	15
NBR_0001045101	Ephrin /	383	68.1	NF	NF		No	182	47.52	1	HLA-DPA1*01:03/DPB1*02:01(1) /	3	5	0	0	1	5	1	15
NBR_0001045701	IF-2B /	465	77.2	NF	NF		No	170	36.56	0	NF	4	5	0	0	1	5	0	15
NBR_0001049201	BTB_2 / Ion_trans /	418	90.3	38.5	39.3		No	47	11.24	14	HLA-DPA1*01:03/DPB1*02:01(6) / HLA-DPA1*01:03/DPB1*04:01(4) / HLA-DPA1*02:01/DPB1*01:01(2) / HLA-DPA1*03:01/DPB1*04:02(2) /	5	3	0	0	1	2	4	15
NBR_0001052001	Homeobox_KN /	256	85.1	NF	NF		No	223	87.11	0	NF	5	5	0	0	0	5	0	15
NBR_0001052201	-	504	71.0	NF	NF		No	177	35.12	0	NF	4	5	0	0	1	5	0	15
NBR_0001055501	Peptidase_M23 /	313	86.9	26.3	25.6		No	149	47.6	0	NF	5	4	0	1	0	5	0	15
NBR_0001058201	-	808	77.4	NF	NF		No	497	61.51	0	NF	4	5	0	0	1	5	0	15
NBR_0001058301	-	202	91.4	NF	NF		No	111	54.95	0	NF	5	5	0	0	1	4	0	15
NBR_0001060201	-	373	82.1	NF	NF		No	184	49.33	0	NF	5	5	0	0	0	5	0	15
NBR_0001065701	MCM_N / MCM_OB / MCM / MCM_lid / MCM6_C /	809	87.8	54.9	54.3		No	162	20.02	1	HLA-DPA1*01:03/DPB1*02:01(1) /	5	1	0	0	3	5	1	15
NBR_0001069801	Motile_Sperm /	121	44.0	NF	NF		No	105	86.78	0	NF	1	5	0	0	5	4	0	15
NBR_0001073801	RIO1 /	538	70.2	32.4	33.5		No	188	34.94	2	HLA-DPA1*01:03/DPB1*02:01(1) / HLA-DPA1*01:03/DPB1*04:01(1) /	4	3	0	0	1	5	2	15
NBR_0001077701	-	375	74.7	NF	NF		No	279	74.4	0	NF	4	5	0	0	1	5	0	15
NBR_0001084801	LRRFIP /	354	82.2	25.7	27.5		No	162	45.76	0	NF	5	4	0	0	1	5	0	15
NBR_0001085201	CAP / CAP /	321	NF	NF	NF	Adult EVs & Adult ES	No	0	0.0	0	NF	0	5	10	0	0	0	0	15
NBR_0001087901	-	311	82.8	NF	NF		No	270	86.82	0	NF	5	5	0	0	0	5	0	15
NBR_0001088701	-	229	91.3	NF	NF		No	158	69.0	0	NF	5	5	0	0	0	5	0	15
NBR_0001091401	-	5585	48.5	NF	NF		No	639	11.44	76	HLA-DPA1*01:03/DPB1*02:01(40) / HLA-DPA1*01:03/DPB1*04:01(18) / HLA-DPA1*02:01/DPB1*01:01(11) / HLA-DPA1*03:01/DPB1*04:02(7) /	1	5	0	0	0	5	4	15
NBR_0001094901	-	255	84.0	NF	NF		No	166	65.1	0	NF	5	5	0	0	0	5	0	15
NBR_0001097101	-	1066	77.6	27.2	27.1		Yes	34	3.19	2	HLA-DPA1*01:03/DPB1*02:01(2) /	4	4	3	0	1	2	1	15
NBR_0001099101	-	345	72.0	NF	NF		No	221	64.06	0	NF	4	5	0	0	1	5	0	15
NBR_0001100801	-	515	82.8	NF	NF		No	357	69.32	0	NF	5	5	0	0	0	5	0	15
NBR_0001117501	dsrm / dsrm / dsrm / Staufen_C /	856	74.9	31.8	31.8		No	590	68.93	7	HLA-DPA1*01:03/DPB1*02:01(4) / HLA-DPA1*01:03/DPB1*04:01(2) / HLA-DPA1*02:01/DPB1*01:01(1) /	4	3	0	0	0	5	3	15
NBR_0001124001	RhoGEF / FYVE /	913	57.8	23.6	25.5		No	442	48.41	3	HLA-DPA1*01:03/DPB1*02:01(1) / HLA-DPA1*01:03/DPB1*04:01(1) / HLA-DPA1*02:01/DPB1*01:01(1) /	2	4	0	0	1	5	3	15
NBR_0001130501	zf-C4 / Hormone_recep /	484	87.5	41.5	41.3		No	126	26.03	0	NF	5	2	0	0	3	5	0	15
NBR_0001131501	Toprim / Topoisom_bac / Topoisom_bac /	790	71.7	47.6	47.5		No	197	24.94	15	HLA-DPA1*01:03/DPB1*02:01(7) / HLA-DPA1*01:03/DPB1*04:01(5) / HLA-DPA1*02:01/DPB1*01:01(2) / HLA-DPA1*03:01/DPB1*04:02(1) /	4	2	0	0	0	5	4	15
NBR_0001137301	Nkap_C /	392	77.7	NF	NF		No	212	54.08	0	NF	4	5	0	0	1	5	0	15
NBR_0001143401	Laminin_N / Laminin_EGF / Laminin_EGF / Laminin_EGF / Laminin_EGF / Laminin_EGF / Laminin_EGF / Laminin_EGF / Laminin_EGF / Laminin_EGF / Laminin_EGF / Laminin_EGF / Laminin_EGF / Laminin_EGF / Laminin_EGF / Laminin_B / Laminin_EGF / Laminin_EGF / Laminin_EGF / Laminin_EGF / Laminin_EGF / Laminin_II / Laminin_G_2 / Laminin_G_2 / Laminin_G_2 / Laminin_G_2 / Laminin_G_2 /	3619	68.1	29.7	29.1		Yes	138	3.81	0	NF	3	4	3	0	0	5	0	15
NBR_0001151501	MFS_1 /	581	41.6	26.4	25.3	Adult EVs	No	139	23.92	0	NF	1	4	5	0	0	5	0	15
NBR_0001152501	MADF_DNA_bdg /	287	73.9	NF	NF		No	182	63.41	0	NF	4	5	0	0	1	5	0	15
NBR_0001159101	Self-incomp_S1 /	139	76.1	NF	NF		Yes	68	48.92	0	NF	4	5	3	0	0	3	0	15
NBR_0001165501	dsrm / A_deamin /	733	80.0	NF	NF		No	453	61.8	0	NF	5	5	0	0	0	5	0	15
NBR_0001171301	Glyco_transf_4 / Glycos_transf_1 /	530	93.5	31.2	29.8		No	117	22.08	12	HLA-DPA1*01:03/DPB1*02:01(10) / HLA-DPA1*01:03/DPB1*04:01(1) / HLA-DPA1*02:01/DPB1*01:01(1) /	5	3	0	0	0	4	3	15
NBR_0001175001	-	191	NF	NF	NF	Adult EVs & Adult ES	Yes	0	0.0	0	NF	0	5	10	0	0	0	0	15
NBR_0001176701	-	123	64.2	NF	NF		Yes	94	76.42	0	NF	3	5	3	0	0	4	0	15
NBR_0001177401	-	234	82.0	NF	NF		No	169	72.22	0	NF	5	5	0	0	0	5	0	15
NBR_0001183501	-	134	54.2	NF	NF		Yes	99	73.88	0	NF	2	5	3	0	1	4	0	15
NBR_0001183601	-	355	80.5	NF	NF		No	116	32.68	0	NF	5	5	0	0	1	4	0	15
NBR_0001187401	BTB /	390	74.5	NF	NF		No	140	35.9	0	NF	4	5	0	0	1	5	0	15
NBR_0001191801	-	209	58.2	NF	NF		Yes	120	57.42	0	NF	2	5	3	0	0	5	0	15
NBR_0001196401	-	358	84.5	NF	NF		No	324	90.5	0	NF	5	5	0	0	0	5	0	15
NBR_0001200701	LRR_8 / LRR_8 / LRR_8 / LRR_6 /	584	86.7	26.8	25.3		Yes	58	9.93	1	HLA-DPA1*01:03/DPB1*02:01(1) /	5	4	3	0	0	2	1	15
NBR_0001203901	AMOP / VWD /	889	71.7	26.4	25.6		Yes	118	13.27	0	NF	4	4	3	0	0	4	0	15
NBR_0001211801	RhoGAP /	386	75.4	NF	NF		No	178	46.11	0	NF	4	5	0	0	1	5	0	15
NBR_0001212401	Peptidase_C48 /	330	79.1	24.3	23.9		No	101	30.61	6	HLA-DPA1*01:03/DPB1*02:01(6) /	4	4	0	1	1	4	1	15
NBR_0001218201	-	175	66.1	NF	NF		Yes	98	56.0	0	NF	3	5	3	0	0	4	0	15
NBR_0001219001	Col_cuticle_N / Collagen /	298	75.5	NF	NF		No	207	69.46	0	NF	4	5	0	0	1	5	0	15
NBR_0001220901	Thioredoxin / Thioredoxin_6 /	505	48.7	NF	NF		Yes	116	22.97	2	HLA-DPA1*01:03/DPB1*02:01(1) / HLA-DPA1*01:03/DPB1*04:01(1) /	1	5	3	0	0	4	2	15
NBR_0001222301	Nucleoporin_N / Nucleoporin_C /	1280	80.0	26.2	26.5		No	142	11.09	0	NF	5	4	0	0	1	5	0	15
NBR_0001222401	Motile_Sperm /	146	82.5	NF	NF		No	98	67.12	0	NF	5	5	0	0	1	4	0	15
NBR_0001226301	Hyccin /	518	77.7	30.7	30.4		No	278	53.67	12	HLA-DPA1*01:03/DPB1*02:01(7) / HLA-DPA1*01:03/DPB1*04:01(4) / HLA-DPA1*02:01/DPB1*01:01(1) /	4	3	0	0	0	5	3	15
NBR_0001228801	zf-C3HC4_2 /	474	77.8	NF	NF		No	436	91.98	0	NF	4	5	0	0	1	5	0	15
NBR_0001230101	-	209	84.1	NF	NF		No	123	58.85	0	NF	5	5	0	0	0	5	0	15
NBR_0001231001	PDEase_I_N / PDEase_I /	568	91.4	48.9	48.9		No	131	23.06	11	HLA-DPA1*01:03/DPB1*02:01(5) / HLA-DPA1*01:03/DPB1*04:01(4) / HLA-DPA1*02:01/DPB1*01:01(2) /	5	2	0	0	0	5	3	15
NBR_0001233601	Cmc1 /	152	72.6	NF	NF		No	137	90.13	0	NF	4	5	0	0	1	5	0	15
NBR_0001234001	OTU /	287	63.3	32.8	33.1		No	164	57.14	0	NF	3	3	0	3	1	5	0	15
NBR_0001240401	-	241	53.0	NF	NF		Yes	221	91.7	0	NF	2	5	3	0	0	5	0	15
NBR_0001244001	Macoilin /	838	82.0	25.2	25.4		No	439	52.39	0	NF	5	4	0	0	1	5	0	15
NBR_0001249601	Pkinase_Tyr / SH3_2 /	719	70.0	34.8	35.7		No	400	55.63	0	NF	4	3	0	0	3	5	0	15
NBR_0001251201	-	1107	66.1	NF	NF		No	159	14.36	6	HLA-DPA1*01:03/DPB1*02:01(5) / HLA-DPA1*01:03/DPB1*04:01(1) /	3	5	0	0	0	5	2	15
NBR_0001252501	UDPGT /	523	61.8	26.6	25.4		Yes	47	8.99	18	HLA-DPA1*01:03/DPB1*02:01(12) / HLA-DPA1*01:03/DPB1*04:01(6) /	3	4	3	0	1	2	2	15
NBR_0001254301	Pkinase /	316	91.0	50.0	50.3		No	146	46.2	3	HLA-DPA1*01:03/DPB1*02:01(1) / HLA-DPA1*01:03/DPB1*04:01(1) / HLA-DPA1*02:01/DPB1*01:01(1) /	5	1	0	0	1	5	3	15
NBR_0001259301	Col_cuticle_N / Collagen / Collagen /	236	75.4	NF	NF		No	137	58.05	0	NF	4	5	0	0	1	5	0	15
NBR_0001260001	CTD_bind / CREPT / MMR_HSR1 / MMR_HSR1_Xtn / TGS / TM2 / Clat_adaptor_s / Adap_comp_sub /	1257	90.8	NF	NF		No	199	15.83	0	NF	5	5	0	0	0	5	0	15
NBR_0001260701	-	167	86.4	NF	NF		No	163	97.6	0	NF	5	5	0	0	0	5	0	15
NBR_0001261801	CUB /	184	49.5	NF	NF	L3 ES	No	75	40.76	0	NF	1	5	5	0	1	3	0	15
NBR_0001262201	-	124	62.5	NF	NF		Yes	66	53.23	0	NF	3	5	3	0	1	3	0	15
NBR_0001263901	Destabilase / Destabilase /	234	89.6	NF	NF		No	173	73.93	0	NF	5	5	0	0	0	5	0	15
NBR_0001265301	P4Ha_N /	544	63.8	39.4	38.0		No	94	17.28	16	HLA-DPA1*01:03/DPB1*02:01(7) / HLA-DPA1*01:03/DPB1*04:01(5) / HLA-DPA1*02:01/DPB1*01:01(3) / HLA-DPA1*03:01/DPB1*04:02(1) /	3	3	0	0	1	4	4	15
NBR_0001267201	Neur_chan_LBD / Neur_chan_memb /	491	77.5	34.2	32.8		No	165	33.6	10	HLA-DPA1*01:03/DPB1*02:01(9) / HLA-DPA1*01:03/DPB1*04:01(1) /	4	3	0	0	1	5	2	15
NBR_0001268101	-	127	81.5	NF	NF		No	93	73.23	0	NF	5	5	0	0	1	4	0	15
NBR_0001269701	DEAD / Helicase_C /	706	83.9	48.1	48.5		No	194	27.48	6	HLA-DPA1*01:03/DPB1*02:01(3) / HLA-DPA1*01:03/DPB1*04:01(3) /	5	2	0	0	1	5	2	15
NBR_0001273401	fn3 / Bravo_FIGEY /	284	76.8	NF	NF		No	193	67.96	0	NF	4	5	0	0	1	5	0	15
NBR_0001276301	-	188	79.2	NF	NF		Yes	67	35.64	0	NF	4	5	3	0	0	3	0	15
NBR_0001281201	I-set / Ig_3 / I-set / fn3 / fn3 / fn3 / fn3 / fn3 / fn3 /	1471	74.7	32.9	32.5		Yes	100	6.8	3	HLA-DPA1*01:03/DPB1*02:01(3) /	4	3	3	0	0	4	1	15
NBR_0001285201	Sulfotransfer_2 /	470	73.8	45.4	43.7		No	90	19.15	9	HLA-DPA1*01:03/DPB1*02:01(3) / HLA-DPA1*01:03/DPB1*04:01(2) / HLA-DPA1*02:01/DPB1*01:01(2) / HLA-DPA1*03:01/DPB1*04:02(1) / HLA-DPA1*02:01/DPB1*05:01(1) /	4	2	0	0	0	4	5	15
NBR_0001285601	TTR-52 /	139	51.2	NF	NF	Adult ES	Yes	57	41.01	0	NF	2	5	5	0	1	2	0	15
NBR_0001300401	PI3K_rbd / PI3Ka / PI3_PI4_kinase / PX /	1519	74.8	32.4	31.2		No	189	12.44	47	HLA-DPA1*01:03/DPB1*02:01(29) / HLA-DPA1*01:03/DPB1*04:01(12) / HLA-DPA1*02:01/DPB1*01:01(6) /	4	3	0	0	0	5	3	15
NBR_0001303301	-	201	87.2	NF	NF		No	199	99.0	0	NF	5	5	0	0	0	5	0	15
NBR_0001308801	7tm_1 /	440	81.6	34.0	34.9		No	155	35.23	2	HLA-DPA1*01:03/DPB1*02:01(1) / HLA-DPA1*01:03/DPB1*04:01(1) /	5	3	0	0	0	5	2	15
NBR_0001314601	DUF1726 / Helicase_RecD / GNAT_acetyltr_2 / tRNA_bind_2 /	983	85.6	58.0	58.1		No	90	9.16	22	HLA-DPA1*01:03/DPB1*02:01(8) / HLA-DPA1*01:03/DPB1*04:01(5) / HLA-DPA1*02:01/DPB1*01:01(5) / HLA-DPA1*03:01/DPB1*04:02(4) /	5	1	0	0	1	4	4	15
NBR_0001316701	ShK /	261	60.1	NF	28.0		Yes	135	51.72	0	NF	3	4	3	0	0	5	0	15
NBR_0001322401	tRNA-synt_1e /	725	79.7	52.0	51.2		No	257	35.45	10	HLA-DPA1*01:03/DPB1*02:01(5) / HLA-DPA1*01:03/DPB1*04:01(3) / HLA-DPA1*02:01/DPB1*01:01(1) / HLA-DPA1*03:01/DPB1*04:02(1) /	4	1	0	0	1	5	4	15
NBR_0001322901	Col_cuticle_N / Collagen /	284	71.8	NF	NF		No	194	68.31	0	NF	4	5	0	0	1	5	0	15
NBR_0001323601	Peptidase_A22B /	543	62.5	NF	NF		No	227	41.8	0	NF	3	5	0	1	1	5	0	15
NBR_0001325601	-	103	80.5	NF	NF		Yes	49	47.57	0	NF	5	5	3	0	0	2	0	15
NBR_0001328401	-	233	80.3	NF	NF		No	227	97.42	0	NF	5	5	0	0	0	5	0	15
NBR_0001328901	Filament / Filament / LTD /	565	90.8	28.0	27.3		No	226	40.0	0	NF	5	4	0	0	1	5	0	15
NBR_0001331501	Nuc_sug_transp /	427	78.5	35.9	36.9		No	73	17.1	40	HLA-DPA1*01:03/DPB1*02:01(27) / HLA-DPA1*01:03/DPB1*04:01(9) / HLA-DPA1*02:01/DPB1*01:01(3) / HLA-DPA1*03:01/DPB1*04:02(1) /	4	3	0	0	1	3	4	15
NBR_0001336801	-	189	52.3	NF	NF		Yes	160	84.66	0	NF	2	5	3	0	0	5	0	15
NBR_0001356601	CAP / CAP /	407	NF	27.3	27.3	Adult EVs & Adult ES	Yes	0	0.0	0	NF	0	4	10	0	1	0	0	15
NBR_0001356801	KCT2 /	799	70.4	NF	NF		No	492	61.58	0	NF	4	5	0	0	1	5	0	15
NBR_0001362501	RhoGAP /	627	81.8	34.0	32.9		No	350	55.82	1	HLA-DPA1*01:03/DPB1*02:01(1) /	5	3	0	0	1	5	1	15
NBR_0001370801	An_peroxidase / An_peroxidase /	522	50.2	34.5	32.9	Adult ES	No	162	31.03	0	NF	2	3	5	0	0	5	0	15
NBR_0001371901	G_glu_transpept / G_glu_transpept /	647	73.8	34.2	33.9		Yes	42	6.49	2	HLA-DPA1*01:03/DPB1*02:01(1) / HLA-DPA1*01:03/DPB1*04:01(1) /	4	3	3	1	0	2	2	15
NBR_0001373101	CAP / CAP /	471	NF	25.7	25.3	Adult EVs & Adult ES	No	0	0.0	0	NF	0	4	10	0	1	0	0	15
NBR_0001377801	-	196	87.1	NF	NF		No	168	85.71	0	NF	5	5	0	0	0	5	0	15
NBR_0001378501	-	178	89.5	NF	NF		No	143	80.34	0	NF	5	5	0	0	0	5	0	15
NBR_0001382201	-	1132	77.0	NF	NF		No	797	70.41	0	NF	4	5	0	0	1	5	0	15
NBR_0001389201	Pur_ac_phosph_N / Metallophos / Metallophos_C /	419	70.1	44.8	44.2		Yes	60	14.32	9	HLA-DPA1*01:03/DPB1*02:01(4) / HLA-DPA1*01:03/DPB1*04:01(3) / HLA-DPA1*02:01/DPB1*01:01(2) /	4	2	3	0	0	3	3	15
NBR_0001390001	-	275	57.1	NF	NF		No	266	96.73	0	NF	2	5	0	0	3	5	0	15
NBR_0001392501	PurA / Tudor-knot / zf-MYST / MOZ_SAS /	674	88.7	49.7	49.7		No	237	35.16	9	HLA-DPA1*01:03/DPB1*02:01(7) / HLA-DPA1*02:01/DPB1*01:01(1) / HLA-DPA1*01:03/DPB1*04:01(1) /	5	2	0	0	0	5	3	15
NBR_0001404001	-	530	77.9	NF	NF		No	206	38.87	0	NF	4	5	0	0	1	5	0	15
NBR_0001410501	Peptidase_C1 /	179	74.4	32.0	36.3		No	33	18.44	0	NF	4	3	0	5	1	2	0	15
NBR_0001410701	RRM_1 /	182	77.5	45.6	45.6		No	154	84.62	4	HLA-DPA1*01:03/DPB1*02:01(2) / HLA-DPA1*01:03/DPB1*04:01(1) / HLA-DPA1*02:01/DPB1*01:01(1) /	4	2	0	0	1	5	3	15
NBR_0001412701	-	84	79.7	NF	NF		Yes	63	75.0	0	NF	4	5	3	0	0	3	0	15
NBR_0001418901	Sel1 / Sel1 / Sel1 / Sel1 / Sel1 / Sel1 / Sel1 / Sel1 / Sel1 / Sel1 / Ribosomal_S5 / Ribosomal_S5_C /	1084	85.1	56.4	56.6		Yes	163	15.04	0	NF	5	1	3	0	1	5	0	15
NBR_0001421601	BRICHOS /	283	88.9	NF	NF		No	131	46.29	0	NF	5	5	0	0	0	5	0	15
NBR_0001423001	Peptidase_S10 /	488	63.5	36.0	36.4		Yes	53	10.86	0	NF	3	3	3	1	3	2	0	15
NBR_0001423301	-	271	73.9	NF	NF		No	241	88.93	0	NF	4	5	0	0	1	5	0	15
NBR_0001427101	Neurensin /	234	94.1	NF	NF		No	128	54.7	0	NF	5	5	0	0	0	5	0	15
NBR_0001442301	Globin /	178	66.0	NF	NF	Adult ES	Yes	0	0.0	1	HLA-DPA1*01:03/DPB1*02:01(1) /	3	5	5	0	1	0	1	15
NBR_0001456301	Innexin /	491	83.7	NF	NF		No	0	0.0	12	HLA-DPA1*01:03/DPB1*02:01(7) / HLA-DPA1*01:03/DPB1*04:01(3) / HLA-DPA1*02:01/DPB1*01:01(1) / HLA-DPA1*03:01/DPB1*04:02(1) /	5	5	0	0	1	0	4	15
NBR_0001495501	Innexin /	430	84.1	NF	NF		No	0	0.0	37	HLA-DPA1*01:03/DPB1*02:01(22) / HLA-DPA1*01:03/DPB1*04:01(10) / HLA-DPA1*03:01/DPB1*04:02(2) / HLA-DPA1*02:01/DPB1*01:01(3) /	5	5	0	0	1	0	4	15
NBR_0001528901	Glycolytic / Glycolytic /	314	66.7	47.6	47.3	Adult EVs & Adult ES	Yes	0	0.0	0	NF	3	2	10	0	0	0	0	15
NBR_0001532001	-	89	74.1	NF	NF		Yes	64	71.91	0	NF	4	5	3	0	0	3	0	15
NBR_0001533901	-	234	83.7	29.4	29.0		No	133	56.84	0	NF	5	4	0	0	1	5	0	15
NBR_0001535901	7tm_1 /	266	77.0	29.8	27.3		No	57	21.43	24	HLA-DPA1*01:03/DPB1*04:01(9) / HLA-DPA1*01:03/DPB1*02:01(12) / HLA-DPA1*02:01/DPB1*01:01(2) / HLA-DPA1*03:01/DPB1*04:02(1) /	4	4	0	0	1	2	4	15
NBR_0001539201	MFS_1 /	514	72.1	46.8	46.6		No	161	31.32	27	HLA-DPA1*01:03/DPB1*02:01(13) / HLA-DPA1*01:03/DPB1*04:01(12) / HLA-DPA1*02:01/DPB1*01:01(2) /	4	2	0	0	1	5	3	15
NBR_0001543501	DUF21 /	678	85.9	39.6	39.8		Yes	91	13.42	0	NF	5	3	3	0	0	4	0	15
NBR_0001548701	-	178	89.5	NF	NF		No	143	80.34	0	NF	5	5	0	0	0	5	0	15
NBR_0001550701	COesterase /	506	44.0	40.7	37.8	Adult ES	Yes	105	20.75	4	HLA-DPA1*01:03/DPB1*02:01(3) / HLA-DPA1*01:03/DPB1*04:01(1) /	1	2	5	0	1	4	2	15
NBR_0001556501	Astacin /	295	51.4	32.6	32.6		No	98	33.22	0	NF	2	3	0	5	1	4	0	15
NBR_0001558201	Tub /	414	78.1	NF	NF		No	293	70.77	0	NF	4	5	0	0	1	5	0	15
NBR_0001567001	Inhibitor_I29 / Peptidase_C1 /	236	67.3	42.7	39.7		No	111	47.03	0	NF	3	2	0	5	1	4	0	15
NBR_0001568401	Sulfate_transp / Sulfate_transp / STAS /	674	66.2	31.1	30.0		Yes	127	18.84	0	NF	3	3	3	0	1	5	0	15
NBR_0001570201	CSD /	280	65.0	41.8	41.3		No	254	90.71	0	NF	3	2	0	0	5	5	0	15
NBR_0001577101	60KD_IMP /	315	88.2	30.8	32.9		No	93	29.52	3	HLA-DPA1*01:03/DPB1*02:01(2) / HLA-DPA1*01:03/DPB1*04:01(1) /	5	3	0	0	1	4	2	15
NBR_0001577601	CTD_bind /	630	67.3	23.3	22.9		No	313	49.68	0	NF	3	4	0	0	3	5	0	15
NBR_0001582001	-	310	99.0	NF	NF		No	139	44.84	0	NF	5	5	0	0	0	5	0	15
NBR_0001591801	Peptidase_M13_N / Peptidase_M13 /	399	NF	27.1	27.6	Adult EVs & Adult ES	No	0	0.0	0	NF	0	4	10	1	0	0	0	15
NBR_0001592001	ubiquitin / UCH /	485	84.9	44.9	45.1		No	172	35.46	5	HLA-DPA1*01:03/DPB1*02:01(4) / HLA-DPA1*01:03/DPB1*04:01(1) /	5	2	0	0	1	5	2	15
NBR_0001597601	-	302	67.6	29.5	29.8		No	121	40.07	0	NF	3	4	0	0	3	5	0	15
NBR_0001600301	-	170	78.8	NF	NF		No	163	95.88	0	NF	4	5	0	0	1	5	0	15
NBR_0001605101	Lactamase_B_6 / Beta-Casp / RMMBL / CPSF100_C /	837	78.4	40.0	40.2		No	237	28.32	9	HLA-DPA1*01:03/DPB1*02:01(7) / HLA-DPA1*01:03/DPB1*04:01(1) / HLA-DPA1*02:01/DPB1*01:01(1) /	4	2	0	0	1	5	3	15
NBR_0001605501	Glyco_hydro_19 / Glyco_hydro_19 /	416	58.6	NF	NF		No	123	29.57	5	HLA-DPA1*01:03/DPB1*02:01(3) / HLA-DPA1*02:01/DPB1*01:01(1) / HLA-DPA1*01:03/DPB1*04:01(1) /	2	5	0	0	0	5	3	15
NBR_0001647601	-	103	NF	NF	NF	Adult EVs & Adult ES	Yes	0	0.0	0	NF	0	5	10	0	0	0	0	15
NBR_0001708001	Innexin /	435	80.2	NF	NF		No	0	0.0	69	HLA-DPA1*01:03/DPB1*02:01(31) / HLA-DPA1*01:03/DPB1*04:01(18) / HLA-DPA1*03:01/DPB1*04:02(8) / HLA-DPA1*02:01/DPB1*01:01(12) /	5	5	0	0	1	0	4	15
NBR_0001726401	CH / CH / Spectrin / Spectrin / Spectrin / Spectrin /	995	85.0	54.7	54.7		No	218	21.91	17	HLA-DPA1*01:03/DPB1*02:01(10) / HLA-DPA1*01:03/DPB1*04:01(6) / HLA-DPA1*02:01/DPB1*01:01(1) /	5	1	0	0	1	5	3	15
NBR_0001726601	Tyr-DNA_phospho /	245	54.2	36.4	36.9		No	140	57.14	4	HLA-DPA1*01:03/DPB1*02:01(1) / HLA-DPA1*01:03/DPB1*04:01(1) / HLA-DPA1*02:01/DPB1*01:01(1) / HLA-DPA1*03:01/DPB1*04:02(1) /	2	3	0	0	1	5	4	15
NBR_0001731801	MRP-L27 /	191	82.9	NF	NF		No	142	74.35	0	NF	5	5	0	0	0	5	0	15
NBR_0001732101	Hormone_recep /	361	91.0	26.3	27.1		No	110	30.47	1	HLA-DPA1*01:03/DPB1*02:01(1) /	5	4	0	0	1	4	1	15
NBR_0001733401	Thioredoxin_8 /	579	75.6	NF	NF		No	143	24.7	0	NF	4	5	0	0	1	5	0	15
NBR_0001756201	LRR_8 / LRR_6 /	352	76.3	32.9	32.2		No	91	25.85	10	HLA-DPA1*01:03/DPB1*02:01(5) / HLA-DPA1*02:01/DPB1*01:01(1) / HLA-DPA1*01:03/DPB1*04:01(4) /	4	3	0	0	1	4	3	15
NBR_0001760401	-	373	NF	NF	NF	Adult EVs & Adult ES	No	0	0.0	0	NF	0	5	10	0	0	0	0	15
NBR_0001765301	STPPase_N / Metallophos /	334	70.5	44.0	44.0		No	138	41.32	2	HLA-DPA1*01:03/DPB1*02:01(2) /	4	2	0	0	3	5	1	15
NBR_0001765701	Pkinase /	337	72.7	35.2	35.2		No	148	43.92	14	HLA-DPA1*01:03/DPB1*02:01(7) / HLA-DPA1*01:03/DPB1*04:01(7) /	4	3	0	0	1	5	2	15
NBR_0001779601	HIG_1_N /	191	85.3	NF	NF		No	117	61.26	0	NF	5	5	0	0	1	4	0	15
NBR_0001787201	Peptidase_C2 /	656	92.3	55.5	54.6		No	337	51.37	0	NF	5	1	0	3	1	5	0	15
NBR_0001787701	VCBS / FG-GAP / Integrin_alpha2 /	942	74.4	30.1	26.4		No	228	24.2	2	HLA-DPA1*01:03/DPB1*02:01(1) / HLA-DPA1*01:03/DPB1*04:01(1) /	4	3	0	0	1	5	2	15
NBR_0001789401	I-set /	206	81.5	NF	25.3		No	149	72.33	0	NF	5	4	0	0	1	5	0	15
NBR_0001799901	Patatin /	706	72.6	NF	NF		No	293	41.5	0	NF	4	5	0	0	1	5	0	15
NBR_0001803301	-	346	70.6	NF	NF		No	144	41.62	0	NF	4	5	0	0	1	5	0	15
NBR_0001810301	-	227	73.4	NF	NF		No	194	85.46	0	NF	4	5	0	0	1	5	0	15
NBR_0001819401	-	151	98.3	NF	NF		No	123	81.46	0	NF	5	5	0	0	0	5	0	15
NBR_0001821401	-	56	81.5	NF	NF		Yes	34	60.71	0	NF	5	5	3	0	0	2	0	15
NBR_0001822201	HgmA /	199	81.2	NF	NF		No	193	96.98	0	NF	5	5	0	0	0	5	0	15
NBR_0001823201	Ski_Sno /	417	82.0	NF	NF		No	296	70.98	0	NF	5	5	0	0	0	5	0	15
NBR_0001826601	HSP70 /	839	71.8	39.3	38.7		No	213	25.39	3	HLA-DPA1*01:03/DPB1*02:01(2) / HLA-DPA1*01:03/DPB1*04:01(1) /	4	3	0	0	1	5	2	15
NBR_0001830801	Peptidase_M14 /	297	83.2	38.2	35.9		No	43	14.48	3	HLA-DPA1*01:03/DPB1*02:01(1) / HLA-DPA1*01:03/DPB1*04:01(1) / HLA-DPA1*02:01/DPB1*01:01(1) /	5	3	0	1	1	2	3	15
NBR_0001838801	-	203	58.9	NF	NF		Yes	136	67.0	0	NF	2	5	3	0	0	5	0	15
NBR_0001839301	Gp-FAR-1 /	220	NF	NF	NF	Adult ES & L3 ES	No	0	0.0	0	NF	0	5	10	0	0	0	0	15
NBR_0001842301	-	1136	52.8	NF	NF		No	989	87.06	12	HLA-DPA1*01:03/DPB1*02:01(8) / HLA-DPA1*01:03/DPB1*04:01(4) /	2	5	0	0	1	5	2	15
NBR_0001845301	An_peroxidase / Ferric_reduct /	1226	84.8	33.2	35.1		Yes	0	0.0	28	HLA-DPA1*01:03/DPB1*02:01(18) / HLA-DPA1*01:03/DPB1*04:01(7) / HLA-DPA1*02:01/DPB1*01:01(2) / HLA-DPA1*03:01/DPB1*04:02(1) /	5	3	3	0	0	0	4	15
NBR_0001885301	Patched /	393	93.1	NF	24.0		Yes	0	0.0	0	NF	5	4	3	0	3	0	0	15
NBR_0001900701	-	339	90.1	NF	NF		Yes	0	0.0	5	HLA-DPA1*01:03/DPB1*02:01(5) /	5	5	3	0	1	0	1	15
NBR_0001933901	EFF-AFF / EFF-AFF /	631	80.2	NF	NF		Yes	0	0.0	1	HLA-DPA1*01:03/DPB1*02:01(1) /	5	5	3	0	1	0	1	15
NBR_0001934801	-	579	59.1	NF	NF		No	141	24.35	0	NF	2	5	0	0	3	5	0	15
NBR_0001934901	-	378	50.1	NF	NF		Yes	268	70.9	0	NF	2	5	3	0	0	5	0	15
NBR_0001935301	ABC_membrane /	192	76.8	35.1	30.6		No	36	18.75	6	HLA-DPA1*01:03/DPB1*02:01(4) / HLA-DPA1*01:03/DPB1*04:01(1) / HLA-DPA1*02:01/DPB1*01:01(1) /	4	3	0	0	3	2	3	15
NBR_0001939601	ELFV_dehydrog_N / ELFV_dehydrog / ELFV_dehydrog_N / ELFV_dehydrog /	842	91.0	66.3	66.5	Adult EVs & Adult ES	No	0	0.0	0	NF	5	0	10	0	0	0	0	15
NBR_0001940001	-	197	83.9	NF	NF		No	166	84.26	0	NF	5	5	0	0	0	5	0	15
NBR_0001945101	-	403	77.8	NF	NF		Yes	32	7.94	1	HLA-DPA1*01:03/DPB1*02:01(1) /	4	5	3	0	0	2	1	15
NBR_0001947001	Rtf2 / Pro_isomerase /	517	85.4	52.0	52.6		No	242	46.81	6	HLA-DPA1*01:03/DPB1*02:01(4) / HLA-DPA1*01:03/DPB1*04:01(1) / HLA-DPA1*02:01/DPB1*01:01(1) /	5	1	0	0	1	5	3	15
NBR_0001948701	-	273	52.1	NF	NF		No	232	84.98	0	NF	2	5	0	0	3	5	0	15
NBR_0001949901	-	260	56.4	NF	NF		Yes	132	50.77	0	NF	2	5	3	0	0	5	0	15
NBR_0001950501	Pro_isomerase /	422	71.6	36.8	34.0		No	280	66.35	0	NF	4	3	0	0	3	5	0	15
NBR_0001983001	SWIB /	288	70.4	NF	NF		No	204	70.83	0	NF	4	5	0	0	1	5	0	15
NBR_0001987401	PHD / BAH /	440	82.0	34.9	35.3		No	250	56.82	1	HLA-DPA1*01:03/DPB1*02:01(1) /	5	3	0	0	1	5	1	15
NBR_0001994001	RRM_1 /	205	85.4	28.4	28.4		No	133	64.88	0	NF	5	4	0	0	1	5	0	15
NBR_0002010701	Ion_trans_2 / Ion_trans_2 /	537	55.7	NF	26.8		No	253	47.11	39	HLA-DPA1*01:03/DPB1*02:01(17) / HLA-DPA1*01:03/DPB1*04:01(15) / HLA-DPA1*02:01/DPB1*01:01(6) / HLA-DPA1*03:01/DPB1*04:02(1) /	2	4	0	0	0	5	4	15
NBR_0002012101	-	305	90.6	NF	NF		Yes	45	14.75	0	NF	5	5	3	0	0	2	0	15
NBR_0002015201	-	267	54.9	NF	NF		No	261	97.75	0	NF	2	5	0	0	3	5	0	15
NBR_0002016301	PP2C /	408	86.5	39.2	38.9		No	113	27.7	5	HLA-DPA1*01:03/DPB1*02:01(4) / HLA-DPA1*01:03/DPB1*04:01(1) /	5	3	0	0	1	4	2	15
NBR_0002018401	AMOP / AMOP /	815	79.7	NF	NF		No	241	29.57	0	NF	4	5	0	0	1	5	0	15
NBR_0002018701	LRR_8 /	442	69.8	28.4	28.8		No	68	15.38	26	HLA-DPA1*01:03/DPB1*02:01(14) / HLA-DPA1*01:03/DPB1*04:01(10) / HLA-DPA1*02:01/DPB1*01:01(1) / HLA-DPA1*03:01/DPB1*04:02(1) /	3	4	0	0	1	3	4	15
NBR_0002030201	-	162	51.2	NF	NF		Yes	139	85.8	0	NF	2	5	3	0	0	5	0	15
NBR_0002033401	EF-hand_7 /	185	69.3	NF	29.1		Yes	129	69.73	0	NF	3	4	3	0	0	5	0	15
NBR_0002036801	Apyrase / Apyrase /	421	43.8	32.9	33.4	Adult EVs	No	167	39.67	0	NF	1	3	5	0	1	5	0	15
NBR_0002036901	EF-hand_4 /	446	60.0	NF	NF		No	269	60.31	1	HLA-DPA1*01:03/DPB1*02:01(1) /	3	5	0	0	1	5	1	15
NBR_0002066301	CAP /	309	NF	NF	NF	Adult EVs & Adult ES	Yes	0	0.0	0	NF	0	5	10	0	0	0	0	15
NBR_0002174301	Asp /	274	70.5	31.8	30.7		No	0	0.0	0	NF	4	3	0	5	3	0	0	15
NBR_0002226701	CAP /	285	41.6	33.1	33.8	Adult EVs & Adult ES	No	0	0.0	0	NF	1	3	10	0	1	0	0	15
NBR_0000001801	-	299	54.2	23.7	24.0		Yes	95	31.77	0	NF	2	4	3	0	1	4	0	14
NBR_0000006601	RNA_pol_Rpb1_1 / RNA_pol_Rpb1_2 / RNA_pol_Rpb1_3 / RNA_pol_Rpb1_4 / RNA_pol_Rpb1_5 /	1609	78.9	36.3	36.6		No	114	7.09	6	HLA-DPA1*01:03/DPB1*02:01(4) / HLA-DPA1*01:03/DPB1*04:01(1) / HLA-DPA1*02:01/DPB1*01:01(1) /	4	3	0	0	0	4	3	14
NBR_0000010301	CAP / CAP /	373	NF	25.4	25.4	Adult EVs & Adult ES	Yes	0	0.0	0	NF	0	4	10	0	0	0	0	14
NBR_0000025301	-	75	76.0	NF	NF		Yes	56	74.67	0	NF	4	5	3	0	0	2	0	14
NBR_0000036501	DB /	150	88.7	NF	NF		No	83	55.33	0	NF	5	5	0	0	1	3	0	14
NBR_0000050801	-	73	78.3	NF	NF		Yes	47	64.38	0	NF	4	5	3	0	0	2	0	14
NBR_0000054401	-	158	82.3	NF	NF		No	81	51.27	0	NF	5	5	0	0	1	3	0	14
NBR_0000055101	-	81	66.1	NF	NF		No	79	97.53	0	NF	3	5	0	0	3	3	0	14
NBR_0000057801	-	231	83.5	NF	NF		No	68	29.44	0	NF	5	5	0	0	1	3	0	14
NBR_0000059801	TM231 / TM231 /	298	45.9	NF	NF		Yes	44	14.77	21	HLA-DPA1*01:03/DPB1*02:01(12) / HLA-DPA1*01:03/DPB1*04:01(8) / HLA-DPA1*02:01/DPB1*01:01(1) /	1	5	3	0	0	2	3	14
NBR_0000065401	DUF2650 /	114	65.1	NF	NF		Yes	60	52.63	0	NF	3	5	3	0	0	3	0	14
NBR_0000077201	EF-hand_5 / EF-hand_8 /	526	86.8	51.3	50.0		No	109	20.72	19	HLA-DPA1*01:03/DPB1*02:01(14) / HLA-DPA1*01:03/DPB1*04:01(4) / HLA-DPA1*02:01/DPB1*01:01(1) /	5	1	0	0	1	4	3	14
NBR_0000077901	-	134	52.1	NF	NF		Yes	88	65.67	0	NF	2	5	3	0	1	3	0	14
NBR_0000079801	-	125	84.7	NF	NF		No	83	66.4	0	NF	5	5	0	0	1	3	0	14
NBR_0000082601	Vps51 /	373	81.7	27.3	25.2		No	91	24.4	0	NF	5	4	0	0	1	4	0	14
NBR_0000089901	Globin /	159	70.2	NF	NF		No	61	38.36	1	HLA-DPA1*01:03/DPB1*02:01(1) /	4	5	0	0	1	3	1	14
NBR_0000095201	HNOBA / Guanylate_cyc /	359	72.4	45.5	43.4		No	77	21.45	6	HLA-DPA1*01:03/DPB1*04:01(1) / HLA-DPA1*01:03/DPB1*02:01(3) / HLA-DPA1*02:01/DPB1*01:01(1) / HLA-DPA1*03:01/DPB1*04:02(1) /	4	2	0	0	1	3	4	14
NBR_0000100001	HATPase_c_3 / HSP90 /	636	78.3	44.7	44.8		Yes	56	8.81	12	HLA-DPA1*01:03/DPB1*02:01(10) / HLA-DPA1*01:03/DPB1*04:01(2) /	4	2	3	0	1	2	2	14
NBR_0000100701	Globin /	163	84.4	NF	NF		No	94	57.67	0	NF	5	5	0	0	0	4	0	14
NBR_0000102801	COesterase /	546	90.3	39.8	39.2		No	46	8.42	14	HLA-DPA1*01:03/DPB1*02:01(9) / HLA-DPA1*01:03/DPB1*04:01(4) / HLA-DPA1*02:01/DPB1*01:01(1) /	5	3	0	0	1	2	3	14
NBR_0000111601	RGS / RGS /	251	85.9	37.5	38.2		No	31	12.35	36	HLA-DPA1*01:03/DPB1*02:01(12) / HLA-DPA1*01:03/DPB1*04:01(11) / HLA-DPA1*02:01/DPB1*01:01(10) / HLA-DPA1*03:01/DPB1*04:02(3) /	5	3	0	0	0	2	4	14
NBR_0000112801	CX /	114	83.6	NF	NF		No	62	54.39	0	NF	5	5	0	0	1	3	0	14
NBR_0000113201	Ribosomal_L1 /	379	80.8	26.7	28.0		No	111	29.29	0	NF	5	4	0	0	1	4	0	14
NBR_0000118601	Metallophos /	343	74.2	39.6	39.6		No	103	30.03	0	NF	4	3	0	0	3	4	0	14
NBR_0000120701	TRAPPC9-Trs120 / TRAPPC9-Trs120 /	905	82.7	28.0	28.3		No	117	12.93	0	NF	5	4	0	0	1	4	0	14
NBR_0000123801	CRAL_TRIO /	333	83.1	30.0	31.5		No	56	16.82	11	HLA-DPA1*01:03/DPB1*02:01(4) / HLA-DPA1*01:03/DPB1*04:01(4) / HLA-DPA1*02:01/DPB1*01:01(1) / HLA-DPA1*03:01/DPB1*04:02(2) /	5	3	0	0	0	2	4	14
NBR_0000125401	DnaJ / Myb_DNA-binding /	407	63.6	31.6	32.1		Yes	113	27.76	0	NF	3	3	3	0	1	4	0	14
NBR_0000126201	PAP_assoc /	367	67.4	35.9	35.8		No	90	24.52	23	HLA-DPA1*01:03/DPB1*02:01(13) / HLA-DPA1*01:03/DPB1*04:01(5) / HLA-DPA1*02:01/DPB1*01:01(5) /	3	3	0	0	1	4	3	14
NBR_0000127601	Innexin /	278	76.9	NF	NF		No	109	39.21	0	NF	4	5	0	0	1	4	0	14
NBR_0000129701	PseudoU_synth_2 /	356	77.6	35.8	34.6		No	89	25.0	4	HLA-DPA1*01:03/DPB1*02:01(2) / HLA-DPA1*01:03/DPB1*04:01(1) / HLA-DPA1*02:01/DPB1*01:01(1) /	4	3	0	0	1	3	3	14
NBR_0000133801	Peptidase_C54 /	368	80.5	37.9	38.4		No	103	27.99	0	NF	5	3	0	1	1	4	0	14
NBR_0000143901	Patched /	627	81.2	26.1	32.5		No	35	5.58	22	HLA-DPA1*01:03/DPB1*02:01(16) / HLA-DPA1*01:03/DPB1*04:01(4) / HLA-DPA1*02:01/DPB1*01:01(1) / HLA-DPA1*03:01/DPB1*04:02(1) /	5	3	0	0	0	2	4	14
NBR_0000149601	Neur_chan_LBD / Neur_chan_memb /	326	82.9	49.0	49.0		No	76	23.31	18	HLA-DPA1*01:03/DPB1*02:01(12) / HLA-DPA1*01:03/DPB1*04:01(5) / HLA-DPA1*02:01/DPB1*01:01(1) /	5	2	0	0	1	3	3	14
NBR_0000150001	STAG /	945	86.0	38.6	38.9		No	99	10.48	4	HLA-DPA1*01:03/DPB1*02:01(4) /	5	3	0	0	1	4	1	14
NBR_0000157301	-	81	66.1	NF	NF		No	79	97.53	0	NF	3	5	0	0	3	3	0	14
NBR_0000184301	3Beta_HSD /	236	80.1	NF	NF		No	38	16.1	1	HLA-DPA1*01:03/DPB1*02:01(1) /	5	5	0	0	1	2	1	14
NBR_0000190201	Sec1 /	657	77.6	47.0	47.1		No	73	11.11	14	HLA-DPA1*01:03/DPB1*02:01(5) / HLA-DPA1*01:03/DPB1*04:01(4) / HLA-DPA1*02:01/DPB1*01:01(3) / HLA-DPA1*03:01/DPB1*04:02(2) /	4	2	0	0	1	3	4	14
NBR_0000193301	DNA_pol_A_exo1 /	358	96.0	26.0	26.5		No	118	32.96	0	NF	5	4	0	0	1	4	0	14
NBR_0000197101	-	118	84.1	NF	NF		No	116	98.31	0	NF	5	5	0	0	0	4	0	14
NBR_0000213201	Col_cuticle_N /	189	72.0	NF	NF		No	104	55.03	0	NF	4	5	0	0	1	4	0	14
NBR_0000222901	Astacin /	234	NF	NF	NF		Yes	0	0.0	0	NF	0	5	3	5	1	0	0	14
NBR_0000231101	ShK /	132	50.5	NF	NF		Yes	103	78.03	0	NF	2	5	3	0	0	4	0	14
NBR_0000236101	fn3 /	166	86.0	NF	NF		No	75	45.18	0	NF	5	5	0	0	1	3	0	14
NBR_0000239301	Y_phosphatase /	226	81.2	32.8	33.8		No	61	26.99	0	NF	5	3	0	0	3	3	0	14
NBR_0000240301	-	63	93.6	NF	NF		No	61	96.83	0	NF	5	5	0	0	1	3	0	14
NBR_0000240701	-	220	86.7	NF	NF		No	113	51.36	0	NF	5	5	0	0	0	4	0	14
NBR_0000247301	-	75	79.2	NF	NF		Yes	54	72.0	0	NF	4	5	3	0	0	2	0	14
NBR_0000256801	RGS /	136	91.7	32.7	37.0		No	24	17.65	16	HLA-DPA1*01:03/DPB1*02:01(5) / HLA-DPA1*02:01/DPB1*01:01(5) / HLA-DPA1*01:03/DPB1*04:01(5) / HLA-DPA1*03:01/DPB1*04:02(1) /	5	3	0	0	1	1	4	14
NBR_0000258701	Astacin /	245	NF	NF	NF		Yes	0	0.0	0	NF	0	5	3	5	1	0	0	14
NBR_0000266701	Fumble /	271	94.0	48.3	48.7		No	43	15.87	0	NF	5	2	0	0	5	2	0	14
NBR_0000287401	-	139	71.9	NF	NF		No	112	80.58	0	NF	4	5	0	0	1	4	0	14
NBR_0000299001	Metallophos /	347	74.2	39.6	39.6		No	115	33.14	0	NF	4	3	0	0	3	4	0	14
NBR_0000310001	Cob_adeno_trans /	185	91.4	48.7	48.3		No	63	34.05	6	HLA-DPA1*01:03/DPB1*02:01(4) / HLA-DPA1*01:03/DPB1*04:01(1) / HLA-DPA1*02:01/DPB1*01:01(1) /	5	2	0	0	1	3	3	14
NBR_0000327201	-	115	92.1	NF	NF		No	80	69.57	0	NF	5	5	0	0	1	3	0	14
NBR_0000331501	Peptidase_C2 / Calpain_III /	212	92.8	45.6	45.8		No	69	32.55	0	NF	5	2	0	3	1	3	0	14
NBR_0000348201	Globin /	163	84.4	NF	NF		No	99	60.74	0	NF	5	5	0	0	0	4	0	14
NBR_0000350101	-	83	88.0	NF	NF		No	67	80.72	0	NF	5	5	0	0	1	3	0	14
NBR_0000354201	-	125	84.7	NF	NF		No	83	66.4	0	NF	5	5	0	0	1	3	0	14
NBR_0000370901	-	123	71.7	NF	NF		No	95	77.24	0	NF	4	5	0	0	1	4	0	14
NBR_0000372301	Col_cuticle_N /	120	65.7	NF	NF		Yes	46	38.33	0	NF	3	5	3	0	1	2	0	14
NBR_0000383801	Motile_Sperm /	129	89.4	NF	NF		No	72	55.81	0	NF	5	5	0	0	1	3	0	14
NBR_0000392901	-	102	82.7	NF	NF		No	82	80.39	0	NF	5	5	0	0	1	3	0	14
NBR_0000399201	-	124	76.8	NF	NF		No	104	83.87	0	NF	4	5	0	0	1	4	0	14
NBR_0000400201	Motile_Sperm /	144	51.8	NF	NF		No	104	72.22	0	NF	2	5	0	0	3	4	0	14
NBR_0000401901	Arrestin_C /	196	82.6	NF	NF		No	96	48.98	0	NF	5	5	0	0	0	4	0	14
NBR_0000409801	-	159	83.1	29.1	26.6		No	112	70.44	0	NF	5	4	0	0	1	4	0	14
NBR_0000417501	-	75	78.5	NF	NF		Yes	39	52.0	0	NF	4	5	3	0	0	2	0	14
NBR_0000436001	Histone / Histone_H2A_C /	127	97.6	85.8	85.0	Adult EVs	No	0	0.0	3	HLA-DPA1*01:03/DPB1*02:01(1) / HLA-DPA1*02:01/DPB1*01:01(1) / HLA-DPA1*01:03/DPB1*04:01(1) /	5	0	5	0	1	0	3	14
NBR_0000445601	-	118	55.1	NF	NF		Yes	90	76.27	0	NF	2	5	3	0	0	4	0	14
NBR_0000478301	CAP /	166	40.2	25.1	21.7	Adult ES	No	73	43.98	0	NF	1	4	5	0	1	3	0	14
NBR_0000484501	SNARE /	225	72.1	NF	24.0		No	82	36.44	0	NF	4	4	0	0	3	3	0	14
NBR_0000532101	ATP-synt_Eps /	53	77.7	NF	NF		No	50	94.34	0	NF	4	5	0	0	3	2	0	14
NBR_0000562501	CRAL_TRIO /	328	47.0	NF	NF		No	92	28.05	6	HLA-DPA1*01:03/DPB1*02:01(2) / HLA-DPA1*01:03/DPB1*04:01(2) / HLA-DPA1*02:01/DPB1*01:01(1) / HLA-DPA1*03:01/DPB1*04:02(1) /	1	5	0	0	0	4	4	14
NBR_0000566301	Phospholip_B /	541	82.9	37.3	37.9		Yes	32	5.91	0	NF	5	3	3	0	1	2	0	14
NBR_0000567901	LLGL /	671	69.1	28.6	30.1		No	92	13.71	3	HLA-DPA1*01:03/DPB1*02:01(1) / HLA-DPA1*02:01/DPB1*01:01(1) / HLA-DPA1*01:03/DPB1*04:01(1) /	3	3	0	0	1	4	3	14
NBR_0000571601	7tm_1 /	418	80.5	NF	NF		No	99	23.68	0	NF	5	5	0	0	0	4	0	14
NBR_0000577301	C2 / C2 /	298	54.2	50.7	50.7		Yes	82	27.52	11	HLA-DPA1*01:03/DPB1*02:01(4) / HLA-DPA1*01:03/DPB1*04:01(4) / HLA-DPA1*02:01/DPB1*01:01(1) / HLA-DPA1*03:01/DPB1*04:02(2) /	2	1	3	0	1	3	4	14
NBR_0000582001	HNOB / HNOBA / Guanylate_cyc /	670	82.4	38.4	37.1		No	94	14.03	7	HLA-DPA1*01:03/DPB1*02:01(6) / HLA-DPA1*01:03/DPB1*04:01(1) /	5	3	0	0	0	4	2	14
NBR_0000586101	-	270	59.8	NF	NF		Yes	107	39.63	0	NF	2	5	3	0	0	4	0	14
NBR_0000591601	RRM_1 /	375	80.4	NF	NF		No	109	29.07	0	NF	5	5	0	0	0	4	0	14
NBR_0000597701	-	292	65.6	28.5	28.1		No	32	10.96	18	HLA-DPA1*01:03/DPB1*02:01(6) / HLA-DPA1*01:03/DPB1*04:01(5) / HLA-DPA1*02:01/DPB1*01:01(4) / HLA-DPA1*03:01/DPB1*04:02(3) /	3	4	0	0	1	2	4	14
NBR_0000602901	-	121	90.5	NF	NF		No	99	81.82	0	NF	5	5	0	0	0	4	0	14
NBR_0000619201	SMC_N /	401	78.9	43.3	42.8		No	114	28.43	4	HLA-DPA1*01:03/DPB1*02:01(1) / HLA-DPA1*01:03/DPB1*04:01(1) / HLA-DPA1*02:01/DPB1*01:01(1) / HLA-DPA1*03:01/DPB1*04:02(1) /	4	2	0	0	0	4	4	14
NBR_0000619301	SMC_hinge /	272	84.8	NF	NF		No	102	37.5	0	NF	5	5	0	0	0	4	0	14
NBR_0000620401	-	213	81.0	NF	NF		No	90	42.25	0	NF	5	5	0	0	0	4	0	14
NBR_0000626201	Sugar_tr / Sugar_tr /	423	84.6	39.1	39.1		No	9	2.13	12	HLA-DPA1*01:03/DPB1*02:01(7) / HLA-DPA1*01:03/DPB1*04:01(3) / HLA-DPA1*02:01/DPB1*01:01(1) / HLA-DPA1*03:01/DPB1*04:02(1) /	5	3	0	0	1	1	4	14
NBR_0000634701	CDI /	166	88.1	NF	NF		No	60	36.14	0	NF	5	5	0	0	1	3	0	14
NBR_0000638801	-	192	88.0	NF	NF		No	105	54.69	0	NF	5	5	0	0	0	4	0	14
NBR_0000648901	Pkinase /	328	89.8	35.6	35.6		No	90	27.44	1	HLA-DPA1*01:03/DPB1*02:01(1) /	5	3	0	0	1	4	1	14
NBR_0000654201	Laminin_G_2 / Laminin_G_2 /	454	63.4	26.2	27.1		Yes	104	22.91	0	NF	3	4	3	0	0	4	0	14
NBR_0000664201	Branch /	413	62.5	26.5	25.9		No	64	15.5	3	HLA-DPA1*01:03/DPB1*02:01(3) /	3	4	0	0	3	3	1	14
NBR_0000665001	COesterase /	636	87.5	39.5	39.1		No	75	11.79	9	HLA-DPA1*01:03/DPB1*02:01(8) / HLA-DPA1*01:03/DPB1*04:01(1) /	5	3	0	0	1	3	2	14
NBR_0000670601	7tm_1 /	349	83.3	35.1	34.7		No	116	33.24	11	HLA-DPA1*01:03/DPB1*02:01(7) / HLA-DPA1*01:03/DPB1*04:01(4) /	5	3	0	0	0	4	2	14
NBR_0000671501	OATP /	440	75.1	35.9	37.7		No	105	23.86	0	NF	4	3	0	0	3	4	0	14
NBR_0000673501	-	73	94.5	NF	NF		No	67	91.78	0	NF	5	5	0	0	1	3	0	14
NBR_0000675001	MARVEL /	192	94.8	NF	NF		No	77	40.1	0	NF	5	5	0	0	1	3	0	14
NBR_0000680901	Nramp /	591	64.5	58.7	58.9		No	80	13.54	19	HLA-DPA1*01:03/DPB1*02:01(16) / HLA-DPA1*01:03/DPB1*04:01(3) /	3	1	0	0	5	3	2	14
NBR_0000689201	Ribosomal_L28e /	134	85.8	40.0	40.0		No	38	28.36	4	HLA-DPA1*01:03/DPB1*02:01(1) / HLA-DPA1*01:03/DPB1*04:01(1) / HLA-DPA1*02:01/DPB1*01:01(1) / HLA-DPA1*03:01/DPB1*04:02(1) /	5	2	0	0	1	2	4	14
NBR_0000689601	-	88	71.5	NF	NF		Yes	47	53.41	0	NF	4	5	3	0	0	2	0	14
NBR_0000691601	Antimicrobial25 /	72	64.7	NF	NF		Yes	51	70.83	0	NF	3	5	3	0	1	2	0	14
NBR_0000691801	-	292	85.5	NF	NF		No	114	39.04	0	NF	5	5	0	0	0	4	0	14
NBR_0000698201	-	1738	83.3	26.3	25.9		No	114	6.56	0	NF	5	4	0	0	1	4	0	14
NBR_0000701201	-	119	53.1	NF	NF		Yes	65	54.62	0	NF	2	5	3	0	1	3	0	14
NBR_0000704001	Ribosomal_L9_N /	277	78.6	NF	NF		No	98	35.38	0	NF	4	5	0	0	1	4	0	14
NBR_0000705101	Phosphodiest /	461	73.8	25.8	23.8		Yes	57	12.36	1	HLA-DPA1*01:03/DPB1*02:01(1) /	4	4	3	0	0	2	1	14
NBR_0000705301	zf-C4 / Hormone_recep /	450	93.0	NF	NF		No	78	17.33	0	NF	5	5	0	0	1	3	0	14
NBR_0000712601	G-alpha /	314	70.9	40.1	40.4		No	96	30.57	3	HLA-DPA1*01:03/DPB1*02:01(1) / HLA-DPA1*02:01/DPB1*01:01(1) / HLA-DPA1*01:03/DPB1*04:01(1) /	4	2	0	0	1	4	3	14
NBR_0000714301	-	111	55.0	NF	NF		Yes	93	83.78	0	NF	2	5	3	0	0	4	0	14
NBR_0000724101	CAP /	212	48.3	36.5	36.5	L3 ES	Yes	103	48.58	0	NF	1	3	5	0	1	4	0	14
NBR_0000724201	CAP /	221	48.9	29.7	34.4	L3 ES	No	110	49.77	0	NF	1	3	5	0	1	4	0	14
NBR_0000724701	HSP20 /	163	65.2	31.2	31.2		No	60	36.81	0	NF	3	3	0	0	5	3	0	14
NBR_0000731701	-	123	50.9	NF	NF		Yes	104	84.55	0	NF	2	5	3	0	0	4	0	14
NBR_0000736301	-	121	68.0	NF	NF		Yes	75	61.98	0	NF	3	5	3	0	0	3	0	14
NBR_0000745401	-	228	71.6	NF	NF		No	91	39.91	0	NF	4	5	0	0	1	4	0	14
NBR_0000746201	-	167	84.3	NF	NF		No	114	68.26	0	NF	5	5	0	0	0	4	0	14
NBR_0000747001	FARP / FARP / FARP / FARP / FARP / FARP / FARP / FARP /	153	76.5	NF	NF		Yes	19	12.42	0	NF	4	5	3	0	1	1	0	14
NBR_0000749601	-	97	61.8	NF	NF		Yes	75	77.32	0	NF	3	5	3	0	0	3	0	14
NBR_0000763301	BTB_2 / Ion_trans /	351	81.7	34.6	32.6		No	96	27.35	1	HLA-DPA1*01:03/DPB1*02:01(1) /	5	3	0	0	1	4	1	14
NBR_0000766901	GTP_EFTU / GTP_EFTU_D2 /	613	89.3	56.8	58.8		No	102	16.64	1	HLA-DPA1*01:03/DPB1*02:01(1) /	5	1	0	0	3	4	1	14
NBR_0000767901	-	186	54.3	NF	NF		No	101	54.3	0	NF	2	5	0	0	3	4	0	14
NBR_0000770901	DUF2650 /	106	71.6	NF	NF		Yes	33	31.13	0	NF	4	5	3	0	0	2	0	14
NBR_0000771901	TTR-52 / TTR-52 /	180	64.0	NF	NF		Yes	58	32.22	0	NF	3	5	3	0	1	2	0	14
NBR_0000773401	Col_cuticle_N /	178	70.0	NF	NF		No	95	53.37	0	NF	4	5	0	0	1	4	0	14
NBR_0000781101	Y_phosphatase /	271	81.6	35.1	33.9		No	70	25.83	0	NF	5	3	0	0	3	3	0	14
NBR_0000781501	-	111	87.3	NF	NF		No	91	81.98	0	NF	5	5	0	0	0	4	0	14
NBR_0000781701	VWA_N / VWA_3 / VWA / VGCC_alpha2 /	1122	81.5	26.4	26.6		No	57	5.08	19	HLA-DPA1*01:03/DPB1*02:01(8) / HLA-DPA1*01:03/DPB1*04:01(10) / HLA-DPA1*02:01/DPB1*01:01(1) /	5	4	0	0	0	2	3	14
NBR_0000784901	DUF148 /	146	69.1	NF	NF	Adult ES	Yes	0	0.0	0	NF	3	5	5	0	1	0	0	14
NBR_0000785501	7tm_1 /	409	72.3	27.6	29.8		No	115	28.12	49	HLA-DPA1*01:03/DPB1*02:01(31) / HLA-DPA1*01:03/DPB1*04:01(18) /	4	4	0	0	0	4	2	14
NBR_0000793201	OATP /	657	76.3	29.6	30.7		No	71	10.81	30	HLA-DPA1*01:03/DPB1*02:01(14) / HLA-DPA1*01:03/DPB1*04:01(10) / HLA-DPA1*02:01/DPB1*01:01(4) / HLA-DPA1*03:01/DPB1*04:02(2) /	4	3	0	0	0	3	4	14
NBR_0000794801	CAP /	147	NF	29.6	30.7	Adult EVs & Adult ES	No	0	0.0	0	NF	0	3	10	0	1	0	0	14
NBR_0000796101	Kinesin /	1003	59.3	40.8	41.8	Adult EVs	No	257	25.62	0	NF	2	2	5	0	0	5	0	14
NBR_0000798901	-	429	42.4	27.0	26.1		Yes	99	23.08	10	HLA-DPA1*01:03/DPB1*02:01(6) / HLA-DPA1*01:03/DPB1*04:01(4) /	1	4	3	0	0	4	2	14
NBR_0000800901	Pkinase /	238	92.8	37.3	37.3		No	61	25.63	0	NF	5	3	0	0	3	3	0	14
NBR_0000802101	COesterase / COesterase / COesterase /	601	80.1	28.2	27.2		Yes	38	6.32	0	NF	5	4	3	0	0	2	0	14
NBR_0000802401	Peptidase_S9 /	695	78.4	NF	NF		Yes	21	3.02	0	NF	4	5	3	1	0	1	0	14
NBR_0000803101	CAP /	266	NF	30.8	25.0	Adult EVs & Adult ES	No	0	0.0	0	NF	0	3	10	0	1	0	0	14
NBR_0000807601	Peptidase_S9_N / Peptidase_S9 /	638	77.1	45.0	45.3		No	35	5.49	25	HLA-DPA1*01:03/DPB1*02:01(10) / HLA-DPA1*01:03/DPB1*04:01(8) / HLA-DPA1*02:01/DPB1*01:01(6) / HLA-DPA1*03:01/DPB1*04:02(1) /	4	2	0	1	1	2	4	14
NBR_0000817401	IPK /	317	84.4	30.4	31.3		No	20	6.31	5	HLA-DPA1*01:03/DPB1*02:01(2) / HLA-DPA1*01:03/DPB1*04:01(1) / HLA-DPA1*02:01/DPB1*01:01(1) / HLA-DPA1*03:01/DPB1*04:02(1) /	5	3	0	0	1	1	4	14
NBR_0000819001	-	119	86.8	NF	NF		No	118	99.16	0	NF	5	5	0	0	0	4	0	14
NBR_0000826001	Phosphorylase /	850	93.8	70.9	71.0	Adult ES	No	0	0.0	7	HLA-DPA1*01:03/DPB1*02:01(4) / HLA-DPA1*01:03/DPB1*04:01(2) / HLA-DPA1*02:01/DPB1*01:01(1) /	5	0	5	0	1	0	3	14
NBR_0000829501	zf-C4 / Hormone_recep /	409	66.8	25.7	25.7		No	76	18.58	1	HLA-DPA1*01:03/DPB1*02:01(1) /	3	4	0	0	3	3	1	14
NBR_0000830401	Tetraspanin /	279	85.4	26.4	27.5		No	63	22.58	2	HLA-DPA1*01:03/DPB1*02:01(1) / HLA-DPA1*01:03/DPB1*04:01(1) /	5	4	0	0	0	3	2	14
NBR_0000833101	HIG_1_N /	154	83.3	NF	NF		No	76	49.35	0	NF	5	5	0	0	1	3	0	14
NBR_0000836901	Peptidase_M13_N / Peptidase_M13 /	618	85.1	37.9	38.8		No	20	3.24	14	HLA-DPA1*01:03/DPB1*02:01(10) / HLA-DPA1*01:03/DPB1*04:01(3) / HLA-DPA1*02:01/DPB1*01:01(1) /	5	3	0	1	1	1	3	14
NBR_0000840701	Asp / Asp /	200	54.8	NF	NF		No	5	2.5	0	NF	2	5	0	5	1	1	0	14
NBR_0000842001	-	155	57.2	NF	NF		Yes	109	70.32	0	NF	2	5	3	0	0	4	0	14
NBR_0000845301	-	174	69.2	NF	NF		Yes	89	51.15	0	NF	3	5	3	0	0	3	0	14
NBR_0000846001	Peptidase_M13_N / Peptidase_M13 /	740	90.7	31.7	31.8		No	57	7.7	3	HLA-DPA1*01:03/DPB1*02:01(2) / HLA-DPA1*01:03/DPB1*04:01(1) /	5	3	0	1	1	2	2	14
NBR_0000849601	IBB / Arm / Arm / Arm / Arm / Arm /	544	79.8	37.1	37.3		No	104	19.12	0	NF	4	3	0	0	3	4	0	14
NBR_0000853501	LRR_8 / LRR_8 / LRR_8 /	493	64.6	29.6	29.7		Yes	70	14.2	0	NF	3	4	3	0	1	3	0	14
NBR_0000858101	-	111	69.3	NF	NF		Yes	88	79.28	0	NF	3	5	3	0	0	3	0	14
NBR_0000859101	GTP_EFTU / GTP_EFTU_D2 / EFG_II / EFG_IV / EFG_C /	870	97.5	78.5	78.4	Adult ES	No	0	0.0	6	HLA-DPA1*01:03/DPB1*02:01(4) / HLA-DPA1*02:01/DPB1*01:01(1) / HLA-DPA1*01:03/DPB1*04:01(1) /	5	0	5	0	1	0	3	14
NBR_0000859301	DEAD_2 / Helicase_C_2 /	953	58.8	32.9	34.4		No	104	10.91	39	HLA-DPA1*01:03/DPB1*02:01(20) / HLA-DPA1*01:03/DPB1*04:01(11) / HLA-DPA1*02:01/DPB1*01:01(4) / HLA-DPA1*03:01/DPB1*04:02(4) /	2	3	0	0	1	4	4	14
NBR_0000864301	Innexin /	409	70.5	NF	NF		No	52	12.71	0	NF	4	5	0	0	3	2	0	14
NBR_0000869301	BTB / Ank_2 / Ank_4 / Ank_2 /	1089	53.8	29.6	29.5		No	92	8.45	3	HLA-DPA1*01:03/DPB1*02:01(1) / HLA-DPA1*01:03/DPB1*04:01(1) / HLA-DPA1*02:01/DPB1*01:01(1) /	2	4	0	0	1	4	3	14
NBR_0000877101	DHC_N1 / DHC_N2 / AAA_6 / AAA_5 / Dynein_AAA_lid / AAA_7 / AAA_8 / MT / AAA_9 / Dynein_heavy / AAA_lid_11 / Dynein_C /	4207	86.7	55.6	55.6		No	88	2.09	26	HLA-DPA1*01:03/DPB1*02:01(14) / HLA-DPA1*01:03/DPB1*04:01(5) / HLA-DPA1*02:01/DPB1*01:01(6) / HLA-DPA1*03:01/DPB1*04:02(1) /	5	1	0	0	1	3	4	14
NBR_0000878801	Ground-like /	182	54.4	NF	NF		Yes	97	53.3	0	NF	2	5	3	0	0	4	0	14
NBR_0000883901	Zip / Zip /	351	68.7	39.6	41.6		Yes	73	20.8	3	HLA-DPA1*01:03/DPB1*02:01(1) / HLA-DPA1*01:03/DPB1*04:01(1) / HLA-DPA1*02:01/DPB1*01:01(1) /	3	2	3	0	0	3	3	14
NBR_0000885601	-	106	76.6	NF	NF		No	91	85.85	0	NF	4	5	0	0	1	4	0	14
NBR_0000887301	SRCR / SRCR / SRCR /	1995	75.8	NF	NF		Yes	39	1.95	0	NF	4	5	3	0	0	2	0	14
NBR_0000892001	-	88	77.2	NF	NF		Yes	37	42.05	0	NF	4	5	3	0	0	2	0	14
NBR_0000894701	DUF5332 /	116	76.6	NF	NF		No	99	85.34	0	NF	4	5	0	0	1	4	0	14
NBR_0000907201	Cation_ATPase_N / E1-E2_ATPase / Hydrolase / Hydrolase /	1049	69.6	40.3	41.0		No	90	8.58	49	HLA-DPA1*01:03/DPB1*02:01(34) / HLA-DPA1*01:03/DPB1*04:01(13) / HLA-DPA1*02:01/DPB1*01:01(1) / HLA-DPA1*03:01/DPB1*04:02(1) /	3	2	0	0	1	4	4	14
NBR_0000926001	Lectin_C /	174	42.6	23.9	28.2		Yes	76	43.68	0	NF	1	4	3	0	3	3	0	14
NBR_0000926201	Lectin_C /	174	41.1	22.5	28.9		Yes	77	44.25	0	NF	1	4	3	0	3	3	0	14
NBR_0000927901	Glyco_hydro_56 /	271	53.3	38.7	36.9		Yes	27	9.96	20	HLA-DPA1*01:03/DPB1*02:01(7) / HLA-DPA1*01:03/DPB1*04:01(6) / HLA-DPA1*02:01/DPB1*01:01(4) / HLA-DPA1*03:01/DPB1*04:02(3) /	2	3	3	0	1	1	4	14
NBR_0000950001	-	106	61.1	NF	NF		Yes	81	76.42	0	NF	3	5	3	0	0	3	0	14
NBR_0000953701	GTP_EFTU /	587	87.3	47.6	47.6		No	40	6.81	7	HLA-DPA1*01:03/DPB1*02:01(3) / HLA-DPA1*01:03/DPB1*04:01(2) / HLA-DPA1*02:01/DPB1*01:01(1) / HLA-DPA1*03:01/DPB1*04:02(1) /	5	2	0	0	1	2	4	14
NBR_0000955601	-	122	77.9	NF	NF		No	107	87.7	0	NF	4	5	0	0	1	4	0	14
NBR_0000967501	Pkinase /	259	80.2	39.1	39.1		No	65	25.1	2	HLA-DPA1*01:03/DPB1*02:01(1) / HLA-DPA1*01:03/DPB1*04:01(1) /	5	3	0	0	1	3	2	14
NBR_0000973601	-	194	86.3	NF	NF		No	85	43.81	0	NF	5	5	0	0	1	3	0	14
NBR_0000975101	Peptidase_S10 /	464	68.0	38.5	38.2		Yes	23	4.96	0	NF	3	3	3	1	3	1	0	14
NBR_0000977701	Arrestin_N / Arrestin_C /	322	74.4	NF	NF		No	92	28.57	0	NF	4	5	0	0	1	4	0	14
NBR_0000977801	Peptidase_C1 /	247	59.6	45.5	45.5		No	115	46.56	0	NF	2	2	0	5	1	4	0	14
NBR_0000988401	Motile_Sperm /	117	73.5	NF	NF		No	90	76.92	0	NF	4	5	0	0	1	4	0	14
NBR_0000992201	DUF19 /	204	82.3	NF	NF		Yes	26	12.75	0	NF	5	5	3	0	0	1	0	14
NBR_0000997101	Methyltransf_28 /	431	76.4	36.6	36.4		No	33	7.66	7	HLA-DPA1*01:03/DPB1*02:01(4) / HLA-DPA1*01:03/DPB1*04:01(1) / HLA-DPA1*02:01/DPB1*01:01(1) / HLA-DPA1*03:01/DPB1*04:02(1) /	4	3	0	0	1	2	4	14
NBR_0001003301	Peptidase_S10 / Peptidase_S10 / Peptidase_S10 / Peptidase_S10 /	1806	53.0	NF	NF		Yes	68	3.77	0	NF	2	5	3	1	0	3	0	14
NBR_0001020001	-	236	74.0	NF	NF		No	102	43.22	0	NF	4	5	0	0	1	4	0	14
NBR_0001020601	Beta-lactamase /	493	78.5	NF	NF		No	86	17.44	1	HLA-DPA1*01:03/DPB1*02:01(1) /	4	5	0	0	1	3	1	14
NBR_0001023901	-	338	82.6	34.8	36.9		No	114	33.73	2	HLA-DPA1*01:03/DPB1*02:01(2) /	5	3	0	0	1	4	1	14
NBR_0001025501	PAP2 /	142	86.5	NF	NF		No	11	7.75	0	NF	5	5	0	0	3	1	0	14
NBR_0001025901	COX6B / NDUF_C2 /	271	89.2	NF	NF		No	100	36.9	0	NF	5	5	0	0	0	4	0	14
NBR_0001026101	MFS_1 /	330	61.0	NF	26.6		Yes	20	6.06	0	NF	3	4	3	0	3	1	0	14
NBR_0001029701	PCI /	342	87.3	40.1	40.4		No	44	12.87	4	HLA-DPA1*01:03/DPB1*02:01(1) / HLA-DPA1*01:03/DPB1*04:01(1) / HLA-DPA1*02:01/DPB1*01:01(1) / HLA-DPA1*03:01/DPB1*04:02(1) /	5	2	0	0	1	2	4	14
NBR_0001040801	-	135	60.5	NF	NF		Yes	75	55.56	0	NF	3	5	3	0	0	3	0	14
NBR_0001051701	EMP70 /	634	88.0	55.7	54.9		Yes	22	3.47	32	HLA-DPA1*01:03/DPB1*02:01(21) / HLA-DPA1*01:03/DPB1*04:01(10) / HLA-DPA1*02:01/DPB1*01:01(1) /	5	1	3	0	1	1	3	14
NBR_0001053701	DUF1241 /	210	93.7	38.2	38.2		No	85	40.48	2	HLA-DPA1*01:03/DPB1*02:01(1) / HLA-DPA1*01:03/DPB1*04:01(1) /	5	3	0	0	1	3	2	14
NBR_0001059601	EF-hand_7 / EF-hand_7 /	183	100.0	37.3	37.3		No	68	37.16	2	HLA-DPA1*01:03/DPB1*02:01(1) / HLA-DPA1*01:03/DPB1*04:01(1) /	5	3	0	0	1	3	2	14
NBR_0001062701	RB_A / RB_A / RB_B /	405	61.6	25.8	26.6		No	108	26.67	9	HLA-DPA1*01:03/DPB1*02:01(7) / HLA-DPA1*01:03/DPB1*04:01(2) /	3	4	0	0	1	4	2	14
NBR_0001063301	AD /	122	75.3	NF	NF		No	119	97.54	0	NF	4	5	0	0	1	4	0	14
NBR_0001063801	CAP /	311	NF	NF	22.0	Adult EVs	No	0	0.0	0	NF	0	4	5	0	5	0	0	14
NBR_0001065401	-	182	77.5	NF	NF		Yes	48	26.37	0	NF	4	5	3	0	0	2	0	14
NBR_0001075901	-	104	53.3	NF	NF		Yes	83	79.81	0	NF	2	5	3	0	1	3	0	14
NBR_0001080501	Patched / Patched / Patched /	508	53.5	21.1	29.1		No	102	20.08	23	HLA-DPA1*01:03/DPB1*02:01(12) / HLA-DPA1*01:03/DPB1*04:01(9) / HLA-DPA1*03:01/DPB1*04:02(1) / HLA-DPA1*02:01/DPB1*01:01(1) /	2	4	0	0	0	4	4	14
NBR_0001087701	-	382	62.1	NF	NF		Yes	71	18.59	0	NF	3	5	3	0	0	3	0	14
NBR_0001091101	TTR-52 /	127	40.6	NF	NF		Yes	58	45.67	7	HLA-DPA1*01:03/DPB1*02:01(3) / HLA-DPA1*01:03/DPB1*04:01(4) /	1	5	3	0	1	2	2	14
NBR_0001100401	DUF5601 / VPS9 /	372	82.6	32.8	34.5		No	80	21.51	0	NF	5	3	0	0	3	3	0	14
NBR_0001113101	CX /	270	50.8	NF	NF		Yes	107	39.63	0	NF	2	5	3	0	0	4	0	14
NBR_0001116301	Lectin_C /	249	42.6	NF	NF		Yes	94	37.75	0	NF	1	5	3	0	1	4	0	14
NBR_0001119501	-	128	69.2	NF	NF		Yes	64	50.0	0	NF	3	5	3	0	0	3	0	14
NBR_0001123701	-	235	78.9	NF	NF		No	96	40.85	0	NF	4	5	0	0	1	4	0	14
NBR_0001124401	-	230	93.5	NF	NF		No	108	46.96	0	NF	5	5	0	0	0	4	0	14
NBR_0001126001	-	92	66.6	NF	NF		Yes	73	79.35	0	NF	3	5	3	0	0	3	0	14
NBR_0001128901	Neur_chan_LBD /	551	73.0	24.3	25.3		No	96	17.42	6	HLA-DPA1*01:03/DPB1*02:01(5) / HLA-DPA1*01:03/DPB1*04:01(1) /	4	4	0	0	0	4	2	14
NBR_0001135401	7tm_1 /	387	66.8	30.4	28.8		No	103	26.61	7	HLA-DPA1*01:03/DPB1*02:01(3) / HLA-DPA1*01:03/DPB1*04:01(2) / HLA-DPA1*02:01/DPB1*01:01(1) / HLA-DPA1*03:01/DPB1*04:02(1) /	3	3	0	0	0	4	4	14
NBR_0001147501	Pdase_M17_N2 / Peptidase_M17 /	504	69.1	44.9	45.1	Adult EVs	No	30	5.95	0	NF	3	2	5	1	1	2	0	14
NBR_0001152801	NNMT_PNMT_TEMT /	253	75.5	30.3	29.2		No	82	32.41	3	HLA-DPA1*01:03/DPB1*02:01(1) / HLA-DPA1*01:03/DPB1*04:01(1) / HLA-DPA1*02:01/DPB1*01:01(1) /	4	3	0	0	1	3	3	14
NBR_0001161201	ATP-synt_E /	106	84.0	NF	NF		No	62	58.49	0	NF	5	5	0	0	1	3	0	14
NBR_0001165101	NAAA-beta / CBAH /	396	81.0	34.4	34.7		Yes	18	4.55	3	HLA-DPA1*01:03/DPB1*02:01(2) / HLA-DPA1*01:03/DPB1*04:01(1) /	5	3	3	0	0	1	2	14
NBR_0001186301	-	114	53.0	NF	NF		Yes	96	84.21	0	NF	2	5	3	0	0	4	0	14
NBR_0001201701	Glyoxalase /	321	70.0	44.1	48.2	Adult ES	No	87	27.1	0	NF	4	2	5	0	0	3	0	14
NBR_0001202501	7tm_1 /	302	73.7	31.0	30.0		No	52	17.22	42	HLA-DPA1*01:03/DPB1*02:01(20) / HLA-DPA1*01:03/DPB1*04:01(13) / HLA-DPA1*03:01/DPB1*04:02(2) / HLA-DPA1*02:01/DPB1*01:01(7) /	4	3	0	0	1	2	4	14
NBR_0001210101	IF-2B /	403	78.3	NF	NF		No	114	28.29	0	NF	4	5	0	0	1	4	0	14
NBR_0001228001	fn3 /	425	52.2	NF	NF		Yes	89	20.94	1	HLA-DPA1*01:03/DPB1*02:01(1) /	2	5	3	0	0	3	1	14
NBR_0001237701	Paf67 /	508	89.8	46.1	46.1		No	47	9.25	16	HLA-DPA1*01:03/DPB1*02:01(10) / HLA-DPA1*01:03/DPB1*04:01(4) / HLA-DPA1*02:01/DPB1*01:01(1) / HLA-DPA1*03:01/DPB1*04:02(1) /	5	2	0	0	1	2	4	14
NBR_0001238901	TMEM189_B_dmain /	298	86.2	53.5	51.2		No	64	21.48	0	NF	5	1	0	0	5	3	0	14
NBR_0001245201	ABC_membrane_2 / ABC_tran /	579	70.5	33.2	33.0		No	106	18.31	19	HLA-DPA1*01:03/DPB1*02:01(17) / HLA-DPA1*02:01/DPB1*05:01(1) / HLA-DPA1*02:01/DPB1*01:01(1) /	4	3	0	0	0	4	3	14
NBR_0001251401	Astacin /	200	56.8	38.5	39.0		No	66	33.0	0	NF	2	3	0	5	1	3	0	14
NBR_0001252701	UDPGT /	464	53.3	26.8	29.0		Yes	52	11.21	17	HLA-DPA1*01:03/DPB1*02:01(11) / HLA-DPA1*01:03/DPB1*04:01(6) /	2	4	3	0	1	2	2	14
NBR_0001265401	-	242	84.6	NF	NF		No	110	45.45	0	NF	5	5	0	0	0	4	0	14
NBR_0001268401	Thioredoxin / Thioredoxin_6 /	384	86.8	42.9	43.1		Yes	60	15.62	0	NF	5	2	3	0	1	3	0	14
NBR_0001271401	Pkinase /	246	83.0	38.4	38.4		No	82	33.33	0	NF	5	3	0	0	3	3	0	14
NBR_0001272801	Pkinase_Tyr /	315	94.8	39.6	40.3		No	113	35.87	0	NF	5	2	0	0	3	4	0	14
NBR_0001275101	7tm_1 /	368	84.0	30.7	30.7		No	66	17.93	4	HLA-DPA1*01:03/DPB1*02:01(3) / HLA-DPA1*01:03/DPB1*04:01(1) /	5	3	0	0	1	3	2	14
NBR_0001275801	COX14 /	157	93.2	NF	NF		No	69	43.95	0	NF	5	5	0	0	1	3	0	14
NBR_0001287401	PDEase_I /	501	85.3	41.1	41.3		No	73	14.57	8	HLA-DPA1*01:03/DPB1*02:01(6) / HLA-DPA1*02:01/DPB1*01:01(1) / HLA-DPA1*02:01/DPB1*05:01(1) /	5	2	0	0	1	3	3	14
NBR_0001305901	MFS_1 /	474	91.0	25.9	26.4		No	84	17.72	13	HLA-DPA1*01:03/DPB1*02:01(10) / HLA-DPA1*01:03/DPB1*04:01(3) /	5	4	0	0	0	3	2	14
NBR_0001306201	-	234	57.6	NF	NF		Yes	50	21.37	1	HLA-DPA1*01:03/DPB1*02:01(1) /	2	5	3	0	1	2	1	14
NBR_0001307501	Calponin /	113	78.8	NF	NF		No	111	98.23	0	NF	4	5	0	0	1	4	0	14
NBR_0001315201	MIP /	288	82.6	38.1	37.5		No	15	5.21	2	HLA-DPA1*01:03/DPB1*02:01(1) / HLA-DPA1*01:03/DPB1*04:01(1) /	5	3	0	0	3	1	2	14
NBR_0001316601	Neur_chan_LBD /	213	84.2	29.5	29.5		Yes	29	13.62	0	NF	5	4	3	0	1	1	0	14
NBR_0001336501	Pkinase /	311	89.8	40.7	40.7		No	117	37.62	0	NF	5	2	0	0	3	4	0	14
NBR_0001350801	-	143	62.3	NF	NF		Yes	75	52.45	0	NF	3	5	3	0	0	3	0	14
NBR_0001352201	Cullin_binding /	232	90.3	47.8	48.7		No	40	17.24	22	HLA-DPA1*01:03/DPB1*02:01(15) / HLA-DPA1*01:03/DPB1*04:01(4) / HLA-DPA1*02:01/DPB1*01:01(2) / HLA-DPA1*03:01/DPB1*04:02(1) /	5	2	0	0	1	2	4	14
NBR_0001352401	CD20 /	170	92.7	NF	NF		No	65	38.24	0	NF	5	5	0	0	1	3	0	14
NBR_0001356401	CAP / CAP /	377	NF	24.6	27.5	Adult EVs & Adult ES	Yes	0	0.0	0	NF	0	4	10	0	0	0	0	14
NBR_0001361101	Propep_M14 / Peptidase_M14 /	439	77.3	36.5	35.5		Yes	35	7.97	0	NF	4	3	3	1	1	2	0	14
NBR_0001361701	TTR-52 /	135	67.7	NF	NF		Yes	49	36.3	0	NF	3	5	3	0	1	2	0	14
NBR_0001366201	Astacin /	202	NF	NF	NF		Yes	0	0.0	0	NF	0	5	3	5	1	0	0	14
NBR_0001377101	CMAS /	445	68.4	NF	NF		No	23	5.17	11	HLA-DPA1*01:03/DPB1*02:01(5) / HLA-DPA1*01:03/DPB1*04:01(4) / HLA-DPA1*02:01/DPB1*01:01(1) / HLA-DPA1*03:01/DPB1*04:02(1) /	3	5	0	0	1	1	4	14
NBR_0001388601	Neur_chan_LBD /	383	69.7	NF	NF		No	55	14.36	24	HLA-DPA1*01:03/DPB1*02:01(12) / HLA-DPA1*01:03/DPB1*04:01(6) / HLA-DPA1*02:01/DPB1*01:01(4) / HLA-DPA1*03:01/DPB1*04:02(2) /	3	5	0	0	0	2	4	14
NBR_0001399501	Pkinase /	189	82.8	35.1	35.1		No	72	38.1	0	NF	5	3	0	0	3	3	0	14
NBR_0001405101	Patched / Patched /	807	75.7	21.0	23.8		No	52	6.44	43	HLA-DPA1*01:03/DPB1*02:01(30) / HLA-DPA1*01:03/DPB1*04:01(8) / HLA-DPA1*02:01/DPB1*01:01(4) / HLA-DPA1*03:01/DPB1*04:02(1) /	4	4	0	0	0	2	4	14
NBR_0001406401	-	121	81.6	NF	NF		No	102	84.3	0	NF	5	5	0	0	0	4	0	14
NBR_0001407001	Lipase_3 /	325	69.7	NF	NF		Yes	27	8.31	4	HLA-DPA1*01:03/DPB1*02:01(4) /	3	5	3	0	1	1	1	14
NBR_0001408701	Fz / Frizzled /	483	90.1	36.1	35.6		No	59	12.22	5	HLA-DPA1*01:03/DPB1*02:01(3) / HLA-DPA1*01:03/DPB1*04:01(1) / HLA-DPA1*02:01/DPB1*01:01(1) /	5	3	0	0	1	2	3	14
NBR_0001411701	Chorein_N / VPS13 / VPS13_mid_rpt / VPS13_mid_rpt / SHR-BD /	2620	67.1	27.5	27.1		No	114	4.35	30	HLA-DPA1*01:03/DPB1*02:01(19) / HLA-DPA1*01:03/DPB1*04:01(10) / HLA-DPA1*02:01/DPB1*01:01(1) /	3	4	0	0	0	4	3	14
NBR_0001412801	-	95	61.1	NF	NF		Yes	74	77.89	0	NF	3	5	3	0	0	3	0	14
NBR_0001416601	FG-GAP / Integrin_alpha2 /	1160	77.5	26.8	26.9		No	105	9.05	1	HLA-DPA1*01:03/DPB1*02:01(1) /	4	4	0	0	1	4	1	14
NBR_0001417201	-	338	86.5	NF	NF		No	119	35.21	0	NF	5	5	0	0	0	4	0	14
NBR_0001421701	-	177	56.7	NF	NF		Yes	62	35.03	0	NF	2	5	3	0	1	3	0	14
NBR_0001442401	TTR-52 /	145	81.2	NF	NF		Yes	0	0.0	0	NF	5	5	3	0	1	0	0	14
NBR_0001454501	Zona_pellucida /	380	88.4	NF	NF		Yes	0	0.0	0	NF	5	5	3	0	1	0	0	14
NBR_0001482801	-	525	82.0	NF	NF		Yes	0	0.0	1	HLA-DPA1*01:03/DPB1*02:01(1) /	5	5	3	0	0	0	1	14
NBR_0001486401	Asp /	282	70.4	32.6	31.5		No	0	0.0	1	HLA-DPA1*01:03/DPB1*02:01(1) /	4	3	0	5	1	0	1	14
NBR_0001497301	Thioredoxin /	272	70.5	33.6	33.6		Yes	0	0.0	3	HLA-DPA1*01:03/DPB1*02:01(1) / HLA-DPA1*01:03/DPB1*04:01(1) / HLA-DPA1*02:01/DPB1*01:01(1) /	4	3	3	0	1	0	3	14
NBR_0001502501	TTR-52 /	147	80.1	NF	NF		Yes	0	0.0	0	NF	5	5	3	0	1	0	0	14
NBR_0001503701	CAP / CAP /	434	NF	33.5	34.0	Adult EVs & Adult ES	No	0	0.0	0	NF	0	3	10	0	1	0	0	14
NBR_0001532801	LisH_TPL / WD40 / WD40 /	604	81.0	32.8	32.9		No	110	18.21	2	HLA-DPA1*01:03/DPB1*02:01(1) / HLA-DPA1*01:03/DPB1*04:01(1) /	5	3	0	0	0	4	2	14
NBR_0001533101	Astacin /	202	40.1	33.3	31.2		No	109	53.96	0	NF	1	3	0	5	1	4	0	14
NBR_0001534101	7TM_GPCR_Srw /	406	71.0	NF	NF		No	119	29.31	0	NF	4	5	0	0	1	4	0	14
NBR_0001544001	COX6B / NDUF_C2 /	271	89.2	NF	NF		No	100	36.9	0	NF	5	5	0	0	0	4	0	14
NBR_0001545801	-	270	54.2	NF	NF		Yes	82	30.37	0	NF	2	5	3	0	1	3	0	14
NBR_0001548601	ERG4_ERG24 /	444	71.7	25.0	26.7		No	25	5.63	10	HLA-DPA1*01:03/DPB1*02:01(6) / HLA-DPA1*01:03/DPB1*04:01(2) / HLA-DPA1*02:01/DPB1*01:01(1) / HLA-DPA1*03:01/DPB1*04:02(1) /	4	4	0	0	1	1	4	14
NBR_0001550001	Ion_trans_2 / Ion_trans_2 /	371	85.8	37.6	37.9		No	113	30.46	13	HLA-DPA1*01:03/DPB1*02:01(10) / HLA-DPA1*01:03/DPB1*04:01(3) /	5	3	0	0	0	4	2	14
NBR_0001551201	-	106	81.9	NF	NF		No	104	98.11	0	NF	5	5	0	0	0	4	0	14
NBR_0001553901	MtN3_slv / MtN3_slv /	230	77.3	NF	NF		No	31	13.48	12	HLA-DPA1*01:03/DPB1*02:01(8) / HLA-DPA1*01:03/DPB1*04:01(3) / HLA-DPA1*03:01/DPB1*04:02(1) /	4	5	0	0	0	2	3	14
NBR_0001556401	Innexin /	445	68.7	NF	NF		No	84	18.88	0	NF	3	5	0	0	3	3	0	14
NBR_0001564401	Neur_chan_LBD / Neur_chan_memb /	426	94.9	49.4	48.0		No	84	19.72	5	HLA-DPA1*01:03/DPB1*02:01(3) / HLA-DPA1*02:01/DPB1*01:01(1) / HLA-DPA1*01:03/DPB1*04:01(1) /	5	2	0	0	1	3	3	14
NBR_0001566901	-	74	71.7	NF	NF		Yes	43	58.11	0	NF	4	5	3	0	0	2	0	14
NBR_0001571301	-	127	84.3	NF	NF		No	101	79.53	0	NF	5	5	0	0	0	4	0	14
NBR_0001580301	Globin /	183	90.3	NF	NF		No	86	46.99	0	NF	5	5	0	0	1	3	0	14
NBR_0001580901	-	120	66.3	NF	NF		Yes	70	58.33	0	NF	3	5	3	0	0	3	0	14
NBR_0001582401	Glyco_hydro_47 /	545	75.0	54.6	53.8		No	105	19.27	5	HLA-DPA1*01:03/DPB1*02:01(2) / HLA-DPA1*01:03/DPB1*04:01(1) / HLA-DPA1*02:01/DPB1*01:01(1) / HLA-DPA1*03:01/DPB1*04:02(1) /	4	1	0	0	1	4	4	14
NBR_0001585601	WD40 /	1223	83.6	41.5	43.1		No	80	6.54	9	HLA-DPA1*01:03/DPB1*02:01(5) / HLA-DPA1*01:03/DPB1*04:01(2) / HLA-DPA1*02:01/DPB1*01:01(1) / HLA-DPA1*03:01/DPB1*04:02(1) /	5	2	0	0	0	3	4	14
NBR_0001595201	TIMP /	155	70.2	29.3	28.4		Yes	59	38.06	0	NF	4	4	3	0	1	2	0	14
NBR_0001602701	ABC_membrane / ABC_tran /	590	85.1	40.7	40.8		No	40	6.78	15	HLA-DPA1*01:03/DPB1*02:01(9) / HLA-DPA1*01:03/DPB1*04:01(2) / HLA-DPA1*03:01/DPB1*04:02(2) / HLA-DPA1*02:01/DPB1*01:01(2) /	5	2	0	0	1	2	4	14
NBR_0001608401	SH3_1 / SH2 / SH3_1 /	218	98.6	58.0	58.0		No	95	43.58	3	HLA-DPA1*01:03/DPB1*02:01(1) / HLA-DPA1*01:03/DPB1*04:01(1) / HLA-DPA1*02:01/DPB1*01:01(1) /	5	1	0	0	1	4	3	14
NBR_0001614301	Bestrophin /	420	80.4	44.5	45.0		No	107	25.48	19	HLA-DPA1*01:03/DPB1*02:01(15) / HLA-DPA1*01:03/DPB1*04:01(4) /	5	2	0	0	1	4	2	14
NBR_0001618401	Patched /	812	82.3	27.2	25.8		No	22	2.71	70	HLA-DPA1*01:03/DPB1*02:01(33) / HLA-DPA1*01:03/DPB1*04:01(21) / HLA-DPA1*02:01/DPB1*01:01(11) / HLA-DPA1*03:01/DPB1*04:02(5) /	5	4	0	0	0	1	4	14
NBR_0001653201	Antimicrobial25 /	89	93.8	NF	NF		Yes	0	0.0	0	NF	5	5	3	0	1	0	0	14
NBR_0001658001	Histone /	123	96.7	81.0	81.0	Adult EVs	No	0	0.0	3	HLA-DPA1*01:03/DPB1*02:01(1) / HLA-DPA1*02:01/DPB1*01:01(1) / HLA-DPA1*01:03/DPB1*04:01(1) /	5	0	5	0	1	0	3	14
NBR_0001664401	CAP / CAP /	322	NF	23.4	24.5	Adult EVs & Adult ES	Yes	0	0.0	0	NF	0	4	10	0	0	0	0	14
NBR_0001727801	Mss4 /	105	60.3	NF	NF		No	80	76.19	0	NF	3	5	0	0	3	3	0	14
NBR_0001743301	Patched /	513	76.6	24.6	34.1		No	93	18.13	0	NF	4	3	0	0	3	4	0	14
NBR_0001746901	Glyco_hydro_31 /	662	72.8	49.3	49.1		Yes	56	8.46	6	HLA-DPA1*01:03/DPB1*02:01(5) / HLA-DPA1*01:03/DPB1*04:01(1) /	4	2	3	0	1	2	2	14
NBR_0001747801	SBF /	515	75.0	31.1	30.4		Yes	69	13.4	1	HLA-DPA1*01:03/DPB1*02:01(1) /	4	3	3	0	0	3	1	14
NBR_0001748201	Gpi16 / Gpi16 /	574	52.2	27.9	28.1		Yes	58	10.1	14	HLA-DPA1*01:03/DPB1*02:01(10) / HLA-DPA1*01:03/DPB1*04:01(3) / HLA-DPA1*02:01/DPB1*01:01(1) /	2	4	3	0	0	2	3	14
NBR_0001754001	-	133	59.7	NF	NF		Yes	60	45.11	0	NF	2	5	3	0	1	3	0	14
NBR_0001759701	-	188	54.9	NF	NF		Yes	119	63.3	0	NF	2	5	3	0	0	4	0	14
NBR_0001761601	SAM_decarbox /	350	82.9	44.1	44.5		No	31	8.86	11	HLA-DPA1*01:03/DPB1*02:01(8) / HLA-DPA1*01:03/DPB1*04:01(1) / HLA-DPA1*02:01/DPB1*01:01(1) / HLA-DPA1*03:01/DPB1*04:02(1) /	5	2	0	0	1	2	4	14
NBR_0001762401	Sec8_exocyst /	853	84.8	26.3	26.5		No	116	13.6	0	NF	5	4	0	0	1	4	0	14
NBR_0001772501	MRP-L27 /	156	82.0	NF	NF		No	113	72.44	0	NF	5	5	0	0	0	4	0	14
NBR_0001781501	EF-hand_7 / Rhomboid /	366	72.1	34.1	33.2		No	46	12.57	12	HLA-DPA1*01:03/DPB1*02:01(7) / HLA-DPA1*01:03/DPB1*04:01(3) / HLA-DPA1*02:01/DPB1*01:01(1) / HLA-DPA1*03:01/DPB1*04:02(1) /	4	3	0	0	1	2	4	14
NBR_0001795201	-	263	75.8	NF	NF		No	102	38.78	0	NF	4	5	0	0	1	4	0	14
NBR_0001804701	Ras /	211	81.0	40.9	40.4		No	73	34.6	4	HLA-DPA1*01:03/DPB1*02:01(2) / HLA-DPA1*01:03/DPB1*04:01(1) / HLA-DPA1*02:01/DPB1*01:01(1) /	5	2	0	0	1	3	3	14
NBR_0001814401	Med15 /	104	95.6	NF	NF		No	95	91.35	0	NF	5	5	0	0	0	4	0	14
NBR_0001817801	UDPGT /	240	53.9	28.4	22.7		Yes	45	18.75	2	HLA-DPA1*01:03/DPB1*02:01(1) / HLA-DPA1*01:03/DPB1*04:01(1) /	2	4	3	0	1	2	2	14
NBR_0001818601	-	134	52.6	NF	NF		Yes	89	66.42	0	NF	2	5	3	0	1	3	0	14
NBR_0001832501	FG-GAP / Integrin_alpha2 /	1083	75.8	27.7	26.7		No	109	10.06	1	HLA-DPA1*01:03/DPB1*02:01(1) /	4	4	0	0	1	4	1	14
NBR_0001834901	-	177	56.7	NF	NF		Yes	63	35.59	0	NF	2	5	3	0	1	3	0	14
NBR_0001915901	Glyco_transf_20 / T6PP_N /	498	85.3	NF	NF		No	0	0.0	21	HLA-DPA1*01:03/DPB1*02:01(12) / HLA-DPA1*01:03/DPB1*04:01(7) / HLA-DPA1*02:01/DPB1*01:01(2) /	5	5	0	0	1	0	3	14
NBR_0001937201	zf-DNL / Coq4 /	322	80.2	42.4	43.4		No	76	23.6	4	HLA-DPA1*01:03/DPB1*02:01(2) / HLA-DPA1*01:03/DPB1*04:01(1) / HLA-DPA1*02:01/DPB1*01:01(1) /	5	2	0	0	1	3	3	14
NBR_0001951801	PAP2 /	114	86.5	NF	NF		No	7	6.14	0	NF	5	5	0	0	3	1	0	14
NBR_0001966401	Carm_PH /	690	61.2	28.0	28.4		No	107	15.51	5	HLA-DPA1*01:03/DPB1*02:01(4) / HLA-DPA1*01:03/DPB1*04:01(1) /	3	4	0	0	1	4	2	14
NBR_0001968501	CAP /	227	NF	28.9	31.5	Adult EVs & Adult ES	Yes	0	0.0	0	NF	0	3	10	0	1	0	0	14
NBR_0001971001	Neur_chan_LBD /	264	86.1	43.1	43.9		Yes	45	17.05	1	HLA-DPA1*01:03/DPB1*02:01(1) /	5	2	3	0	1	2	1	14
NBR_0001976101	Hormone_recep /	300	75.2	20.5	22.0		No	77	25.67	2	HLA-DPA1*01:03/DPB1*02:01(1) / HLA-DPA1*01:03/DPB1*04:01(1) /	4	4	0	0	1	3	2	14
NBR_0001979901	-	216	70.5	NF	NF		No	95	43.98	0	NF	4	5	0	0	1	4	0	14
NBR_0001980101	Ldl_recept_a /	113	95.0	32.8	36.7		Yes	84	74.34	0	NF	5	3	3	0	0	3	0	14
NBR_0001985601	7TM_GPCR_Srab /	408	83.9	NF	NF		No	97	23.77	0	NF	5	5	0	0	0	4	0	14
NBR_0001999101	-	187	73.9	NF	NF		Yes	58	31.02	0	NF	4	5	3	0	0	2	0	14
NBR_0002004801	-	704	69.7	23.3	24.0		No	115	16.34	0	NF	3	4	0	0	3	4	0	14
NBR_0002009301	LIM / LIM /	135	99.2	35.5	34.7		No	83	61.48	0	NF	5	3	0	0	3	3	0	14
NBR_0002012201	Zmiz1_N /	86	85.9	NF	NF		No	71	82.56	0	NF	5	5	0	0	1	3	0	14
NBR_0002015501	PAN_1 / PAN_1 / Zona_pellucida /	675	88.0	NF	NF		No	117	17.33	0	NF	5	5	0	0	0	4	0	14
NBR_0002027101	PQ-loop / PQ-loop /	409	65.4	48.6	40.2		Yes	47	11.49	24	HLA-DPA1*01:03/DPB1*02:01(12) / HLA-DPA1*01:03/DPB1*04:01(8) / HLA-DPA1*02:01/DPB1*01:01(4) /	3	2	3	0	1	2	3	14
NBR_0002031601	UCR_hinge /	91	80.7	NF	NF		No	90	98.9	0	NF	5	5	0	0	0	4	0	14
NBR_0002048201	-	210	75.1	NF	NF		No	37	17.62	0	NF	4	5	0	0	3	2	0	14
NBR_0002070801	Glyco_hydro_19 / Glyco_hydro_19 /	377	78.3	NF	NF		Yes	0	0.0	5	HLA-DPA1*01:03/DPB1*02:01(3) / HLA-DPA1*01:03/DPB1*04:01(2) /	4	5	3	0	0	0	2	14
NBR_0002115301	Astacin / CUB /	172	75.2	28.8	28.8		No	0	0.0	0	NF	4	4	0	5	1	0	0	14
NBR_0002159001	Serpin / Serpin /	301	62.5	24.8	25.8	L3 ES	No	0	0.0	0	NF	3	4	5	1	1	0	0	14
NBR_0002192501	Metallophos /	555	80.0	36.5	38.1		Yes	0	0.0	5	HLA-DPA1*01:03/DPB1*02:01(3) / HLA-DPA1*01:03/DPB1*04:01(2) /	5	3	3	0	1	0	2	14
NBR_0002218301	CAP /	196	NF	NF	23.7	Adult EVs & Adult ES	Yes	0	0.0	0	NF	0	4	10	0	0	0	0	14
NBR_0000013201	HSP20 /	155	68.3	38.6	38.6		No	42	27.1	0	NF	3	3	0	0	5	2	0	13
NBR_0000014301	Sugar_tr /	496	70.8	23.1	27.2		No	68	13.71	3	HLA-DPA1*01:03/DPB1*02:01(2) / HLA-DPA1*01:03/DPB1*04:01(1) /	4	4	0	0	0	3	2	13
NBR_0000022501	Peptidase_S10 /	422	66.6	35.8	37.6		No	23	5.45	10	HLA-DPA1*01:03/DPB1*02:01(6) / HLA-DPA1*01:03/DPB1*04:01(4) /	3	3	0	1	3	1	2	13
NBR_0000022801	AhpC-TSA / 1-cysPrx_C /	197	91.8	76.6	74.6	Adult EVs	No	0	0.0	4	HLA-DPA1*01:03/DPB1*02:01(3) / HLA-DPA1*01:03/DPB1*04:01(1) /	5	0	5	0	1	0	2	13
NBR_0000050501	-	75	70.7	NF	NF		No	72	96.0	0	NF	4	5	0	0	1	3	0	13
NBR_0000054201	COesterase /	520	68.1	21.2	22.6		Yes	77	14.81	0	NF	3	4	3	0	0	3	0	13
NBR_0000065001	-	342	79.5	NF	NF		No	62	18.13	0	NF	4	5	0	0	1	3	0	13
NBR_0000072601	Lipase_2 /	205	80.7	NF	NF		No	45	21.95	0	NF	5	5	0	0	1	2	0	13
NBR_0000077401	BTB /	204	80.4	NF	NF		No	70	34.31	0	NF	5	5	0	0	0	3	0	13
NBR_0000081001	DUF4139 /	347	78.5	NF	NF		No	66	19.02	0	NF	4	5	0	0	1	3	0	13
NBR_0000093101	-	608	82.7	NF	NF		No	52	8.55	0	NF	5	5	0	0	1	2	0	13
NBR_0000096201	-	72	81.1	NF	NF		No	69	95.83	0	NF	5	5	0	0	0	3	0	13
NBR_0000111201	Tmpp129 / Tmpp129 /	397	61.9	27.8	27.9		Yes	57	14.36	0	NF	3	4	3	0	1	2	0	13
NBR_0000129301	-	79	86.1	NF	NF		No	76	96.2	0	NF	5	5	0	0	0	3	0	13
NBR_0000140301	COesterase /	584	42.1	34.3	33.5		Yes	86	14.73	3	HLA-DPA1*01:03/DPB1*02:01(2) / HLA-DPA1*01:03/DPB1*04:01(1) /	1	3	3	0	1	3	2	13
NBR_0000140501	TatD_DNase /	252	78.3	44.6	45.4		No	36	14.29	16	HLA-DPA1*01:03/DPB1*02:01(4) / HLA-DPA1*02:01/DPB1*01:01(4) / HLA-DPA1*01:03/DPB1*04:01(4) / HLA-DPA1*03:01/DPB1*04:02(4) /	4	2	0	0	1	2	4	13
NBR_0000151001	DUF1459 /	83	74.3	NF	NF		Yes	23	27.71	0	NF	4	5	3	0	0	1	0	13
NBR_0000173001	-	181	72.1	NF	NF		No	79	43.65	0	NF	4	5	0	0	1	3	0	13
NBR_0000188201	-	115	72.7	NF	NF		No	76	66.09	0	NF	4	5	0	0	1	3	0	13
NBR_0000188501	Lipase_3 /	255	57.6	NF	NF		Yes	48	18.82	0	NF	2	5	3	0	1	2	0	13
NBR_0000201701	-	90	96.9	46.8	46.8		No	88	97.78	0	NF	5	2	0	0	3	3	0	13
NBR_0000203101	Sema /	559	80.5	31.0	31.4		No	1	0.18	12	HLA-DPA1*01:03/DPB1*02:01(9) / HLA-DPA1*01:03/DPB1*04:01(2) / HLA-DPA1*02:01/DPB1*01:01(1) /	5	3	0	0	1	1	3	13
NBR_0000206101	Aa_trans /	452	89.3	NF	NF		No	32	7.08	0	NF	5	5	0	0	1	2	0	13
NBR_0000213401	-	90	81.6	NF	NF		No	85	94.44	0	NF	5	5	0	0	0	3	0	13
NBR_0000223401	-	90	81.6	NF	NF		No	85	94.44	0	NF	5	5	0	0	0	3	0	13
NBR_0000227801	-	127	77.6	NF	NF		No	86	67.72	0	NF	4	5	0	0	1	3	0	13
NBR_0000230201	FARP / FARP / FARP /	84	90.9	NF	NF		No	72	85.71	0	NF	5	5	0	0	0	3	0	13
NBR_0000249701	Pro_CA /	266	59.5	NF	NF		No	29	10.9	4	HLA-DPA1*01:03/DPB1*02:01(1) / HLA-DPA1*01:03/DPB1*04:01(1) / HLA-DPA1*02:01/DPB1*01:01(1) / HLA-DPA1*03:01/DPB1*04:02(1) /	2	5	0	0	1	1	4	13
NBR_0000249801	-	113	41.8	NF	NF		Yes	64	56.64	0	NF	1	5	3	0	1	3	0	13
NBR_0000263601	-	100	81.9	NF	NF		No	48	48.0	0	NF	5	5	0	0	1	2	0	13
NBR_0000265101	Sin_N /	246	72.0	NF	NF		No	67	27.24	0	NF	4	5	0	0	1	3	0	13
NBR_0000275201	-	225	77.1	NF	NF		No	61	27.11	0	NF	4	5	0	0	1	3	0	13
NBR_0000276601	RabGAP-TBC /	238	66.6	32.2	31.3		No	61	25.63	12	HLA-DPA1*01:03/DPB1*02:01(6) / HLA-DPA1*01:03/DPB1*04:01(2) / HLA-DPA1*02:01/DPB1*01:01(2) / HLA-DPA1*03:01/DPB1*04:02(2) /	3	3	0	0	0	3	4	13
NBR_0000277201	-	292	87.0	NF	NF		No	39	13.36	0	NF	5	5	0	0	1	2	0	13
NBR_0000280801	-	117	92.3	NF	NF		No	69	58.97	0	NF	5	5	0	0	0	3	0	13
NBR_0000291901	-	132	81.8	NF	NF		No	74	56.06	0	NF	5	5	0	0	0	3	0	13
NBR_0000296401	CHGN /	398	91.2	29.0	28.8		No	83	20.85	0	NF	5	4	0	0	1	3	0	13
NBR_0000330501	Ground-like /	116	71.2	NF	NF		No	65	56.03	0	NF	4	5	0	0	1	3	0	13
NBR_0000341001	Astacin /	175	54.2	35.6	33.9		No	46	26.29	0	NF	2	3	0	5	1	2	0	13
NBR_0000343801	-	77	88.4	NF	NF		No	61	79.22	0	NF	5	5	0	0	0	3	0	13
NBR_0000367001	-	66	77.9	NF	NF		No	63	95.45	0	NF	4	5	0	0	1	3	0	13
NBR_0000372801	-	110	94.5	NF	NF		No	41	37.27	0	NF	5	5	0	0	1	2	0	13
NBR_0000373801	-	333	67.1	NF	NF		Yes	14	4.2	0	NF	3	5	3	0	1	1	0	13
NBR_0000401701	-	137	81.1	NF	NF		No	55	40.15	0	NF	5	5	0	0	1	2	0	13
NBR_0000415701	-	100	81.9	NF	NF		No	48	48.0	0	NF	5	5	0	0	1	2	0	13
NBR_0000426201	-	72	93.8	NF	NF		No	72	100.0	0	NF	5	5	0	0	0	3	0	13
NBR_0000435601	Ground-like /	116	71.2	NF	NF		No	65	56.03	0	NF	4	5	0	0	1	3	0	13
NBR_0000503501	-	84	67.3	29.5	NF		No	82	97.62	0	NF	3	4	0	0	3	3	0	13
NBR_0000516701	-	286	NF	NF	NF	Adult ES	No	0	0.0	0	NF	0	5	5	0	3	0	0	13
NBR_0000526901	Phospho_p8 /	94	91.1	NF	NF		No	85	90.43	0	NF	5	5	0	0	0	3	0	13
NBR_0000533901	-	81	84.8	NF	NF		No	46	56.79	0	NF	5	5	0	0	1	2	0	13
NBR_0000564101	Nckap1 / Nckap1 /	1081	89.6	43.3	43.4		No	74	6.85	17	HLA-DPA1*01:03/DPB1*02:01(10) / HLA-DPA1*01:03/DPB1*04:01(6) / HLA-DPA1*02:01/DPB1*01:01(1) /	5	2	0	0	0	3	3	13
NBR_0000577101	TGF_beta /	354	75.9	26.9	26.9		Yes	57	16.1	0	NF	4	4	3	0	0	2	0	13
NBR_0000578401	CutA1 /	273	87.5	NF	NF		No	69	25.27	0	NF	5	5	0	0	0	3	0	13
NBR_0000578801	-	126	84.6	NF	NF		No	84	66.67	0	NF	5	5	0	0	0	3	0	13
NBR_0000584501	Asp /	283	NF	22.8	27.8		Yes	0	0.0	0	NF	0	4	3	5	1	0	0	13
NBR_0000585401	COesterase /	425	56.0	32.1	30.6		Yes	23	5.41	25	HLA-DPA1*01:03/DPB1*02:01(15) / HLA-DPA1*01:03/DPB1*04:01(8) / HLA-DPA1*02:01/DPB1*01:01(2) /	2	3	3	0	1	1	3	13
NBR_0000587601	-	76	63.3	NF	NF		Yes	56	73.68	0	NF	3	5	3	0	0	2	0	13
NBR_0000587801	-	76	60.2	NF	NF		Yes	55	72.37	0	NF	3	5	3	0	0	2	0	13
NBR_0000596301	Tetraspanin /	252	83.0	24.2	26.9		No	89	35.32	0	NF	5	4	0	0	1	3	0	13
NBR_0000608501	TPR_8 / TPR_4 /	361	84.0	NF	NF		No	55	15.24	0	NF	5	5	0	0	1	2	0	13
NBR_0000616501	-	102	54.6	NF	NF		Yes	67	65.69	0	NF	2	5	3	0	0	3	0	13
NBR_0000617201	-	87	68.4	NF	NF		Yes	36	41.38	0	NF	3	5	3	0	0	2	0	13
NBR_0000622101	-	111	81.8	NF	NF		No	87	78.38	0	NF	5	5	0	0	0	3	0	13
NBR_0000622701	Bestrophin /	411	92.6	40.4	39.4		No	84	20.44	4	HLA-DPA1*01:03/DPB1*02:01(3) / HLA-DPA1*01:03/DPB1*04:01(1) /	5	2	0	0	1	3	2	13
NBR_0000627501	Oxidored_FMN /	343	48.8	NF	NF		No	89	25.95	12	HLA-DPA1*01:03/DPB1*02:01(10) / HLA-DPA1*01:03/DPB1*04:01(1) / HLA-DPA1*02:01/DPB1*01:01(1) /	1	5	0	0	1	3	3	13
NBR_0000653301	Pkinase /	200	79.2	38.1	38.1		No	60	30.0	0	NF	4	3	0	0	3	3	0	13
NBR_0000656101	Y_phosphatase / Y_phosphatase /	243	65.4	26.1	25.4		No	88	36.21	0	NF	3	4	0	0	3	3	0	13
NBR_0000657701	-	121	84.0	NF	NF		No	79	65.29	0	NF	5	5	0	0	0	3	0	13
NBR_0000669001	GDP_Man_Dehyd /	344	96.5	37.7	37.7		No	32	9.3	2	HLA-DPA1*01:03/DPB1*02:01(1) / HLA-DPA1*01:03/DPB1*04:01(1) /	5	3	0	0	1	2	2	13
NBR_0000672401	Profilin /	133	87.6	NF	NF		No	14	10.53	1	HLA-DPA1*01:03/DPB1*02:01(1) /	5	5	0	0	1	1	1	13
NBR_0000674301	NHL / NHL / NHL / NHL / NHL / NHL /	687	86.4	37.1	36.1		No	48	6.99	0	NF	5	3	0	0	3	2	0	13
NBR_0000674401	PgaPase_1 /	202	66.0	35.7	35.7		No	28	13.86	6	HLA-DPA1*01:03/DPB1*02:01(2) / HLA-DPA1*01:03/DPB1*04:01(2) / HLA-DPA1*02:01/DPB1*01:01(1) / HLA-DPA1*03:01/DPB1*04:02(1) /	3	3	0	1	1	1	4	13
NBR_0000685701	CC /	85	51.0	NF	NF		Yes	64	75.29	0	NF	2	5	3	0	0	3	0	13
NBR_0000685801	-	99	50.9	NF	NF		Yes	76	76.77	0	NF	2	5	3	0	0	3	0	13
NBR_0000688701	-	190	73.0	34.2	36.9		No	82	43.16	0	NF	4	3	0	0	3	3	0	13
NBR_0000689101	Solute_trans_a /	383	94.3	NF	NF		No	69	18.02	0	NF	5	5	0	0	0	3	0	13
NBR_0000695501	TTR-52 /	140	54.9	NF	NF		Yes	38	27.14	0	NF	2	5	3	0	1	2	0	13
NBR_0000715601	PDZ /	520	84.2	31.1	30.1		No	82	15.77	1	HLA-DPA1*01:03/DPB1*02:01(1) /	5	3	0	0	1	3	1	13
NBR_0000717101	-	218	96.3	NF	NF		No	70	32.11	0	NF	5	5	0	0	0	3	0	13
NBR_0000734101	-	99	72.3	NF	NF		No	76	76.77	0	NF	4	5	0	0	1	3	0	13
NBR_0000736601	Trehalase /	573	75.3	41.8	40.5		No	35	6.11	4	HLA-DPA1*01:03/DPB1*02:01(1) / HLA-DPA1*01:03/DPB1*04:01(1) / HLA-DPA1*02:01/DPB1*01:01(1) / HLA-DPA1*03:01/DPB1*04:02(1) /	4	2	0	0	1	2	4	13
NBR_0000752701	Cystatin /	144	63.9	30.3	28.2		Yes	80	55.56	0	NF	3	3	3	0	1	3	0	13
NBR_0000757501	Col_cuticle_N /	137	89.0	NF	NF		No	64	46.72	0	NF	5	5	0	0	0	3	0	13
NBR_0000761401	TIL /	102	55.2	41.8	NF	Adult ES	No	85	83.33	0	NF	2	2	5	0	1	3	0	13
NBR_0000764001	Arm_2 /	296	76.3	NF	NF		No	63	21.28	0	NF	4	5	0	0	1	3	0	13
NBR_0000767001	-	113	86.4	NF	NF		No	49	43.36	0	NF	5	5	0	0	1	2	0	13
NBR_0000788001	EF-hand_5 / EF-hand_5 / EF-hand_5 /	313	92.6	50.9	50.9		Yes	67	21.41	0	NF	5	1	3	0	1	3	0	13
NBR_0000790501	Gal_mutarotas_2 / Glyco_hydro_31 /	824	48.6	41.2	41.3		Yes	80	9.71	4	HLA-DPA1*01:03/DPB1*02:01(2) / HLA-DPA1*01:03/DPB1*04:01(1) / HLA-DPA1*02:01/DPB1*01:01(1) /	1	2	3	0	1	3	3	13
NBR_0000807901	DB /	146	96.5	NF	NF		No	45	30.82	0	NF	5	5	0	0	1	2	0	13
NBR_0000808101	Prominin /	813	56.2	NF	20.2		Yes	76	9.35	0	NF	2	4	3	0	1	3	0	13
NBR_0000809301	Bestrophin / Bestrophin /	357	73.4	35.8	35.0		No	76	21.29	7	HLA-DPA1*01:03/DPB1*02:01(6) / HLA-DPA1*01:03/DPB1*04:01(1) /	4	3	0	0	1	3	2	13
NBR_0000809901	-	113	82.3	NF	NF		No	84	74.34	0	NF	5	5	0	0	0	3	0	13
NBR_0000815301	DSPc /	169	86.5	NF	NF		No	80	47.34	0	NF	5	5	0	0	0	3	0	13
NBR_0000815401	Pkinase /	318	88.8	35.0	35.0		No	72	22.64	1	HLA-DPA1*01:03/DPB1*02:01(1) /	5	3	0	0	1	3	1	13
NBR_0000815701	Sugar_tr /	477	79.7	28.0	27.1		No	59	12.37	6	HLA-DPA1*01:03/DPB1*02:01(5) / HLA-DPA1*01:03/DPB1*04:01(1) /	4	4	0	0	1	2	2	13
NBR_0000819301	-	141	51.8	NF	NF		Yes	81	57.45	0	NF	2	5	3	0	0	3	0	13
NBR_0000824101	TauE /	294	82.6	NF	NF		No	67	22.79	0	NF	5	5	0	0	0	3	0	13
NBR_0000827501	Cullin / Cullin / Cullin_Nedd8 /	736	87.0	53.9	53.8		No	83	11.28	15	HLA-DPA1*01:03/DPB1*02:01(9) / HLA-DPA1*01:03/DPB1*04:01(3) / HLA-DPA1*02:01/DPB1*01:01(3) /	5	1	0	0	1	3	3	13
NBR_0000834501	Thioredoxin / Thioredoxin_6 / Thioredoxin /	485	89.6	60.1	60.0	Adult ES	No	0	0.0	2	HLA-DPA1*01:03/DPB1*02:01(1) / HLA-DPA1*01:03/DPB1*04:01(1) /	5	0	5	0	1	0	2	13
NBR_0000847901	Pepsin-I3 / Pepsin-I3 /	225	NF	NF	NF	Adult ES	Yes	0	0.0	2	HLA-DPA1*01:03/DPB1*04:01(1) / HLA-DPA1*01:03/DPB1*02:01(1) /	0	5	5	0	1	0	2	13
NBR_0000851901	-	165	78.3	NF	NF		No	74	44.85	0	NF	4	5	0	0	1	3	0	13
NBR_0000855701	Gal_mutarotas_2 / Glyco_hydro_31 /	958	77.4	44.4	44.7		No	86	8.98	10	HLA-DPA1*01:03/DPB1*02:01(8) / HLA-DPA1*01:03/DPB1*04:01(1) / HLA-DPA1*02:01/DPB1*01:01(1) /	4	2	0	0	1	3	3	13
NBR_0000859401	-	333	81.0	NF	NF		No	60	18.02	0	NF	5	5	0	0	0	3	0	13
NBR_0000866301	ACBP / ECH_1 /	391	80.7	42.1	44.2		No	86	21.99	2	HLA-DPA1*01:03/DPB1*02:01(1) / HLA-DPA1*01:03/DPB1*04:01(1) /	5	2	0	0	1	3	2	13
NBR_0000871101	Cadherin / Cadherin / Cadherin /	611	75.4	33.0	33.2		Yes	60	9.82	0	NF	4	3	3	0	0	3	0	13
NBR_0000885401	Pyrophosphatase /	327	71.1	58.2	58.2	Adult ES	No	55	16.82	0	NF	4	1	5	0	1	2	0	13
NBR_0000887201	Sugar_tr /	430	68.1	28.0	27.4		No	73	16.98	8	HLA-DPA1*01:03/DPB1*02:01(5) / HLA-DPA1*01:03/DPB1*04:01(3) /	3	4	0	0	1	3	2	13
NBR_0000888201	Acetyltransf_18 /	318	57.9	NF	NF		No	63	19.81	0	NF	2	5	0	0	3	3	0	13
NBR_0000892101	Lipase_GDSL /	372	77.1	38.0	38.2		Yes	45	12.1	0	NF	4	3	3	0	1	2	0	13
NBR_0000895601	Lipase_3 /	186	42.5	NF	NF		Yes	84	45.16	0	NF	1	5	3	0	1	3	0	13
NBR_0000910501	-	87	84.6	NF	NF		No	80	91.95	0	NF	5	5	0	0	0	3	0	13
NBR_0000911201	Lipase_3 /	211	60.2	NF	NF		No	65	30.81	1	HLA-DPA1*01:03/DPB1*02:01(1) /	3	5	0	0	1	3	1	13
NBR_0000922801	TMEM70 /	191	76.5	NF	NF		No	64	33.51	0	NF	4	5	0	0	1	3	0	13
NBR_0000929701	EF-hand_6 /	178	92.6	46.7	47.4		No	71	39.89	4	HLA-DPA1*01:03/DPB1*02:01(3) / HLA-DPA1*01:03/DPB1*04:01(1) /	5	2	0	0	1	3	2	13
NBR_0000929801	EF-hand_6 /	170	95.9	48.9	49.6		No	67	39.41	4	HLA-DPA1*01:03/DPB1*02:01(3) / HLA-DPA1*01:03/DPB1*04:01(1) /	5	2	0	0	1	3	2	13
NBR_0000931701	-	153	NF	NF	NF		Yes	0	0.0	0	NF	0	5	3	0	5	0	0	13
NBR_0000932201	-	145	NF	NF	NF		Yes	0	0.0	0	NF	0	5	3	0	5	0	0	13
NBR_0000938101	-	128	85.1	NF	NF		No	79	61.72	0	NF	5	5	0	0	0	3	0	13
NBR_0000940801	BTB / BACK /	483	85.9	33.4	33.4		No	77	15.94	1	HLA-DPA1*01:03/DPB1*02:01(1) /	5	3	0	0	1	3	1	13
NBR_0000943601	ANF_receptor / HNOBA / Guanylate_cyc /	965	83.0	32.2	30.0		No	80	8.29	1	HLA-DPA1*01:03/DPB1*02:01(1) /	5	3	0	0	1	3	1	13
NBR_0000944601	Maf1 /	233	83.0	38.9	38.9		No	68	29.18	1	HLA-DPA1*01:03/DPB1*02:01(1) /	5	3	0	0	1	3	1	13
NBR_0000945501	-	126	71.9	NF	NF		Yes	1	0.79	0	NF	4	5	3	0	0	1	0	13
NBR_0000947401	Gp-FAR-1 /	184	NF	NF	NF		Yes	0	0.0	0	NF	0	5	3	0	5	0	0	13
NBR_0000959901	Glycos_transf_2 /	440	70.3	42.9	42.7		Yes	53	12.05	1	HLA-DPA1*01:03/DPB1*02:01(1) /	4	2	3	0	1	2	1	13
NBR_0000960301	Mito_carr / Mito_carr / MFS_1 /	583	71.9	37.6	36.9		No	19	3.26	59	HLA-DPA1*01:03/DPB1*02:01(32) / HLA-DPA1*01:03/DPB1*04:01(16) / HLA-DPA1*02:01/DPB1*01:01(6) / HLA-DPA1*03:01/DPB1*04:02(5) /	4	3	0	0	1	1	4	13
NBR_0000964701	His_Phos_2 /	430	54.5	28.4	30.3		Yes	45	10.47	2	HLA-DPA1*01:03/DPB1*02:01(1) / HLA-DPA1*01:03/DPB1*04:01(1) /	2	3	3	0	1	2	2	13
NBR_0000965401	Sec5 /	464	83.2	21.8	22.2		No	86	18.53	0	NF	5	4	0	0	1	3	0	13
NBR_0000973701	BTB_2 /	139	81.2	36.8	35.6		No	45	32.37	0	NF	5	3	0	0	3	2	0	13
NBR_0000974701	AcetylCoA_hydro / AcetylCoA_hyd_C /	462	53.0	NF	NF		No	73	15.8	4	HLA-DPA1*01:03/DPB1*02:01(3) / HLA-DPA1*01:03/DPB1*04:01(1) /	2	5	0	0	1	3	2	13
NBR_0000974901	Nucleopor_Nup85 /	614	64.3	26.9	26.9		No	7	1.14	21	HLA-DPA1*01:03/DPB1*02:01(11) / HLA-DPA1*01:03/DPB1*04:01(6) / HLA-DPA1*02:01/DPB1*01:01(3) / HLA-DPA1*03:01/DPB1*04:02(1) /	3	4	0	0	1	1	4	13
NBR_0000980501	-	140	83.4	NF	NF		No	35	25.0	0	NF	5	5	0	0	1	2	0	13
NBR_0000984101	-	126	77.7	37.6	36.9		Yes	45	35.71	0	NF	4	3	3	0	1	2	0	13
NBR_0000989101	Peptidase_S28 / Peptidase_S28 /	351	68.4	26.5	29.1		No	32	9.12	2	HLA-DPA1*01:03/DPB1*02:01(1) / HLA-DPA1*01:03/DPB1*04:01(1) /	3	4	0	1	1	2	2	13
NBR_0001006901	-	71	65.7	NF	NF		Yes	49	69.01	0	NF	3	5	3	0	0	2	0	13
NBR_0001012101	FARP / FARP / FARP /	141	57.4	NF	NF		Yes	84	59.57	0	NF	2	5	3	0	0	3	0	13
NBR_0001019401	Amino_oxidase /	535	55.0	26.5	26.5		No	75	14.02	3	HLA-DPA1*01:03/DPB1*02:01(1) / HLA-DPA1*01:03/DPB1*04:01(1) / HLA-DPA1*02:01/DPB1*01:01(1) /	2	4	0	0	1	3	3	13
NBR_0001020701	TTR-52 /	138	72.4	NF	NF		No	82	59.42	0	NF	4	5	0	0	1	3	0	13
NBR_0001023501	DB /	115	71.9	NF	NF		No	72	62.61	0	NF	4	5	0	0	1	3	0	13
NBR_0001023601	DB /	179	79.5	NF	NF		No	77	43.02	0	NF	4	5	0	0	1	3	0	13
NBR_0001030701	Ground-like /	128	60.9	NF	NF		Yes	37	28.91	0	NF	3	5	3	0	0	2	0	13
NBR_0001033901	-	89	59.3	NF	NF		No	88	98.88	0	NF	2	5	0	0	3	3	0	13
NBR_0001035801	Thioredoxin /	245	85.5	48.1	44.2		Yes	44	17.96	0	NF	5	2	3	0	1	2	0	13
NBR_0001043201	OSTMP1 /	299	72.5	24.5	23.7		Yes	20	6.69	0	NF	4	4	3	0	1	1	0	13
NBR_0001050001	-	177	96.8	NF	NF		No	68	38.42	0	NF	5	5	0	0	0	3	0	13
NBR_0001050101	ASC /	517	57.0	23.4	23.1		No	70	13.54	19	HLA-DPA1*01:03/DPB1*02:01(9) / HLA-DPA1*01:03/DPB1*04:01(6) / HLA-DPA1*02:01/DPB1*01:01(3) / HLA-DPA1*03:01/DPB1*04:02(1) /	2	4	0	0	0	3	4	13
NBR_0001053101	Kinesin /	430	75.0	37.1	38.3		No	49	11.4	4	HLA-DPA1*01:03/DPB1*02:01(2) / HLA-DPA1*01:03/DPB1*04:01(1) / HLA-DPA1*02:01/DPB1*01:01(1) /	4	3	0	0	1	2	3	13
NBR_0001055601	4HBT_3 /	244	64.6	31.6	31.2		No	71	29.1	5	HLA-DPA1*01:03/DPB1*02:01(3) / HLA-DPA1*02:01/DPB1*01:01(1) / HLA-DPA1*01:03/DPB1*04:01(1) /	3	3	0	0	1	3	3	13
NBR_0001061801	LBP_BPI_CETP_C / LBP_BPI_CETP_C /	180	53.3	NF	NF		No	65	36.11	0	NF	2	5	0	0	3	3	0	13
NBR_0001067901	-	224	79.4	NF	NF		No	69	30.8	0	NF	4	5	0	0	1	3	0	13
NBR_0001071301	Pkinase_Tyr / Pkinase_Tyr /	134	62.0	28.1	28.7		No	45	33.58	1	HLA-DPA1*01:03/DPB1*02:01(1) /	3	4	0	0	3	2	1	13
NBR_0001075601	-	84	80.8	NF	NF		No	36	42.86	0	NF	5	5	0	0	1	2	0	13
NBR_0001077201	Neur_chan_LBD / Neur_chan_memb /	393	92.2	31.8	34.4		No	75	19.08	13	HLA-DPA1*01:03/DPB1*02:01(13) /	5	3	0	0	1	3	1	13
NBR_0001084701	-	75	96.4	NF	NF		No	49	65.33	0	NF	5	5	0	0	1	2	0	13
NBR_0001085401	-	88	71.9	NF	NF		No	85	96.59	0	NF	4	5	0	0	1	3	0	13
NBR_0001089301	7tm_1 /	307	84.6	36.5	38.4		No	75	24.43	9	HLA-DPA1*01:03/DPB1*02:01(5) / HLA-DPA1*01:03/DPB1*04:01(4) /	5	3	0	0	0	3	2	13
NBR_0001091201	Motile_Sperm /	108	90.4	NF	NF		No	32	29.63	0	NF	5	5	0	0	1	2	0	13
NBR_0001094001	Lectin_C /	1808	56.9	NF	NF		No	49	2.71	28	HLA-DPA1*01:03/DPB1*02:01(17) / HLA-DPA1*01:03/DPB1*04:01(9) / HLA-DPA1*02:01/DPB1*01:01(1) / HLA-DPA1*03:01/DPB1*04:02(1) /	2	5	0	0	0	2	4	13
NBR_0001100901	-	174	NF	NF	NF		Yes	0	0.0	0	NF	0	5	3	0	5	0	0	13
NBR_0001101201	-	143	98.0	NF	NF		No	39	27.27	0	NF	5	5	0	0	1	2	0	13
NBR_0001101501	Sugar_tr /	502	63.4	32.9	32.4		No	51	10.16	25	HLA-DPA1*01:03/DPB1*02:01(9) / HLA-DPA1*01:03/DPB1*04:01(7) / HLA-DPA1*02:01/DPB1*01:01(8) / HLA-DPA1*03:01/DPB1*04:02(1) /	3	3	0	0	1	2	4	13
NBR_0001103701	-	505	58.5	NF	NF		Yes	73	14.46	0	NF	2	5	3	0	0	3	0	13
NBR_0001104201	PMI_typeI /	397	70.7	40.4	40.7		No	56	14.11	4	HLA-DPA1*01:03/DPB1*02:01(1) / HLA-DPA1*01:03/DPB1*04:01(1) / HLA-DPA1*02:01/DPB1*01:01(1) / HLA-DPA1*03:01/DPB1*04:02(1) /	4	2	0	0	1	2	4	13
NBR_0001108401	7tm_1 / 7tm_1 /	303	85.1	31.3	31.3		No	51	16.83	47	HLA-DPA1*01:03/DPB1*02:01(34) / HLA-DPA1*01:03/DPB1*04:01(12) / HLA-DPA1*02:01/DPB1*01:01(1) /	5	3	0	0	0	2	3	13
NBR_0001119601	Col_cuticle_N /	141	72.4	NF	NF		No	63	44.68	0	NF	4	5	0	0	1	3	0	13
NBR_0001128301	Peptidase_M3 /	538	61.9	28.0	29.0		No	28	5.2	4	HLA-DPA1*01:03/DPB1*02:01(1) / HLA-DPA1*01:03/DPB1*04:01(1) / HLA-DPA1*02:01/DPB1*01:01(1) / HLA-DPA1*03:01/DPB1*04:02(1) /	3	4	0	1	0	1	4	13
NBR_0001130701	JAB /	398	88.1	36.0	35.3		No	81	20.35	0	NF	5	3	0	1	1	3	0	13
NBR_0001141501	Motile_Sperm /	152	78.4	NF	NF		No	83	54.61	0	NF	4	5	0	0	1	3	0	13
NBR_0001144601	Kunitz_BPTI /	101	79.5	40.4	43.0		Yes	76	75.25	0	NF	4	2	3	0	1	3	0	13
NBR_0001151401	GATase_7 / Asn_synthase / Asn_synthase /	518	81.5	35.8	35.8		No	5	0.97	3	HLA-DPA1*01:03/DPB1*02:01(1) / HLA-DPA1*01:03/DPB1*04:01(1) / HLA-DPA1*02:01/DPB1*01:01(1) /	5	3	0	0	1	1	3	13
NBR_0001152901	CAP / CAP /	378	NF	31.0	30.3	Adult EVs & Adult ES	No	0	0.0	0	NF	0	3	10	0	0	0	0	13
NBR_0001161501	Y_phosphatase / Y_phosphatase /	243	65.1	26.1	25.4		No	82	33.74	0	NF	3	4	0	0	3	3	0	13
NBR_0001164501	Epimerase /	431	83.5	43.2	34.6		No	81	18.79	3	HLA-DPA1*01:03/DPB1*02:01(2) / HLA-DPA1*01:03/DPB1*04:01(1) /	5	2	0	0	1	3	2	13
NBR_0001175101	Pyridoxal_deC /	700	80.4	26.7	27.5		No	78	11.14	0	NF	5	4	0	0	1	3	0	13
NBR_0001182301	-	78	96.0	NF	NF		No	63	80.77	0	NF	5	5	0	0	0	3	0	13
NBR_0001183701	PALP /	315	49.8	26.1	26.1		No	21	6.67	13	HLA-DPA1*01:03/DPB1*02:01(4) / HLA-DPA1*01:03/DPB1*04:01(6) / HLA-DPA1*02:01/DPB1*01:01(1) / HLA-DPA1*03:01/DPB1*04:02(2) /	1	4	0	0	3	1	4	13
NBR_0001184201	-	82	64.6	NF	NF		Yes	55	67.07	0	NF	3	5	3	0	0	2	0	13
NBR_0001186701	Tmp39 /	315	87.7	26.4	28.3		No	88	27.94	0	NF	5	4	0	0	1	3	0	13
NBR_0001191501	Pkinase /	181	80.2	38.7	38.7		No	42	23.2	0	NF	5	3	0	0	3	2	0	13
NBR_0001192101	-	278	80.1	NF	NF		No	65	23.38	0	NF	5	5	0	0	0	3	0	13
NBR_0001194901	-	51	66.6	NF	NF		Yes	33	64.71	0	NF	3	5	3	0	0	2	0	13
NBR_0001197901	-	210	83.7	NF	NF		No	85	40.48	0	NF	5	5	0	0	0	3	0	13
NBR_0001202101	ABC1 / ABC1 /	728	73.9	51.5	51.1		No	71	9.75	20	HLA-DPA1*01:03/DPB1*02:01(13) / HLA-DPA1*02:01/DPB1*01:01(1) / HLA-DPA1*01:03/DPB1*04:01(5) / HLA-DPA1*03:01/DPB1*04:02(1) /	4	1	0	0	1	3	4	13
NBR_0001203501	-	164	82.9	NF	NF		No	57	34.76	0	NF	5	5	0	0	1	2	0	13
NBR_0001210201	-	208	82.9	NF	NF		No	83	39.9	0	NF	5	5	0	0	0	3	0	13
NBR_0001224301	PMP22_Claudin /	250	84.0	NF	NF		No	86	34.4	0	NF	5	5	0	0	0	3	0	13
NBR_0001243201	UPF0669 /	988	61.7	22.5	23.1		Yes	63	6.38	0	NF	3	4	3	0	0	3	0	13
NBR_0001245001	Ion_trans_2 / Ion_trans_2 /	299	81.6	30.3	30.7		No	41	13.71	20	HLA-DPA1*01:03/DPB1*02:01(10) / HLA-DPA1*01:03/DPB1*04:01(9) / HLA-DPA1*02:01/DPB1*01:01(1) /	5	3	0	0	0	2	3	13
NBR_0001259101	Globin /	190	89.8	NF	NF		No	47	24.74	0	NF	5	5	0	0	1	2	0	13
NBR_0001264801	7tm_1 /	308	70.2	25.0	24.5		No	79	25.65	11	HLA-DPA1*01:03/DPB1*02:01(11) /	4	4	0	0	1	3	1	13
NBR_0001272701	MFS_1 /	490	73.6	NF	NF		No	63	12.86	0	NF	4	5	0	0	1	3	0	13
NBR_0001276101	-	100	64.0	NF	NF		Yes	33	33.0	0	NF	3	5	3	0	0	2	0	13
NBR_0001281901	Sugar_tr /	462	75.3	25.0	23.9		No	30	6.49	12	HLA-DPA1*01:03/DPB1*02:01(10) / HLA-DPA1*01:03/DPB1*04:01(1) / HLA-DPA1*02:01/DPB1*01:01(1) /	4	4	0	0	0	2	3	13
NBR_0001293201	-	147	88.2	NF	NF		No	66	44.9	0	NF	5	5	0	0	0	3	0	13
NBR_0001299901	-	103	70.1	NF	NF		No	76	73.79	0	NF	4	5	0	0	1	3	0	13
NBR_0001303901	Aminotran_1_2 /	558	75.1	47.1	46.9		No	89	15.95	9	HLA-DPA1*01:03/DPB1*02:01(4) / HLA-DPA1*01:03/DPB1*04:01(4) / HLA-DPA1*02:01/DPB1*01:01(1) /	4	2	0	0	1	3	3	13
NBR_0001314901	Peptidase_M28 /	896	86.8	33.9	34.0		No	66	7.37	18	HLA-DPA1*01:03/DPB1*02:01(18) /	5	3	0	1	0	3	1	13
NBR_0001322701	Col_cuticle_N /	152	75.5	NF	NF		No	68	44.74	0	NF	4	5	0	0	1	3	0	13
NBR_0001328101	-	128	90.8	NF	NF		No	80	62.5	0	NF	5	5	0	0	0	3	0	13
NBR_0001328201	GBP / GBP_C /	623	85.1	51.4	51.3		No	81	13.0	48	HLA-DPA1*01:03/DPB1*02:01(27) / HLA-DPA1*01:03/DPB1*04:01(17) / HLA-DPA1*03:01/DPB1*04:02(1) / HLA-DPA1*02:01/DPB1*01:01(3) /	5	1	0	0	0	3	4	13
NBR_0001343401	Coiled-coil_56 /	132	78.0	NF	NF		No	66	50.0	0	NF	4	5	0	0	1	3	0	13
NBR_0001348701	Peptidase_S10 / Peptidase_S10 /	406	70.9	36.0	35.8		Yes	51	12.56	0	NF	4	3	3	1	0	2	0	13
NBR_0001357301	AAA_28 /	402	74.8	NF	NF		No	89	22.14	0	NF	4	5	0	0	1	3	0	13
NBR_0001358301	-	71	92.1	NF	NF		No	43	60.56	0	NF	5	5	0	0	1	2	0	13
NBR_0001366301	Astacin /	280	45.1	30.0	29.2		No	82	29.29	0	NF	1	3	0	5	1	3	0	13
NBR_0001368301	Metallophos /	303	84.1	56.1	56.1		No	48	15.84	2	HLA-DPA1*01:03/DPB1*02:01(1) / HLA-DPA1*01:03/DPB1*04:01(1) /	5	1	0	0	3	2	2	13
NBR_0001378701	-	96	74.2	NF	NF		No	64	66.67	0	NF	4	5	0	0	1	3	0	13
NBR_0001388901	RED_N /	230	89.5	41.7	41.7		No	88	38.26	0	NF	5	2	0	0	3	3	0	13
NBR_0001389701	Fz / Frizzled /	533	85.4	38.6	37.7		Yes	38	7.13	0	NF	5	3	3	0	0	2	0	13
NBR_0001396901	-	109	84.8	NF	NF		No	89	81.65	0	NF	5	5	0	0	0	3	0	13
NBR_0001413801	SapB_1 / Metallophos /	445	71.0	32.8	33.4		Yes	61	13.71	0	NF	4	3	3	0	0	3	0	13
NBR_0001414201	MARVEL /	219	86.3	NF	NF		No	89	40.64	0	NF	5	5	0	0	0	3	0	13
NBR_0001417501	-	91	94.5	NF	NF		No	88	96.7	0	NF	5	5	0	0	0	3	0	13
NBR_0001417601	-	67	95.4	NF	NF		No	63	94.03	0	NF	5	5	0	0	0	3	0	13
NBR_0001424401	Peptidase_C1 /	324	61.1	39.5	41.2		No	31	9.57	0	NF	3	2	0	5	1	2	0	13
NBR_0001432301	-	138	89.8	NF	NF		Yes	0	0.0	0	NF	5	5	3	0	0	0	0	13
NBR_0001435501	Motile_Sperm /	126	93.6	NF	NF		No	0	0.0	0	NF	5	5	0	0	3	0	0	13
NBR_0001436201	Glyco_hydro_30 /	365	71.9	40.4	41.6		Yes	0	0.0	9	HLA-DPA1*01:03/DPB1*02:01(4) / HLA-DPA1*01:03/DPB1*04:01(3) / HLA-DPA1*02:01/DPB1*01:01(2) /	4	2	3	0	1	0	3	13
NBR_0001441001	Ground-like /	106	90.0	NF	NF		Yes	0	0.0	0	NF	5	5	3	0	0	0	0	13
NBR_0001442501	TTR-52 /	149	71.7	NF	NF		Yes	0	0.0	0	NF	4	5	3	0	1	0	0	13
NBR_0001446401	Myelin_PLP /	234	69.8	NF	NF		No	0	0.0	0	NF	3	5	0	0	5	0	0	13
NBR_0001467401	Peptidase_S9 /	521	78.6	25.5	24.0		No	0	0.0	3	HLA-DPA1*01:03/DPB1*02:01(1) / HLA-DPA1*01:03/DPB1*04:01(1) / HLA-DPA1*02:01/DPB1*01:01(1) /	4	4	0	1	1	0	3	13
NBR_0001480701	Asp /	376	85.6	49.7	48.5		No	0	0.0	0	NF	5	2	0	5	1	0	0	13
NBR_0001496301	ATP-gua_PtransN / ATP-gua_Ptrans /	382	93.7	44.2	45.4	Adult ES	No	0	0.0	0	NF	5	2	5	0	1	0	0	13
NBR_0001505301	TTR-52 /	145	78.2	NF	NF		Yes	0	0.0	0	NF	4	5	3	0	1	0	0	13
NBR_0001520901	Methyltransf_15 /	608	66.7	NF	NF		No	0	0.0	9	HLA-DPA1*01:03/DPB1*02:01(5) / HLA-DPA1*01:03/DPB1*04:01(1) / HLA-DPA1*02:01/DPB1*01:01(2) / HLA-DPA1*03:01/DPB1*04:02(1) /	3	5	0	0	1	0	4	13
NBR_0001531201	DNA_pol_B_exo1 / DNA_pol_B /	1014	85.6	54.2	53.8		No	56	5.52	11	HLA-DPA1*01:03/DPB1*02:01(6) / HLA-DPA1*01:03/DPB1*04:01(2) / HLA-DPA1*02:01/DPB1*01:01(2) / HLA-DPA1*03:01/DPB1*04:02(1) /	5	1	0	0	1	2	4	13
NBR_0001536501	DB /	159	79.4	NF	NF		No	68	42.77	0	NF	4	5	0	0	1	3	0	13
NBR_0001537501	-	507	65.3	NF	NF		No	57	11.24	0	NF	3	5	0	0	3	2	0	13
NBR_0001543701	p450 /	490	70.0	31.8	34.9		No	25	5.1	7	HLA-DPA1*01:03/DPB1*02:01(3) / HLA-DPA1*01:03/DPB1*04:01(2) / HLA-DPA1*03:01/DPB1*04:02(1) / HLA-DPA1*02:01/DPB1*01:01(1) /	4	3	0	0	1	1	4	13
NBR_0001550201	GST_C_6 /	241	82.8	27.4	28.0		No	69	28.63	0	NF	5	4	0	0	1	3	0	13
NBR_0001556001	HLH /	213	80.9	28.9	29.4		No	76	35.68	0	NF	5	4	0	0	1	3	0	13
NBR_0001556601	Astacin /	286	NF	NF	NF		Yes	0	0.0	0	NF	0	5	3	5	0	0	0	13
NBR_0001561801	DUF229 /	203	54.1	NF	NF		No	72	35.47	0	NF	2	5	0	0	3	3	0	13
NBR_0001572901	-	72	61.1	NF	NF		Yes	45	62.5	0	NF	3	5	3	0	0	2	0	13
NBR_0001587101	DAO / FAO_M / GCV_T / GCV_T_C /	827	82.6	33.6	33.2		No	10	1.21	2	HLA-DPA1*01:03/DPB1*02:01(2) /	5	3	0	0	3	1	1	13
NBR_0001589601	Ferritin /	170	87.6	57.4	58.6	Adult EVs	No	0	0.0	1	HLA-DPA1*01:03/DPB1*02:01(1) /	5	1	5	0	1	0	1	13
NBR_0001598201	HEAT /	178	75.1	NF	NF		No	12	6.74	0	NF	4	5	0	0	3	1	0	13
NBR_0001607001	Astacin /	214	NF	NF	NF		Yes	0	0.0	0	NF	0	5	3	5	0	0	0	13
NBR_0001612701	-	348	80.6	NF	NF		No	64	18.39	0	NF	5	5	0	0	0	3	0	13
NBR_0001623301	Pkinase /	215	64.6	27.9	27.9		No	77	35.81	0	NF	3	4	0	0	3	3	0	13
NBR_0001623601	Innexin /	315	82.5	NF	NF		No	0	0.0	15	HLA-DPA1*01:03/DPB1*02:01(12) / HLA-DPA1*01:03/DPB1*04:01(3) /	5	5	0	0	1	0	2	13
NBR_0001631501	-	150	NF	NF	NF		Yes	0	0.0	0	NF	0	5	3	0	5	0	0	13
NBR_0001632201	-	624	52.8	NF	NF	L3 ES	Yes	0	0.0	0	NF	2	5	5	0	1	0	0	13
NBR_0001632301	-	415	52.9	NF	NF	L3 ES	Yes	0	0.0	0	NF	2	5	5	0	1	0	0	13
NBR_0001637601	Tyrosinase /	515	69.7	30.6	25.4	L3 ES	No	0	0.0	3	HLA-DPA1*01:03/DPB1*02:01(3) /	3	3	5	0	1	0	1	13
NBR_0001637901	-	140	NF	NF	NF		Yes	0	0.0	4	HLA-DPA1*01:03/DPB1*02:01(1) / HLA-DPA1*01:03/DPB1*04:01(1) / HLA-DPA1*02:01/DPB1*01:01(1) / HLA-DPA1*03:01/DPB1*04:02(1) /	0	5	3	0	1	0	4	13
NBR_0001641301	Cyclin_N / Cyclin_C /	364	80.9	43.1	40.4		No	0	0.0	20	HLA-DPA1*01:03/DPB1*02:01(13) / HLA-DPA1*01:03/DPB1*04:01(5) / HLA-DPA1*02:01/DPB1*01:01(2) /	5	2	0	0	3	0	3	13
NBR_0001649201	Neur_chan_LBD /	342	82.8	25.9	28.2		No	0	0.0	5	HLA-DPA1*01:03/DPB1*02:01(2) / HLA-DPA1*01:03/DPB1*04:01(1) / HLA-DPA1*02:01/DPB1*01:01(1) / HLA-DPA1*03:01/DPB1*04:02(1) /	5	4	0	0	0	0	4	13
NBR_0001689701	-	222	85.7	NF	NF		No	0	0.0	0	NF	5	5	0	0	3	0	0	13
NBR_0001712201	Gp-FAR-1 /	238	61.2	NF	NF	L3 ES	No	0	0.0	0	NF	3	5	5	0	0	0	0	13
NBR_0001718001	-	324	80.6	NF	NF		Yes	0	0.0	0	NF	5	5	3	0	0	0	0	13
NBR_0001719001	Annexin / Annexin / Annexin /	366	83.5	33.1	33.5		No	79	21.58	1	HLA-DPA1*01:03/DPB1*02:01(1) /	5	3	0	0	1	3	1	13
NBR_0001738401	7tm_1 /	237	91.7	NF	NF		No	69	29.11	0	NF	5	5	0	0	0	3	0	13
NBR_0001747201	RGS / RGS /	223	82.8	34.2	33.3		Yes	58	26.01	0	NF	5	3	3	0	0	2	0	13
NBR_0001749501	-	214	82.8	NF	NF		No	58	27.1	0	NF	5	5	0	0	1	2	0	13
NBR_0001758301	zf-C3HC4_3 /	77	83.3	NF	NF		No	66	85.71	0	NF	5	5	0	0	0	3	0	13
NBR_0001767801	PhoLip_ATPase_N / Cation_ATPase / PhoLip_ATPase_C /	1130	79.3	48.1	48.1		No	41	3.63	60	HLA-DPA1*01:03/DPB1*02:01(34) / HLA-DPA1*01:03/DPB1*04:01(21) / HLA-DPA1*02:01/DPB1*01:01(4) / HLA-DPA1*03:01/DPB1*04:02(1) /	4	2	0	0	1	2	4	13
NBR_0001768701	-	153	82.4	NF	NF		No	61	39.87	0	NF	5	5	0	0	0	3	0	13
NBR_0001779101	Pkinase /	369	85.4	43.8	43.7		No	75	20.33	0	NF	5	2	0	0	3	3	0	13
NBR_0001782501	Neur_chan_LBD / Neur_chan_memb /	354	84.4	39.4	39.4		No	45	12.71	6	HLA-DPA1*01:03/DPB1*02:01(5) / HLA-DPA1*01:03/DPB1*04:01(1) /	5	3	0	0	1	2	2	13
NBR_0001791801	-	214	84.9	NF	NF		No	70	32.71	0	NF	5	5	0	0	0	3	0	13
NBR_0001807901	Deltameth_res /	116	83.3	NF	NF		No	46	39.66	0	NF	5	5	0	0	1	2	0	13
NBR_0001809201	-	224	83.1	NF	NF		No	62	27.68	0	NF	5	5	0	0	0	3	0	13
NBR_0001813401	BTB /	340	99.3	33.4	33.4		No	77	22.65	1	HLA-DPA1*01:03/DPB1*02:01(1) /	5	3	0	0	1	3	1	13
NBR_0001820001	-	84	89.2	NF	NF		No	82	97.62	0	NF	5	5	0	0	0	3	0	13
NBR_0001844901	-	137	86.0	NF	NF		Yes	0	0.0	0	NF	5	5	3	0	0	0	0	13
NBR_0001854601	CBF_beta /	140	81.4	29.3	29.3		No	0	0.0	3	HLA-DPA1*01:03/DPB1*02:01(1) / HLA-DPA1*02:01/DPB1*01:01(1) / HLA-DPA1*01:03/DPB1*04:01(1) /	5	4	0	0	1	0	3	13
NBR_0001855801	Pkinase /	309	74.4	34.2	34.7		No	0	0.0	3	HLA-DPA1*01:03/DPB1*02:01(1) / HLA-DPA1*02:01/DPB1*01:01(1) / HLA-DPA1*01:03/DPB1*04:01(1) /	4	3	0	0	3	0	3	13
NBR_0001869201	-	178	73.3	NF	NF		Yes	0	0.0	0	NF	4	5	3	0	1	0	0	13
NBR_0001884001	CPG4 /	243	NF	NF	NF		Yes	0	0.0	0	NF	0	5	3	0	5	0	0	13
NBR_0001914901	GST_N / GST_C_3 /	207	59.4	31.9	31.5	Adult ES	No	0	0.0	3	HLA-DPA1*01:03/DPB1*02:01(2) / HLA-DPA1*01:03/DPB1*04:01(1) /	2	3	5	0	1	0	2	13
NBR_0001935401	CRAL_TRIO /	393	80.3	26.7	27.8		No	60	15.27	0	NF	5	4	0	0	1	3	0	13
NBR_0001940301	Amino_oxidase /	535	54.8	25.9	26.3		No	68	12.71	3	HLA-DPA1*01:03/DPB1*02:01(1) / HLA-DPA1*01:03/DPB1*04:01(1) / HLA-DPA1*02:01/DPB1*01:01(1) /	2	4	0	0	1	3	3	13
NBR_0001941301	-	163	63.8	NF	NF		Yes	6	3.68	0	NF	3	5	3	0	1	1	0	13
NBR_0001952701	-	101	62.2	NF	NF		No	59	58.42	0	NF	3	5	0	0	3	2	0	13
NBR_0001958201	Ion_trans_2 / Ion_trans_2 /	357	78.2	29.1	27.5		No	59	16.53	20	HLA-DPA1*01:03/DPB1*02:01(12) / HLA-DPA1*01:03/DPB1*04:01(7) / HLA-DPA1*02:01/DPB1*01:01(1) /	4	4	0	0	0	2	3	13
NBR_0001966201	Peptidase_C2 / Calpain_III / Calpain_III /	185	76.3	38.5	37.3		No	53	28.65	0	NF	4	3	0	3	1	2	0	13
NBR_0001969901	Lipase_2 / Lipase_2 /	314	78.5	NF	NF		No	60	19.11	0	NF	4	5	0	0	1	3	0	13
NBR_0001975101	7TM_GPCR_Srw /	310	93.5	NF	NF		No	69	22.26	0	NF	5	5	0	0	0	3	0	13
NBR_0001975201	GDPD /	361	76.9	27.0	28.0		No	73	20.22	1	HLA-DPA1*01:03/DPB1*02:01(1) /	4	4	0	0	1	3	1	13
NBR_0001976301	TTR-52 /	140	65.8	NF	NF		Yes	24	17.14	0	NF	3	5	3	0	1	1	0	13
NBR_0002008501	NNMT_PNMT_TEMT /	273	65.0	25.5	NF		No	66	24.18	5	HLA-DPA1*01:03/DPB1*02:01(4) / HLA-DPA1*01:03/DPB1*04:01(1) /	3	4	0	0	1	3	2	13
NBR_0002015001	O-FucT /	298	63.1	30.4	30.4		No	69	23.15	4	HLA-DPA1*01:03/DPB1*02:01(2) / HLA-DPA1*01:03/DPB1*04:01(1) / HLA-DPA1*02:01/DPB1*01:01(1) /	3	3	0	0	1	3	3	13
NBR_0002015901	-	74	81.8	NF	NF		No	68	91.89	0	NF	5	5	0	0	0	3	0	13
NBR_0002016701	Gal-bind_lectin / Gal-bind_lectin /	224	91.5	35.0	34.7		No	87	38.84	1	HLA-DPA1*01:03/DPB1*02:01(1) /	5	3	0	0	1	3	1	13
NBR_0002020701	Annexin / Annexin / Annexin / Annexin /	321	90.0	43.8	43.1		No	31	9.66	7	HLA-DPA1*01:03/DPB1*02:01(3) / HLA-DPA1*01:03/DPB1*04:01(3) / HLA-DPA1*02:01/DPB1*01:01(1) /	5	2	0	0	1	2	3	13
NBR_0002024001	-	153	82.4	NF	NF		No	61	39.87	0	NF	5	5	0	0	0	3	0	13
NBR_0002024301	Smg8_Smg9 /	454	72.9	NF	NF		No	66	14.54	0	NF	4	5	0	0	1	3	0	13
NBR_0002032601	-	215	75.3	NF	NF		No	79	36.74	0	NF	4	5	0	0	1	3	0	13
NBR_0002034401	Astacin /	438	NF	NF	NF		Yes	0	0.0	0	NF	0	5	3	5	0	0	0	13
NBR_0002077501	Mito_carr / Mito_carr / Mito_carr /	272	76.2	37.2	35.8		No	0	0.0	5	HLA-DPA1*01:03/DPB1*02:01(2) / HLA-DPA1*01:03/DPB1*04:01(1) / HLA-DPA1*02:01/DPB1*01:01(2) /	4	3	0	0	3	0	3	13
NBR_0002103701	-	101	89.4	NF	NF		Yes	0	0.0	0	NF	5	5	3	0	0	0	0	13
NBR_0002103801	Propep_M14 / Peptidase_M14 /	487	80.0	32.7	33.4		Yes	0	0.0	0	NF	5	3	3	1	1	0	0	13
NBR_0002105001	NPA / NPA / NPA / NPA / NPA / NPA / NPA / NPA /	847	50.1	NF	NF	Adult ES	No	0	0.0	0	NF	2	5	5	0	1	0	0	13
NBR_0002120701	-	56	70.2	NF	NF		Yes	0	0.0	1	HLA-DPA1*01:03/DPB1*02:01(1) /	4	5	3	0	0	0	1	13
NBR_0002122201	Ground-like /	94	88.5	NF	NF		Yes	0	0.0	0	NF	5	5	3	0	0	0	0	13
NBR_0002147101	RRM_1 / RRM_1 /	266	93.8	36.4	36.4		No	0	0.0	7	HLA-DPA1*01:03/DPB1*04:01(2) / HLA-DPA1*01:03/DPB1*02:01(2) / HLA-DPA1*02:01/DPB1*01:01(2) / HLA-DPA1*03:01/DPB1*04:02(1) /	5	3	0	0	1	0	4	13
NBR_0002166701	TTR-52 /	129	78.2	NF	NF		Yes	0	0.0	0	NF	4	5	3	0	1	0	0	13
NBR_0002178801	Innexin /	146	91.5	NF	NF		No	0	0.0	0	NF	5	5	0	0	3	0	0	13
NBR_0002195901	RRM_1 / RRM_1 /	201	92.9	37.8	37.8		No	0	0.0	7	HLA-DPA1*01:03/DPB1*04:01(2) / HLA-DPA1*01:03/DPB1*02:01(2) / HLA-DPA1*02:01/DPB1*01:01(2) / HLA-DPA1*03:01/DPB1*04:02(1) /	5	3	0	0	1	0	4	13
NBR_0002237601	-	88	75.0	NF	NF		Yes	0	0.0	0	NF	4	5	3	0	1	0	0	13
NBR_0002255301	-	183	NF	NF	NF		Yes	0	0.0	0	NF	0	5	3	0	5	0	0	13
NBR_0000013001	-	132	76.5	NF	NF		No	32	24.24	0	NF	4	5	0	0	1	2	0	12
NBR_0000013701	UPF0016 / UPF0016 /	276	75.4	57.1	58.8		Yes	17	6.16	15	HLA-DPA1*01:03/DPB1*02:01(12) / HLA-DPA1*01:03/DPB1*04:01(3) /	4	1	3	0	1	1	2	12
NBR_0000015601	Choline_kinase /	353	69.1	36.8	37.1		No	51	14.45	3	HLA-DPA1*01:03/DPB1*02:01(1) / HLA-DPA1*01:03/DPB1*04:01(1) / HLA-DPA1*02:01/DPB1*01:01(1) /	3	3	0	0	1	2	3	12
NBR_0000016501	Alk_phosphatase / Alk_phosphatase /	535	54.6	32.5	31.6		Yes	32	5.98	2	HLA-DPA1*01:03/DPB1*02:01(1) / HLA-DPA1*01:03/DPB1*04:01(1) /	2	3	3	0	0	2	2	12
NBR_0000021701	Pkinase / Ribonuc_2-5A /	420	83.5	58.2	58.8		No	40	9.52	3	HLA-DPA1*01:03/DPB1*02:01(1) / HLA-DPA1*01:03/DPB1*04:01(1) / HLA-DPA1*02:01/DPB1*01:01(1) /	5	1	0	0	1	2	3	12
NBR_0000030701	MOR2-PAG1_C /	488	81.3	28.5	28.9		No	40	8.2	0	NF	5	4	0	0	1	2	0	12
NBR_0000037101	-	85	78.8	NF	NF		No	51	60.0	0	NF	4	5	0	0	1	2	0	12
NBR_0000037201	HLH /	184	83.7	27.3	27.3		No	42	22.83	0	NF	5	4	0	0	1	2	0	12
NBR_0000038301	7tm_1 /	354	73.3	27.6	22.0		No	45	12.71	2	HLA-DPA1*01:03/DPB1*02:01(1) / HLA-DPA1*01:03/DPB1*04:01(1) /	4	4	0	0	0	2	2	12
NBR_0000044401	-	139	97.1	NF	NF		No	27	19.42	0	NF	5	5	0	0	1	1	0	12
NBR_0000047001	ABC_membrane / ABC_tran /	633	82.3	43.7	43.1		No	44	6.95	2	HLA-DPA1*01:03/DPB1*02:01(1) / HLA-DPA1*01:03/DPB1*04:01(1) /	5	2	0	0	1	2	2	12
NBR_0000049801	7tm_1 /	235	80.9	NF	NF		No	33	14.04	0	NF	5	5	0	0	0	2	0	12
NBR_0000070301	-	76	96.0	NF	NF		No	47	61.84	0	NF	5	5	0	0	0	2	0	12
NBR_0000076701	-	95	69.4	NF	NF		Yes	29	30.53	0	NF	3	5	3	0	0	1	0	12
NBR_0000081601	Astacin /	138	49.5	33.3	34.5		No	42	30.43	0	NF	1	3	0	5	1	2	0	12
NBR_0000088701	WD40 / WD40 / WD40 / WD40 /	343	71.6	31.7	31.4		No	37	10.79	0	NF	4	3	0	0	3	2	0	12
NBR_0000096301	Beta-lactamase /	305	75.0	NF	NF		No	50	16.39	0	NF	4	5	0	0	1	2	0	12
NBR_0000096701	Amidase /	530	87.1	40.7	24.5		No	11	2.08	5	HLA-DPA1*01:03/DPB1*02:01(5) /	5	2	0	0	3	1	1	12
NBR_0000105101	Beta-lactamase /	413	69.3	NF	NF		No	8	1.94	0	NF	3	5	0	0	3	1	0	12
NBR_0000106301	Pkinase /	191	83.5	36.7	36.7		No	28	14.66	0	NF	5	3	0	0	3	1	0	12
NBR_0000111501	-	866	75.5	NF	NF		No	43	4.97	0	NF	4	5	0	0	1	2	0	12
NBR_0000113901	ABC_membrane / ABC_tran / ABC_membrane /	821	70.6	43.7	43.5		No	56	6.82	29	HLA-DPA1*01:03/DPB1*02:01(18) / HLA-DPA1*01:03/DPB1*04:01(10) / HLA-DPA1*02:01/DPB1*01:01(1) /	4	2	0	0	1	2	3	12
NBR_0000116301	UDPGT /	584	54.6	NF	NF		Yes	33	5.65	0	NF	2	5	3	0	0	2	0	12
NBR_0000121001	Ras /	181	97.7	71.5	71.5		No	0	0.0	4	HLA-DPA1*01:03/DPB1*02:01(1) / HLA-DPA1*01:03/DPB1*04:01(1) / HLA-DPA1*02:01/DPB1*01:01(1) / HLA-DPA1*03:01/DPB1*04:02(1) /	5	0	0	0	3	0	4	12
NBR_0000122701	Neur_chan_memb /	147	60.5	42.2	42.2		No	33	22.45	5	HLA-DPA1*01:03/DPB1*02:01(2) / HLA-DPA1*01:03/DPB1*04:01(1) / HLA-DPA1*02:01/DPB1*01:01(1) / HLA-DPA1*03:01/DPB1*04:02(1) /	3	2	0	0	1	2	4	12
NBR_0000122901	-	198	85.8	NF	NF		No	59	29.8	0	NF	5	5	0	0	0	2	0	12
NBR_0000128801	7TM_GPCR_Srsx /	199	64.8	NF	NF		No	13	6.53	0	NF	3	5	0	0	3	1	0	12
NBR_0000137001	Glyco_trans_2_3 /	287	91.6	NF	NF		No	6	2.09	0	NF	5	5	0	0	1	1	0	12
NBR_0000139501	-	145	75.3	NF	NF		No	54	37.24	0	NF	4	5	0	0	1	2	0	12
NBR_0000139701	Asn_synthase /	381	83.8	42.6	42.3		No	26	6.82	3	HLA-DPA1*01:03/DPB1*02:01(1) / HLA-DPA1*01:03/DPB1*04:01(1) / HLA-DPA1*02:01/DPB1*01:01(1) /	5	2	0	0	1	1	3	12
NBR_0000144501	MCM_OB / MCM / MCM_lid /	666	84.6	61.8	61.3		No	0	0.0	5	HLA-DPA1*01:03/DPB1*02:01(2) / HLA-DPA1*01:03/DPB1*04:01(1) / HLA-DPA1*02:01/DPB1*01:01(1) / HLA-DPA1*03:01/DPB1*04:02(1) /	5	0	0	0	3	0	4	12
NBR_0000144801	DSPc /	153	73.9	47.2	46.9		No	23	15.03	13	HLA-DPA1*01:03/DPB1*02:01(3) / HLA-DPA1*01:03/DPB1*04:01(4) / HLA-DPA1*02:01/DPB1*01:01(3) / HLA-DPA1*03:01/DPB1*04:02(3) /	4	2	0	0	1	1	4	12
NBR_0000147201	SAM_2 / SOAR /	344	89.7	31.3	31.1		No	14	4.07	0	NF	5	3	0	0	3	1	0	12
NBR_0000167001	Ctr /	110	71.2	NF	NF		No	43	39.09	0	NF	4	5	0	0	1	2	0	12
NBR_0000178201	Metallophos /	394	79.0	45.4	45.1		No	54	13.71	4	HLA-DPA1*01:03/DPB1*02:01(1) / HLA-DPA1*01:03/DPB1*04:01(1) / HLA-DPA1*02:01/DPB1*01:01(1) / HLA-DPA1*03:01/DPB1*04:02(1) /	4	2	0	0	0	2	4	12
NBR_0000184101	GDA1_CD39 / GDA1_CD39 /	463	73.9	34.3	35.0		No	54	11.66	2	HLA-DPA1*01:03/DPB1*02:01(1) / HLA-DPA1*01:03/DPB1*04:01(1) /	4	3	0	0	1	2	2	12
NBR_0000194901	EcKinase /	222	83.8	NF	NF		No	32	14.41	0	NF	5	5	0	0	0	2	0	12
NBR_0000201601	SNF /	403	87.8	27.7	28.0		No	37	9.18	0	NF	5	4	0	0	1	2	0	12
NBR_0000204101	-	72	96.8	NF	NF		No	5	6.94	0	NF	5	5	0	0	1	1	0	12
NBR_0000224401	Smg8_Smg9 /	150	90.0	26.6	26.6		No	54	36.0	0	NF	5	4	0	0	1	2	0	12
NBR_0000230501	ANF_receptor /	379	75.2	23.0	23.4		No	7	1.85	3	HLA-DPA1*01:03/DPB1*02:01(1) / HLA-DPA1*01:03/DPB1*04:01(1) / HLA-DPA1*02:01/DPB1*01:01(1) /	4	4	0	0	0	1	3	12
NBR_0000234701	TTR-52 /	128	47.2	NF	NF		Yes	45	35.16	0	NF	1	5	3	0	1	2	0	12
NBR_0000255001	IFRD /	282	73.6	NF	NF		No	41	14.54	0	NF	4	5	0	0	1	2	0	12
NBR_0000256901	Zona_pellucida /	326	82.2	NF	NF		No	19	5.83	0	NF	5	5	0	0	1	1	0	12
NBR_0000260801	-	111	80.3	NF	NF		No	49	44.14	0	NF	5	5	0	0	0	2	0	12
NBR_0000264201	GST_N / GST_C_3 /	180	63.4	32.5	29.6		No	59	32.78	14	HLA-DPA1*01:03/DPB1*02:01(8) / HLA-DPA1*01:03/DPB1*04:01(2) / HLA-DPA1*02:01/DPB1*01:01(4) /	3	3	0	0	1	2	3	12
NBR_0000264401	Ribonuc_red_sm /	366	85.0	72.2	69.5		No	0	0.0	12	HLA-DPA1*01:03/DPB1*02:01(9) / HLA-DPA1*01:03/DPB1*04:01(3) /	5	0	0	0	5	0	2	12
NBR_0000273401	-	269	87.7	NF	NF		No	54	20.07	0	NF	5	5	0	0	0	2	0	12
NBR_0000285801	ESSS /	127	92.6	NF	NF		No	53	41.73	0	NF	5	5	0	0	0	2	0	12
NBR_0000298801	-	161	92.4	NF	NF		No	39	24.22	0	NF	5	5	0	0	0	2	0	12
NBR_0000324001	Dynamitin / Dynamitin /	278	73.5	NF	NF		No	38	13.67	0	NF	4	5	0	0	1	2	0	12
NBR_0000337201	CHIP_TPR_N / U-box /	190	81.2	42.4	41.3		No	53	27.89	0	NF	5	2	0	0	3	2	0	12
NBR_0000372101	-	110	85.2	34.5	35.5		No	58	52.73	1	HLA-DPA1*01:03/DPB1*02:01(1) /	5	3	0	0	1	2	1	12
NBR_0000375101	CARD /	76	89.2	NF	NF		No	28	36.84	0	NF	5	5	0	0	1	1	0	12
NBR_0000404701	NAD_binding_10 /	166	71.3	36.0	37.3		No	43	25.9	7	HLA-DPA1*01:03/DPB1*02:01(4) / HLA-DPA1*01:03/DPB1*04:01(3) /	4	3	0	0	1	2	2	12
NBR_0000423301	Col_cuticle_N /	111	75.9	NF	NF		No	35	31.53	0	NF	4	5	0	0	1	2	0	12
NBR_0000424301	-	63	84.3	NF	NF		No	57	90.48	0	NF	5	5	0	0	0	2	0	12
NBR_0000425101	-	67	80.7	NF	NF		No	57	85.07	0	NF	5	5	0	0	0	2	0	12
NBR_0000437801	-	85	88.2	NF	NF		No	29	34.12	0	NF	5	5	0	0	1	1	0	12
NBR_0000442101	CAF1 / CAF1 /	255	89.5	47.1	47.1		No	36	14.12	0	NF	5	2	0	0	3	2	0	12
NBR_0000461601	Ion_trans /	202	82.5	48.8	48.8		No	46	22.77	8	HLA-DPA1*01:03/DPB1*02:01(6) / HLA-DPA1*01:03/DPB1*04:01(2) /	5	2	0	0	1	2	2	12
NBR_0000482301	-	210	50.0	NF	NF		Yes	31	14.76	0	NF	2	5	3	0	0	2	0	12
NBR_0000497101	-	123	93.4	NF	NF		No	34	27.64	0	NF	5	5	0	0	0	2	0	12
NBR_0000498801	-	55	81.6	NF	NF		No	53	96.36	0	NF	5	5	0	0	0	2	0	12
NBR_0000501901	-	123	93.4	NF	NF		No	34	27.64	0	NF	5	5	0	0	0	2	0	12
NBR_0000507601	-	117	81.1	NF	NF		No	54	46.15	0	NF	5	5	0	0	0	2	0	12
NBR_0000508501	Arrestin_C /	143	80.4	NF	NF		No	45	31.47	0	NF	5	5	0	0	0	2	0	12
NBR_0000537401	Y_phosphatase /	161	71.3	33.0	34.6		No	59	36.65	0	NF	4	3	0	0	3	2	0	12
NBR_0000562401	EMP70 /	634	89.0	63.8	63.8		Yes	0	0.0	12	HLA-DPA1*01:03/DPB1*02:01(8) / HLA-DPA1*01:03/DPB1*04:01(3) / HLA-DPA1*02:01/DPB1*01:01(1) /	5	0	3	0	1	0	3	12
NBR_0000563801	-	358	80.1	NF	NF		No	50	13.97	0	NF	5	5	0	0	0	2	0	12
NBR_0000569701	Pmp3 /	59	94.9	NF	NF		No	6	10.17	0	NF	5	5	0	0	1	1	0	12
NBR_0000581701	-	337	77.2	NF	NF		No	59	17.51	0	NF	4	5	0	0	1	2	0	12
NBR_0000586901	TTR-52 /	160	41.3	NF	NF		Yes	56	35.0	0	NF	1	5	3	0	1	2	0	12
NBR_0000587401	DUF273 /	322	72.0	NF	NF		No	31	9.63	0	NF	4	5	0	0	1	2	0	12
NBR_0000613501	Amidinotransf /	290	52.4	NF	NF		No	32	11.03	0	NF	2	5	0	0	3	2	0	12
NBR_0000622201	IBN_N / Xpo1 / CRM1_repeat / CRM1_repeat_2 / CRM1_repeat_3 / CRM1_C /	1058	96.4	53.5	54.0		No	24	2.27	41	HLA-DPA1*01:03/DPB1*02:01(23) / HLA-DPA1*01:03/DPB1*04:01(9) / HLA-DPA1*03:01/DPB1*04:02(4) / HLA-DPA1*02:01/DPB1*01:01(5) /	5	1	0	0	1	1	4	12
NBR_0000630401	PQQ_2 / EMC1_C / EMC1_C /	839	53.4	27.5	26.9		Yes	10	1.19	4	HLA-DPA1*01:03/DPB1*02:01(4) /	2	4	3	0	1	1	1	12
NBR_0000655501	-	130	77.0	NF	NF		No	37	28.46	0	NF	4	5	0	0	1	2	0	12
NBR_0000665501	Tyrosinase /	330	86.9	26.2	26.3		No	54	16.36	0	NF	5	4	0	0	1	2	0	12
NBR_0000665801	Cytochrom_B561 /	266	93.9	33.4	32.6		No	36	13.53	1	HLA-DPA1*01:03/DPB1*02:01(1) /	5	3	0	0	1	2	1	12
NBR_0000676301	Branch /	436	45.6	26.8	26.0		No	37	8.49	3	HLA-DPA1*01:03/DPB1*02:01(2) / HLA-DPA1*02:01/DPB1*01:01(1) /	1	4	0	0	3	2	2	12
NBR_0000677001	Sugar_tr /	500	74.2	28.0	29.0		No	34	6.8	1	HLA-DPA1*01:03/DPB1*02:01(1) /	4	4	0	0	1	2	1	12
NBR_0000677601	HAD_2 /	215	75.8	NF	NF		No	31	14.42	0	NF	4	5	0	0	1	2	0	12
NBR_0000691501	DUF2650 /	103	59.7	NF	NF		Yes	49	47.57	0	NF	2	5	3	0	0	2	0	12
NBR_0000697801	Ion_trans /	296	62.1	31.1	32.0		No	46	15.54	32	HLA-DPA1*01:03/DPB1*02:01(14) / HLA-DPA1*01:03/DPB1*04:01(8) / HLA-DPA1*02:01/DPB1*01:01(5) / HLA-DPA1*03:01/DPB1*04:02(5) /	3	3	0	0	0	2	4	12
NBR_0000726301	Ly-6_related /	120	88.6	NF	NF		No	36	30.0	0	NF	5	5	0	0	0	2	0	12
NBR_0000730201	Methyltransf_21 /	234	62.5	NF	NF		No	16	6.84	0	NF	3	5	0	0	3	1	0	12
NBR_0000730301	Methyltransf_21 /	188	61.1	NF	NF		No	26	13.83	0	NF	3	5	0	0	3	1	0	12
NBR_0000730601	MOLO1 /	126	83.7	NF	NF		No	42	33.33	0	NF	5	5	0	0	0	2	0	12
NBR_0000747201	Snapin_Pallidin /	83	76.8	NF	NF		No	39	46.99	0	NF	4	5	0	0	1	2	0	12
NBR_0000749201	Acyl_transf_3 /	501	48.3	NF	25.8		Yes	28	5.59	36	HLA-DPA1*01:03/DPB1*02:01(23) / HLA-DPA1*01:03/DPB1*04:01(12) / HLA-DPA1*02:01/DPB1*01:01(1) /	1	4	3	0	0	1	3	12
NBR_0000753701	Glyco_hydro_31 / Glyco_hydro_31 /	587	60.2	38.4	38.5		No	40	6.81	2	HLA-DPA1*01:03/DPB1*02:01(2) /	3	3	0	0	3	2	1	12
NBR_0000757101	-	413	85.9	NF	NF		No	53	12.83	0	NF	5	5	0	0	0	2	0	12
NBR_0000762101	Arginase /	316	71.5	32.5	34.2		No	10	3.16	6	HLA-DPA1*01:03/DPB1*02:01(4) / HLA-DPA1*01:03/DPB1*04:01(1) / HLA-DPA1*02:01/DPB1*01:01(1) /	4	3	0	0	1	1	3	12
NBR_0000763901	HlyIII /	317	70.7	35.6	35.9		No	38	11.99	0	NF	4	3	0	0	3	2	0	12
NBR_0000768301	EB / EB / Kunitz_BPTI / Kunitz_BPTI / Lustrin_cystein / Kunitz_BPTI / Lustrin_cystein / Kunitz_BPTI / Lustrin_cystein / Kunitz_BPTI / Lustrin_cystein / Lustrin_cystein / Lustrin_cystein / Lustrin_cystein / Lustrin_cystein / EB / EB / Lustrin_cystein / Lustrin_cystein / Lustrin_cystein /	1509	78.1	NF	NF		Yes	0	0.0	0	NF	4	5	3	0	0	0	0	12
NBR_0000776701	-	168	75.0	NF	NF		No	44	26.19	0	NF	4	5	0	0	1	2	0	12
NBR_0000785001	Lig_chan-Glu_bd / Lig_chan /	554	91.4	43.6	43.6		No	33	5.96	7	HLA-DPA1*01:03/DPB1*02:01(5) / HLA-DPA1*02:01/DPB1*01:01(1) / HLA-DPA1*01:03/DPB1*04:01(1) /	5	2	0	0	0	2	3	12
NBR_0000795601	Myosin_head / Myosin_tail_1 /	1965	60.9	46.2	46.2		No	44	2.24	3	HLA-DPA1*01:03/DPB1*02:01(2) / HLA-DPA1*02:01/DPB1*01:01(1) /	3	2	0	0	3	2	2	12
NBR_0000796601	DUF1758 /	265	66.2	NF	NF		No	47	17.74	0	NF	3	5	0	1	1	2	0	12
NBR_0000812601	Claudin_2 /	171	100.0	27.6	27.6		No	56	32.75	0	NF	5	4	0	0	1	2	0	12
NBR_0000816201	DnaJ / Sec63 /	472	84.6	39.6	39.4		No	36	7.63	1	HLA-DPA1*01:03/DPB1*02:01(1) /	5	3	0	0	1	2	1	12
NBR_0000818901	p450 /	505	81.5	42.6	42.4		No	18	3.56	18	HLA-DPA1*01:03/DPB1*02:01(9) / HLA-DPA1*01:03/DPB1*04:01(4) / HLA-DPA1*02:01/DPB1*01:01(4) / HLA-DPA1*03:01/DPB1*04:02(1) /	5	2	0	0	0	1	4	12
NBR_0000824801	DUF2012 /	217	88.6	44.3	44.3		Yes	12	5.53	0	NF	5	2	3	0	1	1	0	12
NBR_0000844101	DUF4588 /	191	94.3	NF	NF		No	47	24.61	0	NF	5	5	0	0	0	2	0	12
NBR_0000844301	Globin /	159	67.0	NF	NF		No	57	35.85	2	HLA-DPA1*01:03/DPB1*02:01(2) /	3	5	0	0	1	2	1	12
NBR_0000845001	FAD_binding_3 /	445	82.7	48.1	49.1		No	9	2.02	4	HLA-DPA1*01:03/DPB1*02:01(1) / HLA-DPA1*01:03/DPB1*04:01(1) / HLA-DPA1*02:01/DPB1*01:01(1) / HLA-DPA1*03:01/DPB1*04:02(1) /	5	2	0	0	0	1	4	12
NBR_0000851001	-	101	89.1	NF	NF		No	20	19.8	0	NF	5	5	0	0	1	1	0	12
NBR_0000852201	-	97	72.1	NF	NF		No	53	54.64	0	NF	4	5	0	0	1	2	0	12
NBR_0000861301	Peptidase_C13 /	420	54.6	38.1	39.1		Yes	57	13.57	0	NF	2	3	3	1	1	2	0	12
NBR_0000861701	-	99	57.7	NF	NF		No	56	56.57	0	NF	2	5	0	0	3	2	0	12
NBR_0000864001	-	190	83.0	NF	NF		No	28	14.74	0	NF	5	5	0	0	1	1	0	12
NBR_0000864101	ANF_receptor /	266	60.8	28.4	25.9		Yes	21	7.89	0	NF	3	4	3	0	1	1	0	12
NBR_0000873601	Mito_carr / Mito_carr / Mito_carr /	302	94.4	55.1	54.3		No	24	7.95	6	HLA-DPA1*01:03/DPB1*02:01(5) / HLA-DPA1*01:03/DPB1*04:01(1) /	5	1	0	0	3	1	2	12
NBR_0000878301	Crust_neurohorm /	106	53.1	NF	NF		Yes	58	54.72	0	NF	2	5	3	0	0	2	0	12
NBR_0000885101	Neur_chan_LBD /	291	71.1	26.0	24.6		Yes	28	9.62	0	NF	4	4	3	0	0	1	0	12
NBR_0000888301	Acetyltransf_18 /	321	56.9	NF	NF		No	49	15.26	0	NF	2	5	0	0	3	2	0	12
NBR_0000897201	Beta-lactamase /	336	84.9	NF	NF		No	0	0.0	1	HLA-DPA1*01:03/DPB1*02:01(1) /	5	5	0	0	1	0	1	12
NBR_0000899901	Neuralized /	234	84.7	33.6	32.9		No	20	8.55	3	HLA-DPA1*01:03/DPB1*02:01(2) / HLA-DPA1*01:03/DPB1*04:01(1) /	5	3	0	0	1	1	2	12
NBR_0000901101	ADH_N / ADH_zinc_N_2 /	367	74.5	37.6	39.0		No	9	2.45	3	HLA-DPA1*01:03/DPB1*02:01(1) / HLA-DPA1*01:03/DPB1*04:01(1) / HLA-DPA1*02:01/DPB1*01:01(1) /	4	3	0	0	1	1	3	12
NBR_0000901301	Astacin /	225	40.0	32.8	33.9		No	54	24.0	0	NF	1	3	0	5	1	2	0	12
NBR_0000903101	SDF / SDF /	360	56.9	39.8	37.8		No	33	9.17	12	HLA-DPA1*01:03/DPB1*02:01(7) / HLA-DPA1*01:03/DPB1*04:01(2) / HLA-DPA1*03:01/DPB1*04:02(1) / HLA-DPA1*02:01/DPB1*01:01(2) /	2	3	0	0	1	2	4	12
NBR_0000904001	WD40 / WD40 / WD40 /	328	94.8	44.6	45.2		No	21	6.4	7	HLA-DPA1*01:03/DPB1*02:01(5) / HLA-DPA1*02:01/DPB1*01:01(1) / HLA-DPA1*01:03/DPB1*04:01(1) /	5	2	0	0	1	1	3	12
NBR_0000907801	Neur_chan_LBD / Neur_chan_memb /	344	78.2	32.7	33.6		No	57	16.57	20	HLA-DPA1*01:03/DPB1*02:01(14) / HLA-DPA1*01:03/DPB1*04:01(6) /	4	3	0	0	1	2	2	12
NBR_0000914301	Lipase_GDSL /	368	79.8	41.7	39.3		Yes	31	8.42	0	NF	4	2	3	0	1	2	0	12
NBR_0000920801	Trehalase /	485	79.5	37.5	37.9		No	11	2.27	3	HLA-DPA1*01:03/DPB1*02:01(1) / HLA-DPA1*01:03/DPB1*04:01(1) / HLA-DPA1*02:01/DPB1*01:01(1) /	4	3	0	0	1	1	3	12
NBR_0000922401	iPGM_N /	338	87.6	NF	NF		No	25	7.4	0	NF	5	5	0	0	1	1	0	12
NBR_0000922501	Aa_trans /	161	90.9	NF	NF		No	4	2.48	0	NF	5	5	0	0	1	1	0	12
NBR_0000926101	Lectin_C /	177	NF	24.6	23.9	Adult ES	Yes	0	0.0	0	NF	0	4	5	0	3	0	0	12
NBR_0000937601	TTR-52 /	92	59.2	NF	NF		Yes	6	6.52	0	NF	2	5	3	0	1	1	0	12
NBR_0000942101	T6PP_N /	414	83.8	NF	NF		No	16	3.86	1	HLA-DPA1*01:03/DPB1*02:01(1) /	5	5	0	0	0	1	1	12
NBR_0000950101	-	89	54.0	NF	NF		Yes	40	44.94	0	NF	2	5	3	0	0	2	0	12
NBR_0000962101	DUF1682 /	410	78.5	43.8	43.2		Yes	56	13.66	0	NF	4	2	3	0	1	2	0	12
NBR_0000965001	Sulfate_transp /	565	73.7	34.1	35.4		No	20	3.54	18	HLA-DPA1*01:03/DPB1*02:01(12) / HLA-DPA1*01:03/DPB1*04:01(5) / HLA-DPA1*02:01/DPB1*01:01(1) /	4	3	0	0	1	1	3	12
NBR_0000968801	CPSase_sm_chain / GATase / CPSase_L_D2 / CPSase_L_D3 / CPSase_L_D2 / MGS / Amidohydro_1 / OTCace_N / OTCace /	2206	82.3	56.5	56.1		No	25	1.13	24	HLA-DPA1*01:03/DPB1*02:01(12) / HLA-DPA1*01:03/DPB1*04:01(9) / HLA-DPA1*02:01/DPB1*01:01(2) / HLA-DPA1*03:01/DPB1*04:02(1) /	5	1	0	0	1	1	4	12
NBR_0000985601	-	71	64.9	NF	NF		Yes	29	40.85	0	NF	3	5	3	0	0	1	0	12
NBR_0000992401	AMP-binding /	398	53.7	23.8	26.6		Yes	54	13.57	0	NF	2	4	3	0	1	2	0	12
NBR_0000997901	Pkinase /	255	75.5	34.3	41.2		No	59	23.14	4	HLA-DPA1*01:03/DPB1*02:01(2) / HLA-DPA1*01:03/DPB1*04:01(1) / HLA-DPA1*02:01/DPB1*01:01(1) /	4	2	0	0	1	2	3	12
NBR_0001005501	-	176	71.5	NF	NF		No	50	28.41	0	NF	4	5	0	0	1	2	0	12
NBR_0001027601	Peptidase_M13_N / Peptidase_M13 / Peptidase_M13 /	659	59.1	31.2	31.7		Yes	45	6.83	0	NF	2	3	3	1	1	2	0	12
NBR_0001028101	-	116	80.5	NF	NF		No	29	25.0	0	NF	5	5	0	0	1	1	0	12
NBR_0001029101	Sulfatase / Sulfatase_C /	560	63.8	30.5	29.6		Yes	52	9.29	0	NF	3	3	3	0	1	2	0	12
NBR_0001029501	-	157	80.8	NF	NF		No	30	19.11	0	NF	5	5	0	0	0	2	0	12
NBR_0001030301	TauE /	341	75.1	NF	NF		No	48	14.08	0	NF	4	5	0	0	1	2	0	12
NBR_0001031101	-	340	88.5	55.4	53.9		No	47	13.82	34	HLA-DPA1*01:03/DPB1*02:01(20) / HLA-DPA1*01:03/DPB1*04:01(13) / HLA-DPA1*02:01/DPB1*01:01(1) /	5	1	0	0	1	2	3	12
NBR_0001031201	Branch /	338	51.4	25.9	26.5		No	32	9.47	1	HLA-DPA1*01:03/DPB1*02:01(1) /	2	4	0	0	3	2	1	12
NBR_0001038501	Neur_chan_LBD / Neur_chan_LBD / Neur_chan_memb /	289	71.6	32.6	34.3		Yes	18	6.23	0	NF	4	3	3	0	1	1	0	12
NBR_0001050501	BORCS6 /	160	74.5	NF	NF		No	44	27.5	0	NF	4	5	0	0	1	2	0	12
NBR_0001054401	TTR-52 /	108	79.7	NF	NF		No	54	50.0	0	NF	4	5	0	0	1	2	0	12
NBR_0001054901	V-ATPase_C /	415	86.9	54.8	54.3		No	54	13.01	14	HLA-DPA1*01:03/DPB1*02:01(9) / HLA-DPA1*01:03/DPB1*04:01(4) / HLA-DPA1*02:01/DPB1*01:01(1) /	5	1	0	0	1	2	3	12
NBR_0001057601	MFS_1 /	430	84.4	21.8	21.4		No	36	8.37	0	NF	5	4	0	0	1	2	0	12
NBR_0001071101	Glycos_transf_4 /	414	78.2	48.3	49.3		No	4	0.97	31	HLA-DPA1*01:03/DPB1*02:01(20) / HLA-DPA1*01:03/DPB1*04:01(8) / HLA-DPA1*02:01/DPB1*01:01(2) / HLA-DPA1*03:01/DPB1*04:02(1) /	4	2	0	0	1	1	4	12
NBR_0001074801	-	99	88.0	NF	NF		No	55	55.56	0	NF	5	5	0	0	0	2	0	12
NBR_0001080101	-	77	52.3	NF	NF		Yes	46	59.74	0	NF	2	5	3	0	0	2	0	12
NBR_0001092301	ABC_membrane / ABC_tran / ABC_membrane / ABC_tran /	1227	68.0	43.9	43.9		No	59	4.81	35	HLA-DPA1*01:03/DPB1*02:01(18) / HLA-DPA1*01:03/DPB1*04:01(13) / HLA-DPA1*03:01/DPB1*04:02(2) / HLA-DPA1*02:01/DPB1*01:01(2) /	3	2	0	0	1	2	4	12
NBR_0001093901	BCDHK_Adom3 / HATPase_c /	399	88.2	51.6	53.2		No	6	1.5	8	HLA-DPA1*01:03/DPB1*02:01(4) / HLA-DPA1*01:03/DPB1*04:01(2) / HLA-DPA1*02:01/DPB1*01:01(1) / HLA-DPA1*03:01/DPB1*04:02(1) /	5	1	0	0	1	1	4	12
NBR_0001101101	FARP / FARP / FARP / FARP /	114	91.0	NF	NF		No	51	44.74	0	NF	5	5	0	0	0	2	0	12
NBR_0001110001	DUF4440 /	137	94.0	NF	NF		No	49	35.77	0	NF	5	5	0	0	0	2	0	12
NBR_0001111701	Peptidase_S10 / Peptidase_S10 / Peptidase_S10 /	706	62.7	30.6	30.6		Yes	41	5.81	0	NF	3	3	3	1	0	2	0	12
NBR_0001119201	Choline_kinase /	371	68.7	35.8	34.6		No	40	10.78	5	HLA-DPA1*01:03/DPB1*02:01(3) / HLA-DPA1*01:03/DPB1*04:01(1) / HLA-DPA1*02:01/DPB1*01:01(1) /	3	3	0	0	1	2	3	12
NBR_0001121501	-	261	NF	NF	NF		Yes	0	0.0	5	HLA-DPA1*01:03/DPB1*02:01(1) / HLA-DPA1*01:03/DPB1*04:01(1) / HLA-DPA1*02:01/DPB1*01:01(2) / HLA-DPA1*03:01/DPB1*04:02(1) /	0	5	3	0	0	0	4	12
NBR_0001126201	-	130	87.6	NF	NF		No	46	35.38	0	NF	5	5	0	0	0	2	0	12
NBR_0001136101	COesterase /	502	80.8	28.9	30.0		No	22	4.38	2	HLA-DPA1*01:03/DPB1*02:01(1) / HLA-DPA1*01:03/DPB1*04:01(1) /	5	3	0	0	1	1	2	12
NBR_0001140701	Xan_ur_permease /	564	55.4	36.0	37.9		No	36	6.38	15	HLA-DPA1*01:03/DPB1*02:01(7) / HLA-DPA1*01:03/DPB1*04:01(2) / HLA-DPA1*02:01/DPB1*01:01(3) / HLA-DPA1*03:01/DPB1*04:02(3) /	2	3	0	0	1	2	4	12
NBR_0001153801	-	148	75.0	NF	NF		No	43	29.05	0	NF	4	5	0	0	1	2	0	12
NBR_0001173001	Amidohydro_1 /	429	73.6	NF	NF		No	17	3.96	1	HLA-DPA1*01:03/DPB1*02:01(1) /	4	5	0	0	1	1	1	12
NBR_0001180601	-	335	NF	NF	NF		Yes	0	0.0	4	HLA-DPA1*01:03/DPB1*02:01(1) / HLA-DPA1*02:01/DPB1*01:01(1) / HLA-DPA1*01:03/DPB1*04:01(1) / HLA-DPA1*03:01/DPB1*04:02(1) /	0	5	3	0	0	0	4	12
NBR_0001182001	TGF_beta /	318	52.6	NF	NF		Yes	55	17.3	0	NF	2	5	3	0	0	2	0	12
NBR_0001194801	TRAPP /	190	92.5	46.7	47.4		No	24	12.63	6	HLA-DPA1*01:03/DPB1*02:01(4) / HLA-DPA1*01:03/DPB1*04:01(1) / HLA-DPA1*02:01/DPB1*01:01(1) /	5	2	0	0	1	1	3	12
NBR_0001202301	-	566	87.2	NF	NF		No	57	10.07	0	NF	5	5	0	0	0	2	0	12
NBR_0001202901	LBP_BPI_CETP / LBP_BPI_CETP_C /	429	81.2	NF	NF		No	38	8.86	0	NF	5	5	0	0	0	2	0	12
NBR_0001207701	NAP /	167	99.3	53.6	54.3		No	45	26.95	6	HLA-DPA1*01:03/DPB1*02:01(4) / HLA-DPA1*01:03/DPB1*04:01(1) / HLA-DPA1*02:01/DPB1*01:01(1) /	5	1	0	0	1	2	3	12
NBR_0001226001	7TM_GPCR_Srw /	271	90.3	24.3	24.0		No	55	20.3	0	NF	5	4	0	0	1	2	0	12
NBR_0001231701	-	168	74.2	NF	NF		No	59	35.12	0	NF	4	5	0	0	1	2	0	12
NBR_0001248401	Sulfotransfer_2 /	340	75.2	50.0	49.2		No	23	6.76	8	HLA-DPA1*01:03/DPB1*02:01(4) / HLA-DPA1*01:03/DPB1*04:01(1) / HLA-DPA1*02:01/DPB1*01:01(1) / HLA-DPA1*03:01/DPB1*04:02(1) / HLA-DPA1*02:01/DPB1*05:01(1) /	4	1	0	0	1	1	5	12
NBR_0001251001	Peptidase_C1 /	261	44.3	34.5	39.2		No	53	20.31	0	NF	1	3	0	5	1	2	0	12
NBR_0001254601	adh_short /	332	77.4	42.2	39.2		No	30	9.04	4	HLA-DPA1*01:03/DPB1*02:01(2) / HLA-DPA1*01:03/DPB1*04:01(1) / HLA-DPA1*02:01/DPB1*01:01(1) /	4	2	0	0	1	2	3	12
NBR_0001255901	IBN_N / Cse1 / CAS_CSE1 /	949	86.5	29.4	29.5		No	55	5.8	0	NF	5	4	0	0	1	2	0	12
NBR_0001276901	zf-ZPR1 / zf-ZPR1 /	424	81.2	43.6	43.1		No	49	11.56	0	NF	5	2	0	0	3	2	0	12
NBR_0001279801	CHGN /	719	91.1	38.4	38.3		No	27	3.76	0	NF	5	3	0	0	3	1	0	12
NBR_0001288001	Methyltransf_23 /	270	76.0	47.5	49.0		No	33	12.22	5	HLA-DPA1*01:03/DPB1*02:01(2) / HLA-DPA1*01:03/DPB1*04:01(2) / HLA-DPA1*02:01/DPB1*01:01(1) /	4	2	0	0	1	2	3	12
NBR_0001299801	-	105	71.5	NF	NF		Yes	0	0.0	0	NF	4	5	3	0	0	0	0	12
NBR_0001302801	Thioredoxin / Thioredoxin_6 /	473	78.0	31.1	32.4		No	57	12.05	10	HLA-DPA1*01:03/DPB1*02:01(8) / HLA-DPA1*01:03/DPB1*04:01(2) /	4	3	0	0	1	2	2	12
NBR_0001304701	EF-hand_7 /	132	69.6	39.7	39.7		Yes	49	37.12	1	HLA-DPA1*01:03/DPB1*02:01(1) /	3	3	3	0	0	2	1	12
NBR_0001318701	DUF273 /	375	78.8	NF	NF		No	36	9.6	0	NF	4	5	0	0	1	2	0	12
NBR_0001319101	-	85	59.5	NF	NF		No	34	40.0	0	NF	2	5	0	0	3	2	0	12
NBR_0001321101	OST3_OST6 /	340	92.3	50.3	50.9		Yes	35	10.29	0	NF	5	1	3	0	1	2	0	12
NBR_0001330801	FAD_binding_4 / FAD-oxidase_C /	599	83.8	55.9	56.0		No	43	7.18	13	HLA-DPA1*01:03/DPB1*02:01(5) / HLA-DPA1*01:03/DPB1*04:01(4) / HLA-DPA1*02:01/DPB1*01:01(3) / HLA-DPA1*03:01/DPB1*04:02(1) /	5	1	0	0	0	2	4	12
NBR_0001337101	Astacin /	283	NF	24.8	25.8		Yes	0	0.0	0	NF	0	4	3	5	0	0	0	12
NBR_0001340401	Ldh_2 /	384	88.3	NF	NF		No	28	7.29	0	NF	5	5	0	0	1	1	0	12
NBR_0001354601	Methyltransf_21 /	205	53.1	NF	NF		No	55	26.83	0	NF	2	5	0	0	3	2	0	12
NBR_0001368401	PDZ / SH3_2 / Guanylate_kin /	397	79.2	40.6	40.6		No	49	12.34	1	HLA-DPA1*01:03/DPB1*02:01(1) /	4	2	0	0	3	2	1	12
NBR_0001373701	COesterase /	572	57.3	25.4	26.4		Yes	56	9.79	0	NF	2	4	3	0	1	2	0	12
NBR_0001377001	Ldh_2 /	264	63.4	NF	NF		No	3	1.14	0	NF	3	5	0	0	3	1	0	12
NBR_0001384201	-	219	72.1	NF	NF		No	45	20.55	0	NF	4	5	0	0	1	2	0	12
NBR_0001388101	-	295	92.4	27.5	27.2		No	48	16.27	0	NF	5	4	0	0	1	2	0	12
NBR_0001414001	tRNA-synt_2c / tRNA_SAD / DHHA1 /	910	82.7	56.9	57.2		No	37	4.07	12	HLA-DPA1*01:03/DPB1*02:01(8) / HLA-DPA1*01:03/DPB1*04:01(2) / HLA-DPA1*02:01/DPB1*01:01(2) /	5	1	0	0	1	2	3	12
NBR_0001421801	PET117 /	73	90.0	NF	NF		No	42	57.53	0	NF	5	5	0	0	0	2	0	12
NBR_0001424301	Lectin_C /	187	NF	27.6	27.1		Yes	0	0.0	0	NF	0	4	3	0	5	0	0	12
NBR_0001431101	TRAM_LAG1_CLN8 /	326	82.2	31.9	32.9		No	10	3.07	0	NF	5	3	0	0	3	1	0	12
NBR_0001441701	DJ-1_PfpI /	157	79.2	44.8	44.2	Adult ES	No	0	0.0	0	NF	4	2	5	0	1	0	0	12
NBR_0001469901	SPC12 /	70	87.1	NF	NF		No	0	0.0	0	NF	5	5	0	1	1	0	0	12
NBR_0001480101	-	795	69.2	NF	NF		Yes	0	0.0	0	NF	3	5	3	0	1	0	0	12
NBR_0001480801	7tm_2 /	576	79.4	32.4	30.0		No	0	0.0	28	HLA-DPA1*01:03/DPB1*02:01(17) / HLA-DPA1*01:03/DPB1*04:01(8) / HLA-DPA1*02:01/DPB1*01:01(2) / HLA-DPA1*03:01/DPB1*04:02(1) /	4	3	0	0	1	0	4	12
NBR_0001492501	-	138	69.8	NF	NF		Yes	0	0.0	0	NF	3	5	3	0	1	0	0	12
NBR_0001503901	STPPase_N / Metallophos /	252	71.9	49.4	49.4		No	0	0.0	3	HLA-DPA1*01:03/DPB1*02:01(1) / HLA-DPA1*01:03/DPB1*04:01(1) / HLA-DPA1*02:01/DPB1*01:01(1) /	4	2	0	0	3	0	3	12
NBR_0001536101	DUF2650 /	79	85.1	NF	NF		No	59	74.68	0	NF	5	5	0	0	0	2	0	12
NBR_0001544101	ANAPC5 /	651	58.7	NF	NF		No	32	4.92	13	HLA-DPA1*01:03/DPB1*02:01(6) / HLA-DPA1*01:03/DPB1*04:01(5) / HLA-DPA1*02:01/DPB1*01:01(2) /	2	5	0	0	0	2	3	12
NBR_0001544501	Patatin /	259	89.7	29.5	29.0		No	56	21.62	0	NF	5	4	0	0	1	2	0	12
NBR_0001567301	Ndufs5 /	114	75.8	34.3	NF		No	54	47.37	3	HLA-DPA1*01:03/DPB1*02:01(1) / HLA-DPA1*01:03/DPB1*04:01(1) / HLA-DPA1*02:01/DPB1*01:01(1) /	4	3	0	0	0	2	3	12
NBR_0001583901	-	74	89.0	NF	NF		No	33	44.59	0	NF	5	5	0	0	0	2	0	12
NBR_0001585401	SBF /	438	68.5	32.3	31.4		Yes	30	6.85	0	NF	3	3	3	0	1	2	0	12
NBR_0001592401	-	447	67.2	36.4	37.0		Yes	26	5.82	14	HLA-DPA1*01:03/DPB1*02:01(11) / HLA-DPA1*01:03/DPB1*04:01(3) /	3	3	3	0	0	1	2	12
NBR_0001598401	ICMT /	269	71.4	49.4	47.7		No	6	2.23	23	HLA-DPA1*01:03/DPB1*02:01(15) / HLA-DPA1*01:03/DPB1*04:01(6) / HLA-DPA1*02:01/DPB1*01:01(1) / HLA-DPA1*03:01/DPB1*04:02(1) /	4	2	0	0	1	1	4	12
NBR_0001604501	-	111	86.9	NF	NF		No	27	24.32	0	NF	5	5	0	0	1	1	0	12
NBR_0001605701	-	136	92.7	NF	NF		No	39	28.68	0	NF	5	5	0	0	0	2	0	12
NBR_0001607801	-	275	51.2	NF	NF		Yes	50	18.18	0	NF	2	5	3	0	0	2	0	12
NBR_0001611401	Peptidase_M13_N / Peptidase_M13 / Peptidase_M13 /	555	54.5	24.7	25.0		No	54	9.73	20	HLA-DPA1*01:03/DPB1*02:01(11) / HLA-DPA1*01:03/DPB1*04:01(5) / HLA-DPA1*02:01/DPB1*01:01(4) /	2	4	0	1	0	2	3	12
NBR_0001617901	Branch /	405	72.8	24.1	26.1		No	41	10.12	3	HLA-DPA1*01:03/DPB1*02:01(3) /	4	4	0	0	1	2	1	12
NBR_0001619201	Orn_Arg_deC_N / Orn_Arg_deC_N /	375	74.4	25.2	25.9		No	36	9.6	1	HLA-DPA1*01:03/DPB1*02:01(1) /	4	4	0	0	1	2	1	12
NBR_0001630201	DUF3456 / EGF_CA /	356	63.5	36.3	35.1		Yes	0	0.0	4	HLA-DPA1*01:03/DPB1*02:01(3) / HLA-DPA1*01:03/DPB1*04:01(1) /	3	3	3	0	1	0	2	12
NBR_0001632401	-	414	49.3	NF	NF	L3 ES	Yes	0	0.0	0	NF	1	5	5	0	1	0	0	12
NBR_0001632501	-	423	48.4	NF	NF	L3 ES	Yes	0	0.0	0	NF	1	5	5	0	1	0	0	12
NBR_0001644101	-	217	NF	NF	NF		Yes	0	0.0	3	HLA-DPA1*01:03/DPB1*02:01(1) / HLA-DPA1*01:03/DPB1*04:01(1) / HLA-DPA1*02:01/DPB1*01:01(1) /	0	5	3	0	1	0	3	12
NBR_0001652301	TIMP /	132	61.3	32.5	33.3	L3 ES	Yes	0	0.0	0	NF	3	3	5	0	1	0	0	12
NBR_0001654601	-	77	70.6	NF	NF		Yes	0	0.0	0	NF	4	5	3	0	0	0	0	12
NBR_0001656701	Ephrin /	283	71.8	NF	NF		Yes	0	0.0	0	NF	4	5	3	0	0	0	0	12
NBR_0001665001	-	94	78.1	NF	NF		Yes	0	0.0	0	NF	4	5	3	0	0	0	0	12
NBR_0001682801	Ank_2 / Ank_4 / Ank_2 / Ank_2 /	460	83.0	26.9	25.1		No	0	0.0	7	HLA-DPA1*01:03/DPB1*02:01(6) / HLA-DPA1*01:03/DPB1*04:01(1) /	5	4	0	0	1	0	2	12
NBR_0001684601	Nucleoside_tran /	404	80.2	29.1	25.2		No	0	0.0	20	HLA-DPA1*01:03/DPB1*02:01(14) / HLA-DPA1*01:03/DPB1*04:01(6) /	5	4	0	0	1	0	2	12
NBR_0001690201	Peptidase_M13_N / Peptidase_M13 / Peptidase_M13 / Peptidase_M13_N /	1221	56.2	30.9	30.6	L3 ES	No	0	0.0	0	NF	2	3	5	1	1	0	0	12
NBR_0001696401	Motile_Sperm /	108	79.4	NF	NF		No	0	0.0	0	NF	4	5	0	0	3	0	0	12
NBR_0001708701	Importin_rep_4 / HEAT_EZ / HEAT /	1002	73.1	39.3	39.1		No	0	0.0	47	HLA-DPA1*01:03/DPB1*02:01(22) / HLA-DPA1*02:01/DPB1*01:01(8) / HLA-DPA1*01:03/DPB1*04:01(15) / HLA-DPA1*03:01/DPB1*04:02(2) /	4	3	0	0	1	0	4	12
NBR_0001747601	Innexin /	264	43.3	NF	NF		No	16	6.06	47	HLA-DPA1*01:03/DPB1*02:01(24) / HLA-DPA1*01:03/DPB1*04:01(13) / HLA-DPA1*02:01/DPB1*01:01(6) / HLA-DPA1*03:01/DPB1*04:02(4) /	1	5	0	0	1	1	4	12
NBR_0001752401	7tm_1 /	198	87.5	NF	NF		No	47	23.74	0	NF	5	5	0	0	0	2	0	12
NBR_0001769401	HLH /	184	85.1	27.3	27.3		No	41	22.28	0	NF	5	4	0	0	1	2	0	12
NBR_0001799201	Med11 /	95	89.0	NF	NF		No	23	24.21	0	NF	5	5	0	0	1	1	0	12
NBR_0001811401	Hormone_recep /	181	88.9	NF	NF		No	11	6.08	0	NF	5	5	0	0	1	1	0	12
NBR_0001820901	Sterol-sensing /	561	71.7	26.9	26.6		No	46	8.2	21	HLA-DPA1*01:03/DPB1*02:01(17) / HLA-DPA1*01:03/DPB1*04:01(4) /	4	4	0	0	0	2	2	12
NBR_0001822101	-	135	91.0	NF	NF		No	55	40.74	0	NF	5	5	0	0	0	2	0	12
NBR_0001822401	S6PP /	229	79.2	NF	NF		No	49	21.4	0	NF	4	5	0	0	1	2	0	12
NBR_0001824601	-	177	60.4	NF	NF		Yes	13	7.34	0	NF	3	5	3	0	0	1	0	12
NBR_0001827401	Ldh_2 /	156	63.4	NF	NF		No	10	6.41	0	NF	3	5	0	0	3	1	0	12
NBR_0001833001	-	203	52.7	NF	NF		No	37	18.23	7	HLA-DPA1*01:03/DPB1*02:01(4) / HLA-DPA1*01:03/DPB1*04:01(3) /	2	5	0	0	1	2	2	12
NBR_0001844201	BORA_N / Trm112p /	485	68.0	NF	29.1		No	0	0.0	7	HLA-DPA1*01:03/DPB1*02:01(2) / HLA-DPA1*01:03/DPB1*04:01(2) / HLA-DPA1*02:01/DPB1*01:01(1) / HLA-DPA1*03:01/DPB1*04:02(1) / HLA-DPA1*02:01/DPB1*05:01(1) /	3	4	0	0	0	0	5	12
NBR_0001855901	RNA_pol_Rpb2_1 / RNA_pol_Rpb2_3 / RNA_pol_Rpa2_4 / RNA_pol_Rpb2_6 / RNA_pol_Rpb2_7 /	1028	86.9	47.6	48.4		No	0	0.0	28	HLA-DPA1*01:03/DPB1*02:01(13) / HLA-DPA1*01:03/DPB1*04:01(8) / HLA-DPA1*02:01/DPB1*01:01(5) / HLA-DPA1*03:01/DPB1*04:02(2) /	5	2	0	0	1	0	4	12
NBR_0001875301	Serpin / Serpin / Serpin /	693	53.1	30.2	30.8	L3 ES	No	0	0.0	0	NF	2	3	5	1	1	0	0	12
NBR_0001877101	Astacin /	172	NF	38.7	38.7		Yes	0	0.0	0	NF	0	3	3	5	1	0	0	12
NBR_0001886101	DUF148 /	199	48.6	NF	NF	Adult ES	Yes	0	0.0	0	NF	1	5	5	0	1	0	0	12
NBR_0001891501	-	267	72.9	NF	NF		No	0	0.0	0	NF	4	5	0	0	3	0	0	12
NBR_0001907801	Beta-lactamase /	332	72.9	NF	NF		No	0	0.0	0	NF	4	5	0	0	3	0	0	12
NBR_0001908701	DnaJ /	457	74.1	NF	NF		No	0	0.0	5	HLA-DPA1*01:03/DPB1*02:01(3) / HLA-DPA1*01:03/DPB1*04:01(1) / HLA-DPA1*02:01/DPB1*01:01(1) /	4	5	0	0	0	0	3	12
NBR_0001913101	ArgoL1 / PAZ / ArgoL2 / Piwi /	917	84.7	35.9	36.6		No	0	0.0	1	HLA-DPA1*01:03/DPB1*02:01(1) /	5	3	0	0	3	0	1	12
NBR_0001915401	BTB / BACK / zf-C2H2 / zf-C2H2 / zf-C2H2 / zf-H2C2_5 /	874	82.6	23.4	24.0		No	0	0.0	0	NF	5	4	0	0	3	0	0	12
NBR_0001937101	P16-Arc /	158	88.6	43.5	43.5		No	52	32.91	6	HLA-DPA1*01:03/DPB1*02:01(4) / HLA-DPA1*01:03/DPB1*04:01(2) /	5	2	0	0	1	2	2	12
NBR_0001943201	-	138	61.3	NF	NF		No	28	20.29	0	NF	3	5	0	0	3	1	0	12
NBR_0001959801	-	499	53.4	NF	NF		Yes	26	5.21	0	NF	2	5	3	0	1	1	0	12
NBR_0001965501	-	197	86.3	NF	NF		No	58	29.44	0	NF	5	5	0	0	0	2	0	12
NBR_0001967001	Thioredoxin /	272	81.7	37.2	38.0		No	16	5.88	2	HLA-DPA1*01:03/DPB1*02:01(1) / HLA-DPA1*01:03/DPB1*04:01(1) /	5	3	0	0	1	1	2	12
NBR_0001974401	Lipase_3 /	295	44.6	NF	NF		Yes	42	14.24	0	NF	1	5	3	0	1	2	0	12
NBR_0001985401	Beta-lactamase /	375	75.0	NF	NF		No	40	10.67	0	NF	4	5	0	0	1	2	0	12
NBR_0001985901	Neur_chan_memb /	171	89.1	28.7	28.7		No	57	33.33	0	NF	5	4	0	0	1	2	0	12
NBR_0001989301	MADF_DNA_bdg /	98	87.7	NF	NF		No	32	32.65	0	NF	5	5	0	0	0	2	0	12
NBR_0001991501	Nuc_sug_transp /	268	62.7	43.8	43.3		No	10	3.73	7	HLA-DPA1*01:03/DPB1*02:01(5) / HLA-DPA1*01:03/DPB1*04:01(1) / HLA-DPA1*02:01/DPB1*01:01(1) /	3	2	0	0	3	1	3	12
NBR_0001991601	7TM_GPCR_Srw /	334	80.8	NF	NF		No	54	16.17	0	NF	5	5	0	0	0	2	0	12
NBR_0002002801	-	67	59.4	NF	NF		Yes	38	56.72	0	NF	2	5	3	0	0	2	0	12
NBR_0002015701	-	80	52.9	NF	NF		Yes	55	68.75	0	NF	2	5	3	0	0	2	0	12
NBR_0002015801	-	87	82.8	NF	NF		No	55	63.22	0	NF	5	5	0	0	0	2	0	12
NBR_0002017101	-	111	86.9	NF	NF		No	27	24.32	0	NF	5	5	0	0	1	1	0	12
NBR_0002026901	Hormone_recep /	323	84.7	20.5	NF		No	40	12.38	0	NF	5	4	0	0	1	2	0	12
NBR_0002033701	-	124	61.6	NF	32.0		No	53	42.74	9	HLA-DPA1*01:03/DPB1*02:01(5) / HLA-DPA1*01:03/DPB1*04:01(2) / HLA-DPA1*02:01/DPB1*01:01(2) /	3	3	0	0	1	2	3	12
NBR_0002039901	CRAL_TRIO /	252	73.0	NF	NF		No	47	18.65	0	NF	4	5	0	0	1	2	0	12
NBR_0002057701	SapB_2 /	105	62.9	NF	NF		Yes	0	0.0	0	NF	3	5	3	0	1	0	0	12
NBR_0002073001	-	189	73.5	NF	NF		Yes	0	0.0	0	NF	4	5	3	0	0	0	0	12
NBR_0002087101	Asp_protease /	341	80.6	35.9	35.9		No	0	0.0	0	NF	5	3	0	1	3	0	0	12
NBR_0002109601	-	77	64.9	NF	NF		Yes	0	0.0	0	NF	3	5	3	0	1	0	0	12
NBR_0002117801	HATPase_c / HSP90 /	707	98.0	78.1	77.4	Adult ES	No	0	0.0	1	HLA-DPA1*01:03/DPB1*02:01(1) /	5	0	5	0	1	0	1	12
NBR_0002152901	-	90	71.6	NF	NF		Yes	0	0.0	0	NF	4	5	3	0	0	0	0	12
NBR_0002195701	CBS / CBS / CBS /	349	73.6	33.6	33.9		No	0	0.0	12	HLA-DPA1*01:03/DPB1*02:01(4) / HLA-DPA1*01:03/DPB1*04:01(6) / HLA-DPA1*02:01/DPB1*01:01(1) / HLA-DPA1*03:01/DPB1*04:02(1) /	4	3	0	0	1	0	4	12
NBR_0002202101	-	184	73.4	NF	NF		Yes	0	0.0	0	NF	4	5	3	0	0	0	0	12
NBR_0002213001	-	820	42.7	NF	NF		Yes	0	0.0	0	NF	1	5	3	0	3	0	0	12
NBR_0002221601	-	187	70.1	NF	NF		Yes	0	0.0	0	NF	4	5	3	0	0	0	0	12
NBR_0002252301	Astacin /	96	61.2	39.3	39.3		No	0	0.0	0	NF	3	3	0	5	1	0	0	12
NBR_0002263001	ShK / ShK / ShK /	179	67.6	NF	NF		Yes	0	0.0	0	NF	3	5	3	0	1	0	0	12
NBR_0000000801	CAF1C_H4-bd / WD40 / WD40 / WD40 / WD40 / WD40 /	416	97.8	77.6	77.6	Adult ES	No	0	0.0	0	NF	5	0	5	0	1	0	0	11
NBR_0000006401	-	222	NF	NF	NF		Yes	0	0.0	0	NF	0	5	3	0	3	0	0	11
NBR_0000026501	FKBP_C /	108	98.8	69.8	69.8	Adult ES	No	0	0.0	0	NF	5	0	5	0	1	0	0	11
NBR_0000075501	Katanin_con80 /	175	78.2	NF	NF		No	14	8.0	0	NF	4	5	0	0	1	1	0	11
NBR_0000078401	PLDc_2 /	381	70.2	38.8	38.1		No	11	2.89	2	HLA-DPA1*01:03/DPB1*02:01(1) / HLA-DPA1*01:03/DPB1*04:01(1) /	4	3	0	0	1	1	2	11
NBR_0000096001	SNF / SNF /	657	83.2	37.9	38.2		No	23	3.5	17	HLA-DPA1*01:03/DPB1*02:01(15) / HLA-DPA1*01:03/DPB1*04:01(2) /	5	3	0	0	0	1	2	11
NBR_0000103901	Histone / CENP-T_C /	241	100.0	100.0	100.0	Adult EVs	No	0	0.0	0	NF	5	0	5	0	1	0	0	11
NBR_0000122501	Cyclin_N /	239	89.5	45.6	45.6		No	17	7.11	2	HLA-DPA1*01:03/DPB1*02:01(1) / HLA-DPA1*01:03/DPB1*04:01(1) /	5	2	0	0	1	1	2	11
NBR_0000128301	Neur_chan_LBD /	377	62.9	31.6	31.6		No	18	4.77	10	HLA-DPA1*01:03/DPB1*02:01(8) / HLA-DPA1*01:03/DPB1*04:01(1) / HLA-DPA1*02:01/DPB1*01:01(1) /	3	3	0	0	1	1	3	11
NBR_0000144901	tRNA-synt_1 / tRNA-synt_1 / Anticodon_1 /	802	63.5	35.9	37.6		No	8	1.0	22	HLA-DPA1*01:03/DPB1*02:01(17) / HLA-DPA1*01:03/DPB1*04:01(4) / HLA-DPA1*02:01/DPB1*01:01(1) /	3	3	0	0	1	1	3	11
NBR_0000145801	CD36 /	404	79.1	31.4	28.1		No	11	2.72	3	HLA-DPA1*01:03/DPB1*02:01(2) / HLA-DPA1*01:03/DPB1*04:01(1) /	4	3	0	0	1	1	2	11
NBR_0000179201	-	592	68.8	NF	NF		No	25	4.22	1	HLA-DPA1*01:03/DPB1*02:01(1) /	3	5	0	0	1	1	1	11
NBR_0000212501	Astacin /	149	NF	NF	NF		No	0	0.0	0	NF	0	5	0	5	1	0	0	11
NBR_0000233701	ICMT /	305	67.1	47.3	47.8		No	8	2.62	26	HLA-DPA1*01:03/DPB1*02:01(17) / HLA-DPA1*01:03/DPB1*04:01(7) / HLA-DPA1*02:01/DPB1*01:01(1) / HLA-DPA1*03:01/DPB1*04:02(1) /	3	2	0	0	1	1	4	11
NBR_0000241801	-	225	86.1	NF	NF		No	27	12.0	0	NF	5	5	0	0	0	1	0	11
NBR_0000257401	Beta-lactamase /	138	41.8	NF	NF		Yes	13	9.42	0	NF	1	5	3	0	1	1	0	11
NBR_0000261801	NPA / NPA / NPA /	339	NF	NF	NF	Adult ES	No	0	0.0	0	NF	0	5	5	0	1	0	0	11
NBR_0000265901	PCNA_N / PCNA_C /	192	94.2	44.2	43.7		No	2	1.04	0	NF	5	2	0	0	3	1	0	11
NBR_0000271601	-	306	86.5	NF	NF		No	23	7.52	0	NF	5	5	0	0	0	1	0	11
NBR_0000282201	Neur_chan_LBD /	154	95.0	42.9	40.7		No	1	0.65	2	HLA-DPA1*01:03/DPB1*02:01(1) / HLA-DPA1*01:03/DPB1*04:01(1) /	5	2	0	0	1	1	2	11
NBR_0000352501	Peptidase_M1 /	246	83.6	30.9	33.7		No	14	5.69	0	NF	5	3	0	1	1	1	0	11
NBR_0000368101	-	88	NF	NF	NF		Yes	0	0.0	0	NF	0	5	3	0	3	0	0	11
NBR_0000410801	CAP /	153	NF	NF	NF	Adult EVs	Yes	0	0.0	0	NF	0	5	5	0	1	0	0	11
NBR_0000438701	Pro_isomerase /	188	94.1	68.0	68.5	Adult ES	No	0	0.0	0	NF	5	0	5	0	1	0	0	11
NBR_0000439201	-	196	NF	NF	NF		Yes	0	0.0	0	NF	0	5	3	0	3	0	0	11
NBR_0000445101	Peptidase_C1 /	73	94.0	65.1	60.6		No	0	0.0	0	NF	5	0	0	5	1	0	0	11
NBR_0000454701	-	116	NF	NF	NF	Adult ES	No	0	0.0	0	NF	0	5	5	0	1	0	0	11
NBR_0000464201	-	81	76.6	NF	NF		No	15	18.52	0	NF	4	5	0	0	1	1	0	11
NBR_0000486601	HSP70 /	437	98.8	88.3	88.3	Adult ES	No	0	0.0	0	NF	5	0	5	0	1	0	0	11
NBR_0000505201	-	113	72.4	NF	NF		No	8	7.08	0	NF	4	5	0	0	1	1	0	11
NBR_0000526001	CAP /	169	NF	NF	NF	Adult ES	No	0	0.0	0	NF	0	5	5	0	1	0	0	11
NBR_0000534701	-	187	NF	NF	NF		Yes	0	0.0	0	NF	0	5	3	0	3	0	0	11
NBR_0000536201	-	104	76.0	38.7	37.7		Yes	17	16.35	0	NF	4	3	3	0	0	1	0	11
NBR_0000569301	BtpA /	245	76.6	NF	NF		No	9	3.67	0	NF	4	5	0	0	1	1	0	11
NBR_0000604101	Actin /	401	100.0	98.0	98.0	Adult EVs	No	0	0.0	0	NF	5	0	5	0	1	0	0	11
NBR_0000606201	Myotub-related /	576	83.7	48.2	47.2		No	10	1.74	10	HLA-DPA1*01:03/DPB1*02:01(6) / HLA-DPA1*01:03/DPB1*04:01(4) /	5	2	0	0	1	1	2	11
NBR_0000625401	Sugar_tr /	468	64.7	40.1	40.8		No	19	4.06	28	HLA-DPA1*01:03/DPB1*02:01(12) / HLA-DPA1*01:03/DPB1*04:01(12) / HLA-DPA1*02:01/DPB1*01:01(2) / HLA-DPA1*03:01/DPB1*04:02(2) /	3	2	0	0	1	1	4	11
NBR_0000625801	Sugar_tr /	438	50.9	35.8	36.1		No	19	4.34	37	HLA-DPA1*01:03/DPB1*02:01(20) / HLA-DPA1*01:03/DPB1*04:01(11) / HLA-DPA1*02:01/DPB1*01:01(4) / HLA-DPA1*03:01/DPB1*04:02(2) /	2	3	0	0	1	1	4	11
NBR_0000629701	EBP /	179	70.5	NF	NF		No	18	10.06	0	NF	4	5	0	0	1	1	0	11
NBR_0000637201	Patched / Patched / Patched / Patched / Patched /	690	59.8	NF	23.3		No	16	2.32	27	HLA-DPA1*01:03/DPB1*02:01(19) / HLA-DPA1*01:03/DPB1*04:01(3) / HLA-DPA1*02:01/DPB1*01:01(4) / HLA-DPA1*03:01/DPB1*04:02(1) /	2	4	0	0	0	1	4	11
NBR_0000637501	Col_cuticle_N /	95	74.0	NF	NF		No	20	21.05	0	NF	4	5	0	0	1	1	0	11
NBR_0000639401	-	144	NF	NF	NF	Adult ES	No	0	0.0	0	NF	0	5	5	0	1	0	0	11
NBR_0000641701	Aldo_ket_red / Aldo_ket_red /	286	41.6	30.1	29.8		No	26	9.09	3	HLA-DPA1*01:03/DPB1*02:01(1) / HLA-DPA1*01:03/DPB1*04:01(1) / HLA-DPA1*02:01/DPB1*01:01(1) /	1	3	0	0	3	1	3	11
NBR_0000668801	-	225	54.0	NF	NF		Yes	28	12.44	0	NF	2	5	3	0	0	1	0	11
NBR_0000680101	-	89	55.5	NF	NF		Yes	10	11.24	0	NF	2	5	3	0	0	1	0	11
NBR_0000681201	adh_short /	299	72.8	35.3	34.1		No	12	4.01	11	HLA-DPA1*01:03/DPB1*02:01(8) / HLA-DPA1*01:03/DPB1*04:01(3) /	4	3	0	0	1	1	2	11
NBR_0000689501	Abhydrolase_3 / Abhydrolase_3 /	402	68.1	30.8	32.2		No	16	3.98	1	HLA-DPA1*01:03/DPB1*02:01(1) /	3	3	0	0	3	1	1	11
NBR_0000713501	Peptidase_M16 / Peptidase_M16_C /	435	78.7	28.0	27.8		No	12	2.76	0	NF	4	4	0	1	1	1	0	11
NBR_0000715401	-	38	80.0	NF	NF		No	23	60.53	0	NF	5	5	0	0	0	1	0	11
NBR_0000718701	-	85	56.4	NF	NF		Yes	21	24.71	0	NF	2	5	3	0	0	1	0	11
NBR_0000783301	ODC_AZ /	86	82.3	NF	NF		No	0	0.0	0	NF	5	5	0	0	1	0	0	11
NBR_0000787601	COX4 /	187	88.4	38.3	27.4		No	14	7.49	4	HLA-DPA1*01:03/DPB1*02:01(4) /	5	3	0	0	1	1	1	11
NBR_0000799001	CYTH /	195	70.2	NF	NF		No	26	13.33	0	NF	4	5	0	0	1	1	0	11
NBR_0000806401	Aldedh /	507	83.7	70.2	68.9		No	0	0.0	3	HLA-DPA1*01:03/DPB1*02:01(1) / HLA-DPA1*01:03/DPB1*04:01(1) / HLA-DPA1*02:01/DPB1*01:01(1) /	5	0	0	0	3	0	3	11
NBR_0000811701	Sugar_tr /	414	76.7	23.3	23.3		No	21	5.07	15	HLA-DPA1*01:03/DPB1*02:01(12) / HLA-DPA1*01:03/DPB1*04:01(3) /	4	4	0	0	0	1	2	11
NBR_0000821601	DHHC /	282	84.0	32.6	32.6		No	19	6.74	4	HLA-DPA1*01:03/DPB1*02:01(3) / HLA-DPA1*01:03/DPB1*04:01(1) /	5	3	0	0	0	1	2	11
NBR_0000824901	Arf /	189	85.0	47.2	46.4		No	10	5.29	9	HLA-DPA1*01:03/DPB1*02:01(8) / HLA-DPA1*01:03/DPB1*04:01(1) /	5	2	0	0	1	1	2	11
NBR_0000837701	MFS_1 /	296	91.1	26.7	25.0		No	19	6.42	0	NF	5	4	0	0	1	1	0	11
NBR_0000852101	Abhydro_lipase /	405	63.0	40.5	39.1		Yes	0	0.0	3	HLA-DPA1*01:03/DPB1*02:01(2) / HLA-DPA1*01:03/DPB1*04:01(1) /	3	2	3	0	1	0	2	11
NBR_0000860301	MFS_1 /	406	89.1	NF	NF		No	26	6.4	0	NF	5	5	0	0	0	1	0	11
NBR_0000861601	-	259	55.6	NF	NF		Yes	4	1.54	0	NF	2	5	3	0	0	1	0	11
NBR_0000879301	-	140	65.7	NF	NF		Yes	0	0.0	0	NF	3	5	3	0	0	0	0	11
NBR_0000899101	-	139	NF	NF	NF		Yes	0	0.0	3	HLA-DPA1*01:03/DPB1*02:01(1) / HLA-DPA1*01:03/DPB1*04:01(1) / HLA-DPA1*02:01/DPB1*01:01(1) /	0	5	3	0	0	0	3	11
NBR_0000899701	Band_7 /	274	93.6	57.9	58.0		No	29	10.58	3	HLA-DPA1*01:03/DPB1*02:01(1) / HLA-DPA1*01:03/DPB1*04:01(1) / HLA-DPA1*02:01/DPB1*01:01(1) /	5	1	0	0	1	1	3	11
NBR_0000909201	-	244	78.5	NF	NF		No	12	4.92	0	NF	4	5	0	0	1	1	0	11
NBR_0000910101	-	76	81.3	NF	NF		No	9	11.84	0	NF	5	5	0	0	0	1	0	11
NBR_0000914001	-	59	56.1	NF	NF		Yes	29	49.15	0	NF	2	5	3	0	0	1	0	11
NBR_0000933001	CAP / CAP /	436	NF	NF	NF	Adult ES	Yes	0	0.0	0	NF	0	5	5	0	1	0	0	11
NBR_0000968401	LIDHydrolase /	327	88.0	29.4	29.5		No	18	5.5	0	NF	5	4	0	0	1	1	0	11
NBR_0000977401	-	98	59.0	NF	NF		Yes	24	24.49	0	NF	2	5	3	0	0	1	0	11
NBR_0000981901	SSF /	393	76.8	33.2	34.5		No	0	0.0	11	HLA-DPA1*01:03/DPB1*02:01(4) / HLA-DPA1*01:03/DPB1*04:01(4) / HLA-DPA1*02:01/DPB1*01:01(2) / HLA-DPA1*03:01/DPB1*04:02(1) /	4	3	0	0	0	0	4	11
NBR_0000988101	CUB / CUB /	218	60.1	26.9	34.4		Yes	22	10.09	1	HLA-DPA1*01:03/DPB1*02:01(1) /	3	3	3	0	0	1	1	11
NBR_0000998601	TP6A_N /	267	60.7	33.5	32.4		Yes	16	5.99	0	NF	3	3	3	0	1	1	0	11
NBR_0001007001	NPA / NPA / NPA / NPA /	466	NF	NF	NF	Adult ES	No	0	0.0	0	NF	0	5	5	0	1	0	0	11
NBR_0001043701	Neur_chan_LBD / Neur_chan_memb /	232	81.7	30.8	32.4		No	20	8.62	2	HLA-DPA1*01:03/DPB1*02:01(2) /	5	3	0	0	1	1	1	11
NBR_0001065201	-	194	82.0	NF	NF		No	9	4.64	0	NF	5	5	0	0	0	1	0	11
NBR_0001083901	LRR_8 / LRR_8 /	567	63.0	24.1	31.1		Yes	8	1.41	1	HLA-DPA1*01:03/DPB1*02:01(1) /	3	3	3	0	0	1	1	11
NBR_0001138901	Glyco_transf_92 /	342	82.7	NF	NF		No	7	2.05	0	NF	5	5	0	0	0	1	0	11
NBR_0001146401	Actin /	376	96.2	97.5	97.5	Adult EVs	No	0	0.0	0	NF	5	0	5	0	1	0	0	11
NBR_0001166101	AA_permease_2 / AA_permease_C /	584	71.5	39.3	39.2		No	5	0.86	21	HLA-DPA1*01:03/DPB1*02:01(17) / HLA-DPA1*01:03/DPB1*04:01(4) /	4	3	0	0	1	1	2	11
NBR_0001171901	-	92	65.9	NF	NF		Yes	0	0.0	0	NF	3	5	3	0	0	0	0	11
NBR_0001212201	DDOST_48kD /	417	69.9	56.9	56.9		Yes	5	1.2	5	HLA-DPA1*01:03/DPB1*02:01(4) / HLA-DPA1*01:03/DPB1*04:01(1) /	3	1	3	0	1	1	2	11
NBR_0001214701	UDPGT /	284	66.9	28.8	31.7		No	1	0.35	9	HLA-DPA1*01:03/DPB1*02:01(4) / HLA-DPA1*01:03/DPB1*04:01(1) / HLA-DPA1*02:01/DPB1*01:01(4) /	3	3	0	0	1	1	3	11
NBR_0001228301	Sdh_cyt / Bcl-2 /	290	80.0	NF	NF		No	29	10.0	0	NF	5	5	0	0	0	1	0	11
NBR_0001252401	UDPGT /	227	NF	NF	NF		Yes	0	0.0	0	NF	0	5	3	0	3	0	0	11
NBR_0001270201	Aldedh /	535	82.4	57.4	57.4		No	11	2.06	5	HLA-DPA1*01:03/DPB1*02:01(1) / HLA-DPA1*02:01/DPB1*01:01(3) / HLA-DPA1*01:03/DPB1*04:01(1) /	5	1	0	0	1	1	3	11
NBR_0001271001	JAB /	227	83.9	31.6	31.6		No	7	3.08	0	NF	5	3	0	1	1	1	0	11
NBR_0001274001	-	733	79.4	45.7	46.0		Yes	25	3.41	0	NF	4	2	3	0	1	1	0	11
NBR_0001278501	Peptidase_M22 /	374	75.0	35.1	35.9		No	14	3.74	1	HLA-DPA1*01:03/DPB1*02:01(1) /	4	3	0	1	1	1	1	11
NBR_0001282001	Sugar_tr /	448	75.7	27.4	23.6		No	26	5.8	10	HLA-DPA1*01:03/DPB1*02:01(8) / HLA-DPA1*01:03/DPB1*04:01(2) /	4	4	0	0	0	1	2	11
NBR_0001284901	Ribosomal_L10 / RL10P_insert /	259	97.6	68.3	67.1	Adult ES	No	0	0.0	0	NF	5	0	5	0	1	0	0	11
NBR_0001290601	-	67	53.8	NF	NF		Yes	23	34.33	0	NF	2	5	3	0	0	1	0	11
NBR_0001295901	EMP24_GP25L /	215	NF	NF	NF		Yes	0	0.0	2	HLA-DPA1*01:03/DPB1*02:01(1) / HLA-DPA1*01:03/DPB1*04:01(1) /	0	5	3	0	1	0	2	11
NBR_0001298101	-	429	57.6	NF	NF		Yes	20	4.66	0	NF	2	5	3	0	0	1	0	11
NBR_0001338701	Astacin /	156	NF	NF	NF		No	0	0.0	0	NF	0	5	0	5	1	0	0	11
NBR_0001363401	Serpin / Serpin / Serpin / Serpin / Serpin / Serpin /	1287	NF	NF	NF	L3 ES	No	0	0.0	0	NF	0	5	5	1	0	0	0	11
NBR_0001364501	Ncstrn_small / Nicastrin /	712	NF	25.4	26.2		Yes	0	0.0	1	HLA-DPA1*01:03/DPB1*02:01(1) /	0	4	3	0	3	0	1	11
NBR_0001378201	Abhydro_lipase /	338	56.6	35.4	32.0		Yes	5	1.48	1	HLA-DPA1*01:03/DPB1*02:01(1) /	2	3	3	0	1	1	1	11
NBR_0001386001	Amidinotransf /	199	78.2	NF	NF		No	4	2.01	0	NF	4	5	0	0	1	1	0	11
NBR_0001391601	LRR_8 / LRR_8 / LRR_8 / LRR_8 / LRR_8 / LRR_5 / LRR_1 /	898	63.9	30.6	26.1		No	16	1.78	10	HLA-DPA1*01:03/DPB1*02:01(5) / HLA-DPA1*01:03/DPB1*04:01(2) / HLA-DPA1*02:01/DPB1*01:01(2) / HLA-DPA1*03:01/DPB1*04:02(1) /	3	3	0	0	0	1	4	11
NBR_0001407301	Hormone_recep /	188	95.2	NF	23.3		No	18	9.57	0	NF	5	4	0	0	1	1	0	11
NBR_0001408001	RUN /	203	85.8	30.8	31.3		No	19	9.36	1	HLA-DPA1*01:03/DPB1*02:01(1) /	5	3	0	0	1	1	1	11
NBR_0001409401	-	103	80.6	NF	NF		No	18	17.48	0	NF	5	5	0	0	0	1	0	11
NBR_0001413001	-	196	NF	NF	NF		Yes	0	0.0	0	NF	0	5	3	0	3	0	0	11
NBR_0001428801	PBP /	244	84.0	59.2	61.0	Adult ES	No	0	0.0	0	NF	5	0	5	0	1	0	0	11
NBR_0001430501	FARP / FARP / FARP /	85	51.6	NF	NF		Yes	27	31.76	0	NF	2	5	3	0	0	1	0	11
NBR_0001434301	PHD / zf-HC5HC2H / FYRN / FYRC / SET /	2216	82.5	NF	NF		No	0	0.0	0	NF	5	5	0	0	1	0	0	11
NBR_0001436901	Pkinase_Tyr /	288	84.0	38.4	38.4		No	0	0.0	0	NF	5	3	0	0	3	0	0	11
NBR_0001446801	ATP-synt_F6 /	128	82.9	NF	NF		No	0	0.0	0	NF	5	5	0	0	1	0	0	11
NBR_0001454701	EMP24_GP25L /	213	74.4	50.4	50.0		Yes	0	0.0	2	HLA-DPA1*01:03/DPB1*02:01(1) / HLA-DPA1*01:03/DPB1*04:01(1) /	4	1	3	0	1	0	2	11
NBR_0001455401	Peptidase_C50 /	118	70.2	32.4	34.4		No	0	0.0	0	NF	4	3	0	1	3	0	0	11
NBR_0001457001	GYF /	227	95.3	NF	NF		No	0	0.0	0	NF	5	5	0	0	1	0	0	11
NBR_0001462901	7tm_1 /	624	54.0	NF	NF		No	0	0.0	11	HLA-DPA1*01:03/DPB1*02:01(5) / HLA-DPA1*01:03/DPB1*04:01(4) / HLA-DPA1*03:01/DPB1*04:02(1) / HLA-DPA1*02:01/DPB1*01:01(1) /	2	5	0	0	0	0	4	11
NBR_0001467701	ShK / ShK /	124	57.2	NF	NF		Yes	0	0.0	0	NF	2	5	3	0	1	0	0	11
NBR_0001476301	ShK / ShK /	115	53.7	NF	NF		Yes	0	0.0	0	NF	2	5	3	0	1	0	0	11
NBR_0001484501	Thioredoxin / Thioredoxin_6 / Thioredoxin /	513	71.0	41.5	41.3		Yes	0	0.0	3	HLA-DPA1*01:03/DPB1*02:01(3) /	4	2	3	0	1	0	1	11
NBR_0001498401	-	137	57.8	NF	NF		Yes	0	0.0	1	HLA-DPA1*01:03/DPB1*02:01(1) /	2	5	3	0	0	0	1	11
NBR_0001501301	Tropomyosin / Tropomyosin / Tropomyosin / Tropomyosin /	432	51.4	36.2	36.2	Adult EVs	No	0	0.0	1	HLA-DPA1*01:03/DPB1*02:01(1) /	2	3	5	0	0	0	1	11
NBR_0001505201	EF-hand_7 / EF-hand_5 / EF-hand_5 /	243	66.8	27.1	27.1		Yes	0	0.0	0	NF	3	4	3	0	1	0	0	11
NBR_0001514501	BTG /	382	63.1	NF	NF		No	0	0.0	0	NF	3	5	0	0	3	0	0	11
NBR_0001516501	BOP1NT / BOP1NT / WD40 / WD40 / WD40 /	695	74.5	44.7	44.1		No	0	0.0	4	HLA-DPA1*01:03/DPB1*02:01(1) / HLA-DPA1*01:03/DPB1*04:01(1) / HLA-DPA1*02:01/DPB1*01:01(1) / HLA-DPA1*03:01/DPB1*04:02(1) /	4	2	0	0	1	0	4	11
NBR_0001518001	Ephrin_rec_like /	340	61.5	NF	28.2		Yes	0	0.0	1	HLA-DPA1*01:03/DPB1*02:01(1) /	3	4	3	0	0	0	1	11
NBR_0001518701	7tm_1 /	466	87.2	30.4	27.9		No	0	0.0	24	HLA-DPA1*01:03/DPB1*02:01(14) / HLA-DPA1*01:03/DPB1*04:01(9) / HLA-DPA1*02:01/DPB1*01:01(1) /	5	3	0	0	0	0	3	11
NBR_0001525201	Motile_Sperm /	185	89.0	NF	NF		No	0	0.0	0	NF	5	5	0	0	1	0	0	11
[truncated: 20,798 more rows]
