# Supplementary material for: Reverse vaccinology for hookworms: a rational selection of vaccinable antigens against parasitic nematodes
Source: Parasite. 2025 Jun 3;32:32. doi: 10.1051/parasite/2025025 (PMC12133094; doi:10.1051/parasite/2025025)
Supplement: Supplementary file 1 — Supplementary Table 1: Data sheet containing all the results from the evaluation of the identity of the predicted proteomes of Nippostrongylus brasiliensis with Necator americanus. Nam_ident: Identity percentage with Necator americanus. Sc_Nam: score assigned to each of the N. brasiliensis proteins. Supplementary Table 2: Data sheet containing all the results from the protein homology results between Nippostrongylus brasiliensis and mammalian species. Hsa_ident: Percentage of identity with Homo sapiens; Mmu_ident: percentage of identity with Mus musculus; Sc_Mammal: score assigned to each protein based on homology with other mammals; NF: not found. Supplementary Table 3: Data sheet containing all the results from extracellular localization. Excreted secreted products (ES) or extracellular vesicles (EVs) secreted by adult or L3 larvae. Supplementary Table 4: Data sheet containing all the results from the analysis of Nippostrongylus brasiliensis proteins with homologs expressed in the gut of the related hookworm Ancylostoma ceylanicum. Supplementary Table 5: Data sheet containing all the results from the Pfam-based analysis that allocated Nippostrongylus brasiliensis proteins into four different groups according to the domain families to which they belonged. Supplementary Table 6: Data sheet containing the results of the identification of linear B-cell epitopes and score given to each Nippostrongylus brasiliensis protein. Bepit_res: number of B-cell epitope residues; Bepit_res_perc: percentage of B-cell epitope residues compared to the total number of protein residues. Supplementary Table 7: Data sheet containing the results of the identification of the presence of HLA class II epitopes with extended population coverage and score given to each Nippostrongylus brasiliensis protein. Supplementary Table 8: Data sheet summarising all the results from each evaluation applied to the Nippostrongylus brasiliensis predicted proteins. Proteins are ranked by total score. Supplem [file parasite-32-32-s1.zip › parasite240215-1-olm/Supplemental_Table_9_R1.xlsx]

## Sheet: AllerTop_AlgPred_SDAP_Toxin
Supplementary File 9. Data sheet containing a summarized and extended table of allergenicity and toxicity results of the top 15 candidates from Nippostrongylus brasiliensis.
	Allergen prediction																						Toxicity prediction
		AlgPred 2.0.
		Prediction of allergens					Mapping of IgE Epitopes				SDAP 2.0												ToxinPred 2.0
Wormbase Parasite ID	AllerTOP v. 2.0	ML Score	MERCI Score	BLAST Score	Hybrid Score	Prediction	Epitope	Type of epitope	Sequence	Positionn	Sequence alignment Nº	Seq Info (GenPept ID)	SDAP 2.0 ID	Length	Opt	Bits Score	E Value	Identities (%)	initial Pos	Final Pos	Lenght aligned	% lenght aligned	ML Score	MERCI Score	BLAST Score	Hybrid Score	Prediction
NBR_0000584601	PROBABLE NON-ALLERGEN	0.31	0.0	0.5	0.81	Allergen	No epitope found			No encontrado	1	CAA59419.1	Asp f 10	395	207	53.4	5.8e-08	28	449	697	248	62.7848	0.42	0	0.0	0.42	Non-Toxin
											2	Q03168.2	Aed a 11.0101	387	198	51.4	2.3e-07	33	359	703	344	88.8889
											3	I1CLC6	Rhi o 1.0101	401	180	47.2	4.2e-06	33	357	703	346	86.2843
NBR_0000892601	PROBABLE ALLERGEN	0.28	0.0	0.5	0.78	Allergen	No epitope found			No encontrado	1	Q03168	Aed a 11.0101	387	1353	314.8	5e-87	55	55	414	359	92.7649	0.29	0	-0.5	-0.21	Non-Toxin
											2	I1CLC6	Rhi o 1.0101	401	1167	272.3	3e-74	48	30	415	385	96.01
											3	P54958	Bla g 2	352	522	125.4	4.7e-30	32	65	414	349	99.1477
											4	E7BQV5	Per a 2.0101	351	448	108.5	5.6e-25	30	77	417	340	96.8661
											5	CAA59419	Asp f 10	395	439	106.4	2.7e-24	34	92	412	320	81.0127
NBR_0001337201	PROBABLE NON-ALLERGEN	0.37	0.5	0.5	1.37	Allergen	NNA	Allergen	MNISLGHLVWADDETNDVGSNSAEGAPGTELGLAPGIEERGPPSEDPIEPDVAMDKKEKKNSDDTAAEVLEKPEPPKSSEKSKEKAESSEEESSSSRERRKCSDRHDLCKFWTSIGECQTNKDWMEDHCSVSCGVCNGTMACIDRHRLCNFWSAIKECETNAVWMLANCALSCKACKGKTIGPGGGSRKDGGFREADCTFVTTHEDTSHRKTLSINDIRNSNANFNCAPTQLAPNCNKNLCYHLRFRTFDGTCNNLNRPLLGSAFSALMRLKTPMYDNGLNAPTSSFSRTRPSSRDASRLLLSSPSQIPHHSNALLMQWGQFIAHDISKTTMLNNQECAACTSNKGRCFSVFLSRADPTFGRFMCLPVARSTPVCGTGQSNFREQFNENTAFIDGSMIY…	913	1	QEA69430	Sco m 5.0101	210	216	55.8	5.6e-09	28	748	949	201	95.7143	0.36	0	0.5	0.86	Toxin
											2	Q05108	Dol a 5	203	158	42.6	5.1e-05	24	761	925	164	80.7882
											3	P35786	Ves s 5	205	151	41.0	0.00016	27	743	925	182	88.7805
											4	P35760	Ves m 5	204	147	40.1	0.00029	28	746	925	179	87.7451
											5	P35784	Ves g 5	204	140	38.5	0.00088	28	746	925	179	87.7451
											6	P35785	Ves p 5	204	136	37.6	0.0017	26	746	925	179	87.7451
											7	Q05110	Ves v 5	227	133	36.8	0.0031	26	740	925	185	81.4978
											8	P35783	Ves f 5	204	131	36.5	0.0036	27	746	925	179	87.7451
											9	AAF82096	Glo m 5	259	129	35.8	0.0072	26	762	953	191	73.7452
NBR_0000752401	PROBABLE NON-ALLERGEN	0.12	0.5	0.5	2024-12-01	Allergen	IAT	Allergen	MKLLAGIALLGLAIASSLTWDPKPIINEDRFLVGREYRYLFDGQVTTGLSLPDTQQSATRLQAIVTLQPIDERLTVLQLTQVRLGSIQEEFEPRMLLPFERFQLVKLDKEHMEMLMLPIRFVYKHGMISDIEFTHEDMPWSINIKKAVLNMLQINLLKRDETMKVERDVEVDNKNFFSAIERTLEGECEVEYTTTDMKEQFVQWTKSINFQKCNIRPEVHYGIRPREMKNVVDEKLFSTVFKYKVAGNKDEFLIHDVELESQYKLASLSKKHELITSFVYNKMTLVYAGKTETTIPKVRHDRKESLIYNFEWELNEEKFAMTGDEKYLTHIPEWKNKMEHIEKLLTTMIRHTDEKIELETTHLFARLVKLLRLCREQELVKIQHFLENHENVNHKILSL…	1094	1	Q868N5	Api m 12.0101	1770	218	55.6	8.8e-08	24	33	1660	1627	91.9209	0.24	0	0.0	0.24	Non-Toxin
											2	D5MU14	Onc k 5.0101	193	195	51.1	2.1e-07	34	1345	1498	153	79.2746
											3	G8IIT0	Ves v 6.0101	1756	189	49.0	8.5e-06	24	9	1660	1651	94.0205
											4	CAA31942	Gal d vitellogenin 1850	1850	186	48.3	1.4e-05	22	4	1542	1538	83.1351
											5	AAA49139	Gal d vitellogenin	1852	186	48.3	1.4e-05	23	4	1542	1538	83.0454
NBR_0000897601	PROBABLE NON-ALLERGEN	0.47	0.5	0.0	0.97	Allergen	NNA	Allergen	MQRVVVLFALVALICAQNNRLPCGFTCTRTAEFRVSIDGRMTTATCTANNANPAERCPGCCQARALAAGLTANRAGGFPSNNGVDCVCCINNPC	49	0										0		0.92	0	0.0	0.92	Toxin
							PSN	Allergen	MQRVVVLFALVALICAQNNRLPCGFTCTRTAEFRVSIDGRMTTATCTANNANPAERCPGCCQARALAAGLTANRAGGFPSNNGVDCVCCINNPC	79
NBR_0001090101	PROBABLE NON-ALLERGEN	0.82	0.0	0.5	1.32	Allergen	No epitope found			No encontrado	1	Q03168	Aed a 11.0101	387	647	153.9	1.2e-38	34	6	384	378	97.6744	0.31	0	-0.5	-0.19	Non-Toxin
											2	I1CLC6	Rhi o 1.0101	401	601	143.4	1.8e-35	31	54	383	329	82.0449
											3	CAA59419	Asp f 10	395	413	100.5	1.4e-22	33	46	382	336	85.0633
											4	P54958	Bla g 2	352	248	62.9	2.5e-11	25	56	385	329	93.4659
											5	E7BQV5	Per a 2.0101	351	234	59.8	2.3e-10	27	60	386	326	92.8775
NBR_0001394301	PROBABLE ALLERGEN	0.72	0.5	0.5	1.72	Allergen	NNA	Allergen	MLPAIKDNSSGGFSIQAARTEYGFTSNSSGIVCSNTGMTDAIRTTILNFHNDARRRVAKGVEPNKSGTLNPAKNMRKKTVQEWDCTMEDQAQSAMNQCSGSISSWSNMAQNVMSGFYTNAKMWETGTACSANSDCTTYANSVCDNGLCVKGAPVPDTNNACSSNTGSTDAVRSAFLTAHNKYRSSVARGLEPDALGGNAPKASKMLKMVWDCSVEASAMAHAQKCVYEHSASSTRPGLGENIYMTSTVNFDMVKAANQASSLWWSELAQYGVGPSNNLTTALWNRPNTQIGHYSQMAWETSYRLGCAIAHCPSFTFGVCQYGPAGNYMNRLIYTIGNPCTSDAGCPGSYTCSVSEGLCNVV	158	1	P35778	Sol i 3	234	338	83.6	9.1e-18	34	122	335	213	91.0256	0.66	0	0.5	1.16	Toxin
							PSN	Allergen	MLPAIKDNSSGGFSIQAARTEYGFTSNSSGIVCSNTGMTDAIRTTILNFHNDARRRVAKGVEPNKSGTLNPAKNMRKKTVQEWDCTMEDQAQSAMNQCSGSISSWSNMAQNVMSGFYTNAKMWETGTACSANSDCTTYANSVCDNGLCVKGAPVPDTNNACSSNTGSTDAVRSAFLTAHNKYRSSVARGLEPDALGGNAPKASKMLKMVWDCSVEASAMAHAQKCVYEHSASSTRPGLGENIYMTSTVNFDMVKAANQASSLWWSELAQYGVGPSNNLTTALWNRPNTQIGHYSQMAWETSYRLGCAIAHCPSFTFGVCQYGPAGNYMNRLIYTIGNPCTSDAGCPGSYTCSVSEGLCNVV	274	2	P81656	Pol d 5	206	332	82.3	2e-17	31	135	334	199	96.6019
											3	P83377	Pol g 5	206	327	81.2	4.3e-17	31	135	334	199	96.6019
											4	C0HJV9	Poly p 5.0101	206	319	79.4	1.5e-16	31	132	334	202	98.0583
											5	P35786	Ves s 5	205	318	79.2	1.8e-16	33	140	333	193	94.1463
											6	P35782	Vesp c 5	202	317	78.9	2e-16	34	135	333	198	98.0198
											7	P0DMB9	Vesp v 5.0101	202	315	78.5	2.8e-16	33	135	333	198	98.0198
											8	P35779	Sol r 3	211	314	78.2	3.5e-16	32	147	335	188	89.0995
											9	P35781	Vesp c 5	202	313	78.0	3.9e-16	33	135	333	198	98.0198
											10	P81657	Vesp m 5	202	312	77.8	4.5e-16	31	135	333	198	98.0198
											11	Q7Z156	Poly s 5.0101	207	312	77.8	4.7e-16	31	132	334	202	97.5845
											12	Q05109	Pol a 5	209	309	77.1	7.6e-16	30	135	334	199	95.2153
											13	Q05108	Dol a 5	203	307	76.7	1e-15	29	135	333	198	97.5369
											14	P35759	Pol e 5.0101	205	305	76.2	1.4e-15	31	135	334	199	97.0732
											15	P35780	Pol f 5	205	302	75.5	2.2e-15	29	135	334	199	97.0732
											16	P86686	Poly p 5.0102	207	301	75.3	2.7e-15	32	132	335	203	98.0676
											17	AAA28302	Dol m 5.02	212	300	75.0	3.2e-15	27	119	333	214	100.943
											18	P10737	Dol m 5.02	215	300	75.0	3.3e-15	27	119	333	214	99.5349
											19	P10736	Dol m 5.0101	227	299	74.8	4.2e-15	27	119	333	214	94.2731
											20	P35785	Ves p 5	204	298	74.6	4.2e-15	30	148	333	185	90.6863
											21	AAT95009	Pol e 5.0101	226	292	73.2	1.2e-14	30	135	331	196	86.7257
											22	P35787	Ves vi 5	206	291	73.0	1.3e-14	30	140	333	193	93.6893
											23	Q05110	Ves v 5	227	283	71.1	5.2e-14	31	148	333	185	81.4978
											24	P35760	Ves m 5	204	282	71.0	5.2e-14	31	148	333	185	90.6863
											25	P35783	Ves f 5	204	276	69.6	1.4e-13	30	148	333	185	90.6863
											26	AAF65314	Cte f 2	264	273	68.8	3.1e-13	34	138	348	210	79.5455
											27	C0ITL3	Pac c 3.0101	199	265	67.1	7.4e-13	28	147	333	186	93.4673
											28	P35784	Ves g 5	204	262	66.4	1.2e-12	30	155	333	178	87.2549
											29	QEA69430	Sco m 5.0101	210	255	64.8	3.9e-12	37	161	359	198	94.2857
											30	AAF82096	Glo m 5	259	175	46.4	1.6e-06	28	126	359	233	89.9614
											31	AAY32926	Sol g 3.0101	70	139	40.8	2.2e-05	40	276	335	59	84.2857
											32	ABC58726	Sol s 3.0101	90	138	39.3	8e-05	35	147	211	64	71.1111
											33	ADM18345	Tab y 5.0101	256	140	38.5	0.0004	27	141	337	196	76.5625
											34	AVD29827	Art si 2.0101	163	123	34.9	0.003	35	205	333	128	78.5276
											35	A0A2L1DGQ3	Art ar 2.0101	163	123	34.9	0.003	35	205	333	128	78.5276
											36	AVD29824	Art ca 2.0101	163	123	34.9	0.003	35	205	333	128	78.5276
											37	AVD29826	Art la 2.0101	163	123	34.9	0.003	31	170	333	163	100
											38	AVD29822	Art an 2.0101	163	122	34.7	0.0035	34	205	333	128	78.5276
											39	AVD29825	Art gm 2.0101	163	122	34.7	0.0035	34	205	333	128	78.5276
NBR_0000014101	PROBABLE NON-ALLERGEN	0.25	0.5	0.0	0.75	Allergen	NVEG	Allergen	MRFALLTLLGVALAVHHSVDLLPLKTNKEYVFRFDGDIHSGIPLPTETKVSRIHSMVHVQVLDDHHAVLKLRDVRFATGEDEHKEVFKPIDDLKLRTLSDKHMELLELPVRFVYRNGLVSDLMFFEKEETWSANIKRSIINMLQLNLHKVGRNDEWKTERFEKITDNDYFTTTERTIEGDCEVAYTILKKKDFVTEVTKSVNFDKCTRRPQTKYNFRYLTECPECKETDVFEPSTVYTYLLEKDGLKEVEVRSVYTVSVGKEPLMKTEIRTRLLLEDIKEIRHEFQWTDEKKETLIYSNEVEELIERFYMYGDEVEVLPYEEVKDKMEVIRTIVDEIKELKENKHEITHLVSRLVTMLRMLTVDELKEFHTVIYMKVDERMKTIIDHTLALAGTRNTIT…	1112	1	P87498	gal d 6.0101	1912	400	97.1	3e-20	23	1	1504	1503	78.6088	0.3	0	0.0	0.3	Non-Toxin
											2	P87498	Gal	d	60101	1912	400	23	1	1504	1503
											3	CAA31942	Gal d vitellogenin	1850	310	76.6	4.3e-14	24	1	1504	1503	81.2432
											4	AAA49139	Gal d vitellogenin	1852	214	4.7	1.7e-07	24	1	1504	1503	81.1555
											5	D5MU14	Onc k 5.0101	193	170	5.4	1.1e-05	29	1313	1471	158	81.8653
											6	Q868N5	Api m 12.0101	1770	168	4.2	0.00023	23	37	1612	1575	88.9831
											7	G8IIT0	Ves v 6.0101	1756	150	0.1	0.0039	22	31	1612	1581	90.0342
NBR_0000612601	PROBABLE NON-ALLERGEN	0.11	0.5	0.5	2024-11-01	Allergen	No epitope found			No encontrado	0												0.25	0	0.0	0.25	Non-Toxin
NBR_0000723701	PROBABLE ALLERGEN	0.12	0.0	0.0	0.12	Non-Allergen	IAT	Allergen	MWSPHSRSHPEVPTTQDTRLPFSCSSESSLNTSVNPCEDFYAYTCGNFTGDMSFDDSDNSNIDNMVKQLTNATYINSAVADLFGQVKALERTGSLGLNAQQYGPNAQSPCYYDSERKTGEQGYLNETQFPFYMLYQSKTPQATFPDPVGLGFLFGYPAGNENAPNLVTPSVDTNWKDPHGKSGYSYFIDQPLNMSIISTMNTLATTQGLKLDQKKLAADAWDIVQFDHLLAMTYSTDDSTRRQYDRSYNPMTLAQLRAAYPKISWHTFLPESVLNAPQVMGKLLADNTTNFIVMEPVKLQMLHDALGSTTFATTRTLVNYVYYQVVAANADFLPKPANSEEYALEEMQRVRVQRPSPGKRRRIRPEQRRFKRQHYNDFTEAQGNCAMETVFVLQYANAR…	428	0												0.4	0	-0.5	-0.1	Non-Toxin
NBR_0000844701	PROBABLE NON-ALLERGEN	0.27	0.5	-0.5	0.27	Non-Allergen	No epitope found			No encontrado	1	K9USK2	Ani s 13.0101	309	333	82.8	9e-18	36	4	152	148	47.8964	0.41	0	-0.5	-0.09	Non-Toxin
											2	P02222	Chi t 3	160	111	32.5	0.0068	25	8	139	131	81.875
NBR_0000992501	PROBABLE NON-ALLERGEN	0.24	0.5	0.0	0.74	Allergen	NNA	Allergen	MKLLLVLLLFIPLLHAYPPVLFGRPRGGFLQVPRENGAQTEDQYLEYSTIQQLVDHFSNSTATWNQRYQYNKKFFNATNGIVFLMIGGENSISPPADKWVRDESVMMMQWAKHYGAAAFQVEHRFYGPKEYAPSSVQDTESLKLLTIDQALADIKVFMQKMNEKYFKNVNTKWVTFGGSYPGSLSAFYRETYPDATIGAVSTSSAVNVFVDYYGYLMNTDANYRAQSALCGTNIAKAFQQMQNLFYNGKQGRNQLALVFNLCTPFDEDNLSKAQQFFFSNVISFFQGINQYSGDNRNNATRNGLGIPMACSIMENATAGAEIMSVKTVMDWYTNMTGGQVGCYDNSYKDYIKKYSNTSYTDVDDVVAARSWMWQTCTELGYFQTTDYGNGGIFGSTIPI…	297	0										0		0.32	0	0.0	0.32	Non-Toxin
NBR_0000823901	PROBABLE NON-ALLERGEN	0.37	0.0	-0.5	-0.13	Non-Allergen	PSN	Allergen	MRLLFLVLLLAVVASGGFLKDLGSKVKGVFSGENSIGQKLKNATITGFHKVFNTTAVHKIREKLRKLKDKVVKTLKLTPEMMKSLKERLQKIRFIKTDKIKPTGDTIEEINSNAKVAEELFQGDILLTDEQTEEIIEDVEEEVNPSNRTKRQALKDKRYPNTLWSEGVNFYFAWNASQQLRTAFLHGALEWQENTCIDFRESRTAKDRIVVYHEDGCWSFVGRLGGEQALSLGDGCESVSTAAHELGHALGFFHTMSRHDRDRYITPSWLNQFTKQTTATNDNYGMQYDYGSIMHYHGRSASINQKFTMVPFDVKYQETLGSPFISFIELSMLNEHYGCKKRCERSGAVVCQNGGFPHPRDCNKCICPSGYGGPLCDRRPDGCGSTLQAKNEWQTLTDT…	145	0										0		0.34	0	-0.5	-0.16	Non-Toxin
NBR_0000928101	PROBABLE NON-ALLERGEN	0.29	0.5	-0.5	0.29	Non-Allergen	No epitope found			No encontrado	0										0		0.26	0	0.0	0.26	Non-Toxin
NBR_0001356301	PROBABLE NON-ALLERGEN	0.18	0.0	0.0	0.18	Non-Allergen	No epitope found			No encontrado	1	C0ITL3	Pac c 3.0101	199	148	40.5	4.7e-05	29	12	165	153	76.8844	0.63	0	0.0	0.63	Toxin
											2	QEA69430	Sco m 5.0101	210	124	35.1	0.0022	30	18	181	163	77.619
											3	P35785	Ves p 5	204	119	33.9	0.0048	32	18	151	133	65.1961
											4	P35784	Ves g 5	204	118	33.7	0.0056	31	18	151	133	65.1961

## Sheet: Reduced_table_AT
	Allergen prediction					Toxicity prediction
	AllerTOP v. 2.0	AlgPred 2.0. prediction	AlgPred 2.0. Mapping of IgE Epitopes		SDAP 2.0	ToxinPred 2.0
Protein	Prediction1	Prediction2	Nº Epitopes	Epitope Type	Nº allergens	Prediction3
NBR_0000584601	PROBABLE NON-ALLERGEN	Allergen	0	Non-Allergen	3 peptides	Non-Toxin
NBR_0000892601	PROBABLE ALLERGEN	Allergen	0	Non-Allergen	5 peptides	Non-Toxin
NBR_0001337201	PROBABLE NON-ALLERGEN	Allergen	1	Allergen	9 peptides	Toxin
NBR_0000752401	PROBABLE NON-ALLERGEN	Allergen	1	Allergen	5 peptides	Non-Toxin
NBR_0000897601	PROBABLE NON-ALLERGEN	Allergen	2	Allergen		Toxin
NBR_0001090101	PROBABLE NON-ALLERGEN	Allergen	0	Non-Allergen	5 peptides	Non-Toxin
NBR_0001394301	PROBABLE ALLERGEN	Allergen	2	Allergen	39 peptides	Toxin
NBR_0000014101	PROBABLE NON-ALLERGEN	Allergen	1	Allergen	7 peptides	Non-Toxin
NBR_0000612601	PROBABLE NON-ALLERGEN	Allergen	0	Non-Allergen		Non-Toxin
NBR_0000723701	PROBABLE ALLERGEN	Non-Allergen	1	Allergen		Non-Toxin
NBR_0000844701	PROBABLE NON-ALLERGEN	Non-Allergen	0	Non-Allergen	2 peptides	Non-Toxin
NBR_0000992501	PROBABLE NON-ALLERGEN	Allergen	1	Allergen		Non-Toxin
NBR_0000823901	PROBABLE NON-ALLERGEN	Non-Allergen	1	Allergen		Non-Toxin
NBR_0000928101	PROBABLE NON-ALLERGEN	Non-Allergen	0	Non-Allergen		Non-Toxin
NBR_0001356301	PROBABLE NON-ALLERGEN	Non-Allergen	0	Non-Allergen	4 peptides	Toxin
